# Supplementary material for: Selective signatures and high genome-wide diversity in traditional Brazilian manioc (Manihot esculenta Crantz) varieties
Source: Sci Rep. 2022 Jan 24;12:1268. doi: 10.1038/s41598-022-05160-8 (PMC8786832; doi:10.1038/s41598-022-05160-8)
Supplement: Supplementary file 2 — Supplementary Information 2. [file 41598_2022_5160_MOESM2_ESM.xlsx]

## Sheet: TableS1
Accession/Sample ID	species	Conserved at the gene bank	Reputed toxicity	City	State	Biome	Latitude	Longitude	sNMF_K2.1	sNMF_K2.2	sNMF_K3.1	sNMF_K3.2	sNMF_K3.3	sNMF_K5.1	sNMF_K5.2	sNMF_K5.3	sNMF_K5.4	sNMF_K5.5	DAPC1_Amazonia	DAPC1_Cerrado	DAPC1_AtlanticForest	DAPC1_Pantanal	DAPC1_Wild	DAPC2_Amazonia	DAPC2_Cerrado	DAPC2_AtlanticForest	DAPC2_Pantanal
DG014	Manihot esculenta subsp. esculenta	yes	bitter	Iguape	SP	Atlantic Forest	-24.678314	-47.469347	0.0793698	0.92063	0.901348	0.0876164	0.0110353	9.99729e-05	9.99729e-05	0.960747	9.99729e-05	0.0389536	0.0405407	0.0198366	0.93786	0.00176249	2.24568e-140	0.0201572	0.0313128	0.945482	0.00304757
DG015	Manihot esculenta subsp. esculenta	yes	sweet	Iguape	SP	Atlantic Forest	-24.678314	-47.469347	0.616813	0.383187	0.365607	0.334981	0.299412	0.196016	0.264386	0.454432	0.0790489	0.00611754	0.142229	0.425699	0.393549	0.0385235	2.28439e-141	0.148622	0.402996	0.417217	0.0311655
DG062	Manihot esculenta subsp. esculenta	yes	bitter	Barcelos	AM	Amazonia	-0.972872	-62.9256	0.263798	0.736202	0.691001	0.063081	0.245918	0.130969	9.9991e-05	0.563489	0.107059	0.198383	0.99995	1.01941e-05	3.98627e-05	3.62198e-07	1.79433e-140	0.999762	4.76826e-05	0.000186522	4.17474e-06
DG065	Manihot esculenta subsp. esculenta	yes	bitter	Maraã	AM	Amazonia	-1.850561	-65.594336	0.405311	0.594689	0.560662	0.218084	0.221254	0.0800217	0.131029	0.546881	0.136163	0.105906	0.0580258	0.633456	0.261882	0.0466365	2.09391e-126	0.0757065	0.632137	0.268103	0.0240542
DG100	Manihot esculenta subsp. esculenta	yes	ND	CA 49/76 A	GO	Cerrado	ND	ND	0.9999	0.0001	9.999e-05	0.9998	9.999e-05	9.9982e-05	0.990442	0.00351755	9.9982e-05	0.00584	0.00084618	0.818109	0.130278	0.0507673	1.40897e-140	0.000638771	0.809269	0.140644	0.0494489
DG125	Manihot esculenta subsp. esculenta	yes	bitter	Maraã	AM	Amazonia	-1.850561	-65.594336	0.255736	0.744264	0.698982	0.0828526	0.218165	0.094897	0.014317	0.587936	0.114867	0.187982	0.999839	5.02958e-05	0.000108178	2.60909e-06	7.25951e-135	0.999667	0.000101925	0.000224614	6.81488e-06
DG135	Manihot esculenta subsp. esculenta	yes	sweet	ND	ND	Atlantic Forest	-1.841000	-55.485754	0.999452	0.000547591	9.999e-05	9.999e-05	0.9998	0.9996	9.997e-05	9.997e-05	9.997e-05	9.997e-05	0.000908116	0.0838028	0.91034	0.00494946	3.54487e-142	0.000892846	0.103623	0.890032	0.00545185
DG175	Manihot esculenta subsp. esculenta	yes	sweet	Óbidos	PA	Amazonia	-1.841000	-55.485754	0.733544	0.266456	0.100932	9.9991e-05	0.898968	9.997e-05	9.997e-05	9.997e-05	0.9996	9.997e-05	0.0180337	0.13612	0.623649	0.222197	6.62145e-142	0.0122396	0.167139	0.627395	0.193226
DG212	Manihot esculenta subsp. esculenta	yes	bitter	Belém	PA	Amazonia	-1.45212	-48.5038	0.225125	0.774875	0.748947	0.189681	0.0613711	9.999e-05	0.0465787	0.859935	0.0610895	0.0322964	0.411411	0.279456	0.294235	0.0148988	4.34099e-138	0.991358	0.00212524	0.00637604	0.000140414
DG219	Manihot esculenta subsp. esculenta	yes	bitter	Belém	PA	Amazonia	-1.45212	-48.5038	0.244568	0.755432	0.73305	0.191734	0.0752161	9.9991e-05	0.055834	0.83607	0.0706797	0.0373164	0.41459	0.272707	0.298376	0.0143269	5.69118e-136	0.990159	0.00239062	0.00728878	0.000162105
DG227	Manihot esculenta subsp. esculenta	yes	bitter	Belém	PA	Amazonia	-1.45212	-48.5038	0.274977	0.725023	0.673314	0.056473	0.270213	0.121524	9.9991e-05	0.610956	0.132379	0.135041	0.925322	0.00907061	0.0644196	0.00118759	5.66167e-145	0.980081	0.00146342	0.0182966	0.000158973
DG236	Manihot esculenta subsp. esculenta	yes	bitter	Belém	PA	Amazonia	-1.45212	-48.5038	0.45373	0.54627	0.482498	0.0682729	0.449229	0.215771	0.00560673	0.520802	0.223994	0.0338265	0.783635	0.0316335	0.177736	0.00699583	1.14753e-138	0.822593	0.0255626	0.147368	0.00447644
DG274	Manihot esculenta subsp. esculenta	yes	bitter	Belém	PA	Amazonia	-1.45212	-48.5038	0.233252	0.766748	0.727315	0.095816	0.176869	0.0582951	0.0166003	0.627706	0.124165	0.173234	0.999839	3.52039e-05	0.00012491	1.07698e-06	4.16813e-137	0.999747	4.94969e-05	0.000201423	2.34386e-06
DG277	Manihot esculenta subsp. esculenta	yes	bitter	Belém	PA	Amazonia	-1.45212	-48.5038	0.304716	0.695284	0.651171	0.0999257	0.248903	0.0784678	0.0149672	0.634628	0.171727	0.100209	0.910206	0.0128519	0.0758758	0.00106652	9.3342e-134	0.93854	0.00724096	0.0537711	0.000447819
DG346	Manihot esculenta subsp. esculenta	yes	bitter	Belém	PA	Amazonia	-1.45212	-48.5038	0.37603	0.62397	0.561089	0.0499858	0.388926	0.0423242	9.9991e-05	0.495979	0.367845	0.0937517	0.833371	0.0258985	0.136002	0.00472834	1.61227e-133	0.921508	0.00940956	0.0679054	0.00117675
DG351	Manihot esculenta subsp. esculenta	yes	bitter	Belém	PA	Amazonia	-1.45212	-48.5038	0.422627	0.577373	0.521876	0.0661021	0.412021	0.223933	0.00287832	0.555693	0.167405	0.0500912	0.957423	0.00604458	0.0355847	0.000947867	4.72809e-142	0.97814	0.00265823	0.0189694	0.000232401
DG637	Manihot esculenta subsp. esculenta	yes	sweet	Cananéia	SP	Atlantic Forest	-25.0119	-47.9339	0.216365	0.783635	0.75521	0.119832	0.124957	0.0308691	0.0174561	0.784477	0.0870884	0.0801097	0.788221	0.0226647	0.187701	0.00141419	2.19826e-139	0.868475	0.0127412	0.118159	0.000624537
DG692	Manihot esculenta subsp. esculenta	yes	sweet	Praia Grande	SP	Atlantic Forest	-23.997	-46.4119	0.0797967	0.920203	0.895284	0.0861652	0.0185511	9.99729e-05	9.99729e-05	0.953716	9.99729e-05	0.0459843	0.0405075	0.0208774	0.936735	0.00187988	1.84873e-140	0.0200477	0.0327884	0.943927	0.00323716
DG707	Manihot esculenta subsp. esculenta	yes	ND	ND	SP	Atlantic Forest	ND	ND	0.40611	0.59389	0.564888	0.212205	0.222907	0.135306	0.104453	0.664892	0.0684411	0.0269082	0.00829743	0.658504	0.291572	0.0416263	4.38638e-144	0.00344662	0.646355	0.29336	0.0568391
DG710	Manihot esculenta subsp. esculenta	yes	sweet	Cananéia	SP	Atlantic Forest	-25.0119	-47.9339	0.0751516	0.924848	0.903371	0.0816293	0.0149993	9.99729e-05	9.99729e-05	0.958597	9.99729e-05	0.0411029	0.038318	0.020515	0.939326	0.00184101	3.70194e-140	0.0185852	0.0324373	0.945781	0.0031969
DG745	Manihot esculenta subsp. esculenta	yes	ND	Frutal	MG	Cerrado	-20.0243	-48.9359	0.712197	0.287803	0.12144	9.9991e-05	0.87846	9.997e-05	9.997e-05	9.997e-05	0.9996	9.997e-05	0.0208094	0.141833	0.638574	0.198784	2.42402e-140	0.0138565	0.171144	0.637754	0.177246
DG746	Manihot esculenta subsp. esculenta	yes	ND	Frutal	MG	Cerrado	-20.0243	-48.9359	0.953403	0.0465968	9.9991e-05	0.126376	0.873524	0.269592	0.150144	9.9982e-05	0.580063	9.9982e-05	0.00078617	0.410201	0.344505	0.244508	3.1978e-139	0.00147266	0.351066	0.368224	0.279238
DG750	Manihot esculenta subsp. esculenta	yes	ND	ND	MG	Cerrado	ND	ND	0.368169	0.631831	0.616706	0.303491	0.0798028	0.0288856	0.180144	0.727279	0.0382901	0.0254007	0.0289043	0.704993	0.238447	0.0276559	6.54704e-137	0.0688788	0.63132	0.2778	0.0220004
DG762	Manihot esculenta subsp. esculenta	yes	bitter	Maraã	AM	Amazonia	-1.850561	-65.594336	0.37576	0.62424	0.569689	0.0615948	0.368717	0.208246	0.0101319	0.452342	0.153892	0.175389	0.996768	0.00112627	0.00192194	0.00018424	4.56287e-139	0.994704	0.00207745	0.00306099	0.000157163
DG764	Manihot esculenta subsp. esculenta	yes	sweet	Maraã	AM	Amazonia	-1.850561	-65.594336	0.357644	0.642356	0.581442	0.0498405	0.368718	0.178505	0.00233978	0.450601	0.177876	0.190679	0.996765	0.00111582	0.00191245	0.000206543	1.04566e-138	0.994001	0.00235866	0.00341465	0.000225453
DG768	Manihot esculenta subsp. esculenta	yes	sweet	Maraã	AM	Amazonia	-1.850561	-65.594336	0.389473	0.610527	0.548287	0.0290241	0.422689	0.218975	9.9991e-05	0.468329	0.172309	0.140286	0.988517	0.00345886	0.00702467	0.000999615	2.54292e-139	0.982276	0.00545736	0.010975	0.00129131
DG770	Manihot esculenta subsp. esculenta	yes	sweet	Maraã	AM	Amazonia	-1.850561	-65.594336	0.0801676	0.919832	0.893282	0.0912133	0.0155043	9.99729e-05	9.99729e-05	0.953611	9.99729e-05	0.0460887	0.039932	0.0203294	0.937945	0.00179307	8.50925e-140	0.0191215	0.0322762	0.945469	0.00313291
DG830	Manihot esculenta subsp. esculenta	yes	sweet	Conceição dos Ouros	MG	Atlantic Forest	-22.4119	-45.7969	0.730095	0.269905	0.0970841	9.9991e-05	0.902816	9.997e-05	9.997e-05	9.997e-05	0.9996	9.997e-05	0.017946	0.135531	0.623812	0.222711	1.05724e-141	0.0123325	0.166191	0.627949	0.193527
DG831	Manihot esculenta subsp. esculenta	yes	ND	Conceição dos Ouros	MG	Atlantic Forest	-22.4119	-45.7969	0.72419	0.27581	0.107212	9.9991e-05	0.892688	9.997e-05	9.997e-05	9.997e-05	0.9996	9.997e-05	0.0189599	0.136505	0.623347	0.221189	1.0541e-141	0.0130429	0.167131	0.627338	0.192488
DG834	Manihot esculenta subsp. esculenta	yes	sweet	Conceição dos Ouros	MG	Atlantic Forest	-22.4119	-45.7969	0.734065	0.265935	0.0960672	9.9991e-05	0.903833	9.997e-05	9.997e-05	9.997e-05	0.9996	9.997e-05	0.0181766	0.135299	0.627491	0.219034	6.99206e-142	0.0125965	0.165833	0.632196	0.189375
DG839	Manihot esculenta subsp. esculenta	yes	sweet	Conceição dos Ouros	MG	Atlantic Forest	-22.4119	-45.7969	0.996146	0.00385393	9.9991e-05	0.117621	0.882279	0.266389	0.142286	9.9982e-05	0.591125	9.9982e-05	0.000525476	0.392257	0.324098	0.28312	3.59741e-141	0.00109588	0.33284	0.349413	0.316651
DG843	Manihot esculenta subsp. esculenta	yes	sweet	Conceição dos Ouros	MG	Atlantic Forest	-22.4119	-45.7969	0.990478	0.00952187	9.999e-05	9.999e-05	0.9998	0.9996	9.997e-05	9.997e-05	9.997e-05	9.997e-05	0.000899069	0.0852284	0.908841	0.00503157	3.72199e-142	0.000874584	0.105436	0.888149	0.00553951
DG848	Manihot esculenta subsp. esculenta	yes	sweet	Conceição dos Ouros	MG	Atlantic Forest	-22.4119	-45.7969	0.993425	0.00657526	9.9991e-05	0.117176	0.882724	0.25886	0.143883	9.9982e-05	0.597057	9.9982e-05	0.000542232	0.394497	0.322095	0.282866	1.56708e-141	0.00113757	0.333829	0.347909	0.317124
DG856	Manihot esculenta subsp. esculenta	yes	sweet	Conceição dos Ouros	MG	Atlantic Forest	-22.4119	-45.7969	0.387551	0.612449	0.561506	0.112127	0.326367	0.143685	0.0279548	0.613558	0.170311	0.0444912	0.196139	0.253571	0.498296	0.0519949	1.07544e-140	0.326138	0.183103	0.457344	0.0334155
MS005	Manihot esculenta subsp. esculenta	yes	sweet	Corumbá	MS	Pantanal	-18.980216	-57.448986	0.725496	0.274504	0.0997643	9.9991e-05	0.900136	9.997e-05	9.997e-05	9.997e-05	0.9996	9.997e-05	0.0179967	0.135707	0.624688	0.221608	1.04654e-141	0.0123566	0.166807	0.629213	0.191623
MS010	Manihot esculenta subsp. esculenta	yes	ND	Ladário	MS	Pantanal	-19.0056	-57.611	0.993265	0.0067354	9.9991e-05	0.111512	0.888388	0.267961	0.132626	9.9982e-05	0.599213	9.9982e-05	0.000509665	0.392884	0.320273	0.286333	2.42877e-141	0.00107719	0.332356	0.345843	0.320723
MS016	Manihot esculenta subsp. esculenta	yes	sweet	Bodoquena	MS	Pantanal	-20.518989	-56.721711	0.324432	0.675568	0.660386	0.242287	0.097327	9.9991e-05	0.0954627	0.794651	0.103749	0.0060379	0.000596738	0.788883	0.0889757	0.121544	5.7338e-148	0.000331268	0.85138	0.0912393	0.0570498
MS019	Manihot esculenta subsp. esculenta	yes	sweet	Bodoquena	MS	Pantanal	-20.518989	-56.721711	0.9999	0.0001	9.999e-05	0.9998	9.999e-05	9.997e-05	0.9996	9.997e-05	9.997e-05	9.997e-05	0.000596518	0.830164	0.117776	0.0514635	1.37205e-142	0.000475128	0.82222	0.128353	0.048951
MS037	Manihot esculenta subsp. esculenta	yes	sweet	Bonito	MS	Pantanal	-21.131306	-56.480146	0.548732	0.451268	0.409212	0.197653	0.393135	0.235408	0.103221	0.531806	0.129466	9.9991e-05	0.00770095	0.622458	0.251174	0.118668	6.01067e-143	0.00316874	0.483881	0.233538	0.279412
MS053	Manihot esculenta subsp. esculenta	yes	sweet	Bela Vista	MS	Atlantic Forest	-22.082512	-56.525891	0.9999	0.0001	9.9991e-05	0.690142	0.309758	0.322449	0.677251	9.99729e-05	9.99729e-05	9.99729e-05	0.00116817	0.592604	0.372513	0.0337156	1.14072e-143	0.000959121	0.600594	0.368575	0.0298718
MS055	Manihot esculenta subsp. esculenta	yes	sweet	Bela Vista	MS	Atlantic Forest	-22.082512	-56.525891	0.270353	0.729647	0.69081	0.129634	0.179556	0.00916609	0.0244864	0.697058	0.1777	0.0915892	0.0055351	0.710447	0.17147	0.112548	8.10701e-140	0.00673548	0.744443	0.190744	0.0580773
MS057	Manihot esculenta subsp. esculenta	yes	sweet	Bela Vista	MS	Atlantic Forest	-22.082512	-56.525891	0.991191	0.00880867	9.999e-05	9.999e-05	0.9998	0.9996	9.997e-05	9.997e-05	9.997e-05	9.997e-05	0.000910829	0.0827592	0.911502	0.00482818	6.39156e-142	0.000883209	0.10279	0.890982	0.00534524
MS060	Manihot esculenta subsp. esculenta	yes	ND	Bela Vista	MS	Atlantic Forest	-22.1047	-56.5351	0.27271	0.72729	0.714204	0.262206	0.0235909	0.0202257	0.105395	0.862895	9.9991e-05	0.0113845	0.0103706	0.770283	0.194381	0.0249661	7.48112e-139	0.0078165	0.756881	0.208226	0.0270765
MS063	Manihot esculenta subsp. esculenta	yes	ND	Antônio João	MS	Atlantic Forest	-22.1929	-55.9463	0.9999	0.0001	9.999e-05	0.9998	9.999e-05	9.997e-05	0.9996	9.997e-05	9.997e-05	9.997e-05	0.000610263	0.829275	0.11841	0.0517042	2.04578e-142	0.000476236	0.821406	0.128755	0.0493625
MS072	Manihot esculenta subsp. esculenta	yes	ND	Antônio João	MS	Atlantic Forest	-22.1929	-55.9463	0.267517	0.732483	0.72057	0.225057	0.0543737	0.0191548	0.0697366	0.884045	0.0269637	9.9991e-05	0.00515223	0.795293	0.167427	0.0321275	8.42224e-135	0.00420087	0.761591	0.188848	0.0453605
MS079	Manihot esculenta subsp. esculenta	yes	ND	Antônio João	MS	Atlantic Forest	-22.1929	-55.9463	0.9999	0.0001	9.999e-05	0.9998	9.999e-05	9.997e-05	0.9996	9.997e-05	9.997e-05	9.997e-05	0.000599045	0.829517	0.118081	0.0518035	5.84805e-143	0.000470418	0.822315	0.12852	0.0486948
MS083	Manihot esculenta subsp. esculenta	yes	sweet	Ponta Porã	MS	Atlantic Forest	-22.536548	-55.726667	0.570733	0.429267	0.366092	0.0421571	0.591751	0.242303	9.9991e-05	0.415797	0.33435	0.00745026	0.0946701	0.297997	0.455621	0.151712	1.15377e-142	0.0865163	0.263672	0.479524	0.170287
MS103	Manihot esculenta subsp. esculenta	yes	sweet	Pedro Gomes	MS	Cerrado	-18.0996	-54.5553	0.9999	0.0001	9.999e-05	0.9998	9.999e-05	9.997e-05	0.9996	9.997e-05	9.997e-05	9.997e-05	0.000579528	0.830379	0.117145	0.0518967	2.15866e-142	0.000455724	0.822727	0.127447	0.0493707
MS117	Manihot esculenta subsp. esculenta	yes	sweet	Rio Verde de Mato Grosso	MS	Cerrado	-18.920363	-54.843669	0.98761	0.0123899	9.999e-05	9.999e-05	0.9998	0.9996	9.997e-05	9.997e-05	9.997e-05	9.997e-05	0.0010006	0.0842206	0.909801	0.00497789	6.00039e-142	0.000976359	0.104085	0.889446	0.00549231
MS118	Manihot esculenta subsp. esculenta	yes	sweet	Rio Verde de Mato Grosso	MS	Cerrado	-18.918	-54.8399	0.340388	0.659612	0.634903	0.186126	0.178971	0.0638857	0.089694	0.62884	0.113086	0.104494	0.205649	0.537014	0.215456	0.0418805	6.26422e-138	0.406926	0.407017	0.178418	0.00763851
MS119	Manihot esculenta subsp. esculenta	yes	sweet	Rio Verde de Mato Grosso	MS	Cerrado	-18.918	-54.8399	0.9999	0.0001	9.999e-05	0.9998	9.999e-05	9.997e-05	0.9996	9.997e-05	9.997e-05	9.997e-05	0.000614861	0.829883	0.118565	0.0509365	4.5015e-142	0.000484123	0.821636	0.128991	0.0488886
MS124	Manihot esculenta subsp. esculenta	yes	ND	Rio Verde de Mato Grosso	MS	Cerrado	-18.918	-54.8399	0.990283	0.00971735	9.999e-05	9.999e-05	0.9998	0.9996	9.997e-05	9.997e-05	9.997e-05	9.997e-05	0.000950279	0.0832249	0.910926	0.00489862	4.14276e-142	0.000932351	0.102899	0.890763	0.00540575
MS127	Manihot esculenta subsp. esculenta	yes	sweet	Rio Verde de Mato Grosso	MS	Cerrado	-18.918	-54.8399	0.284433	0.715567	0.685366	0.156263	0.158371	0.0181743	0.0430317	0.723042	0.138527	0.0772245	0.0124352	0.742561	0.138905	0.106098	1.1675e-139	0.014792	0.793106	0.152049	0.0400523
MS132	Manihot esculenta subsp. esculenta	yes	ND	São Gabriel D'Oeste	MS	Cerrado	-19.4022	-54.5766	0.330394	0.669606	0.650823	0.291728	0.0574488	9.99819e-05	0.101479	0.838114	0.0602067	9.99819e-05	4.72642e-05	0.804803	0.0665486	0.128601	6.76121e-147	6.2896e-06	0.769072	0.0553536	0.175568
MS133	Manihot esculenta subsp. esculenta	yes	ND	São Gabriel D'Oeste	MS	Cerrado	-19.4022	-54.5766	0.280951	0.719049	0.685003	0.175171	0.139826	0.0193656	0.0523078	0.773959	0.113338	0.04103	0.0258028	0.697911	0.215814	0.0604721	6.12913e-139	0.0202114	0.717552	0.225347	0.0368894
MS139	Manihot esculenta subsp. esculenta	yes	ND	Camapuã	MS	Cerrado	-19.4109	-54.0557	0.330278	0.669722	0.652367	0.29453	0.0531029	9.99819e-05	0.101641	0.841106	0.0570531	9.99819e-05	5.03885e-05	0.804998	0.0670242	0.127927	1.13951e-146	6.67166e-06	0.769276	0.0557259	0.174991
MS178	Manihot esculenta subsp. esculenta	yes	ND	Costa Rica	MS	Cerrado	-18.5443	-53.1257	0.338384	0.661616	0.651019	0.296202	0.0527789	9.99819e-05	0.110401	0.827486	0.0619131	9.99819e-05	6.39943e-05	0.803651	0.0727056	0.123579	2.10275e-145	8.3989e-06	0.767951	0.0602995	0.171741
MS179	Manihot esculenta subsp. esculenta	yes	ND	Costa Rica	MS	Cerrado	-18.5443	-53.1257	0.9999	0.0001	9.999e-05	0.9998	9.999e-05	9.997e-05	0.9996	9.997e-05	9.997e-05	9.997e-05	0.000598349	0.83153	0.116311	0.0515603	1.80917e-142	0.000470814	0.823929	0.12669	0.0489106
MS187	Manihot esculenta subsp. esculenta	yes	ND	Costa Rica	MS	Cerrado	-18.5443	-53.1257	0.487338	0.512662	0.443428	0.0426883	0.513884	0.260702	0.00552093	0.361392	0.241599	0.130787	0.951862	0.0143521	0.0283356	0.00545071	2.31558e-140	0.925573	0.0253466	0.0439285	0.00515231
MS189	Manihot esculenta subsp. esculenta	yes	ND	Chapadão do Sul	MS	Cerrado	-18.8024	-52.6231	0.9999	0.0001	9.999e-05	0.9998	9.999e-05	9.997e-05	0.9996	9.997e-05	9.997e-05	9.997e-05	0.000619527	0.829581	0.118186	0.0516133	2.06582e-142	0.000499988	0.821618	0.129151	0.0487317
MS203	Manihot esculenta subsp. esculenta	yes	ND	Cassilândia	MS	Cerrado	-19.1151	-51.7329	0.551292	0.448708	0.407328	0.19725	0.395422	0.224646	0.103497	0.541162	0.130595	9.9991e-05	0.00782675	0.623265	0.252449	0.116459	1.42958e-142	0.00324332	0.486153	0.235741	0.274863
MS214	Manihot esculenta subsp. esculenta	yes	ND	Cassilândia	MS	Cerrado	-19.1151	-51.7329	0.265135	0.734865	0.716859	0.283041	9.9991e-05	9.99729e-05	0.0931163	0.906584	9.99729e-05	9.99729e-05	0.000139025	0.900275	0.0847794	0.0148067	4.0428e-143	6.57174e-05	0.899514	0.0852631	0.0151571
MS225	Manihot esculenta subsp. esculenta	yes	ND	Parnaíba	MS	Cerrado	-19.6763	-51.1989	0.992723	0.00727661	9.9991e-05	0.114954	0.884946	0.264902	0.137179	9.9982e-05	0.597719	9.9982e-05	0.000529853	0.395367	0.321746	0.282357	8.75075e-141	0.00110811	0.334113	0.346665	0.318114
MS238	Manihot esculenta subsp. esculenta	yes	sweet	Ribas do Rio Pardo	MS	Cerrado	-20.443317	-53.760006	0.941117	0.0588835	0.0660103	0.750093	0.183897	0.075474	0.715699	0.107874	0.100853	9.9991e-05	0.00432296	0.691546	0.224849	0.0792825	6.86529e-147	0.00396598	0.679998	0.247263	0.0687731
MS240	Manihot esculenta subsp. esculenta	yes	ND	Ribas do Rio Pardo	MS	Cerrado	-20.443317	-53.760006	0.9999	0.0001	9.999e-05	0.9998	9.999e-05	9.997e-05	0.9996	9.997e-05	9.997e-05	9.997e-05	0.000606349	0.828597	0.11852	0.0522764	1.73814e-142	0.000478922	0.821009	0.128993	0.0495188
MS243	Manihot esculenta subsp. esculenta	yes	sweet	Ribas do Rio Pardo	MS	Cerrado	-20.443317	-53.760006	0.9999	0.0001	9.999e-05	0.9998	9.999e-05	9.997e-05	0.9996	9.997e-05	9.997e-05	9.997e-05	0.000593166	0.829362	0.117982	0.0520634	7.85684e-143	0.000473431	0.821635	0.128695	0.049196
MS250	Manihot esculenta subsp. esculenta	yes	ND	Ribas do Rio Pardo	MS	Cerrado	-20.443317	-53.760006	0.760041	0.239959	0.213351	0.372738	0.413911	0.266211	0.302894	0.303889	0.126906	9.9991e-05	5.38073e-05	0.68079	0.244501	0.0746551	1.10391e-142	0.000122458	0.617269	0.294817	0.0877914
MS255	Manihot esculenta subsp. esculenta	yes	sweet	Água Clara	MS	Cerrado	-20.431040	-52.869117	0.261195	0.738805	0.720286	0.279614	9.9991e-05	9.99729e-05	0.091044	0.908656	9.99729e-05	9.99729e-05	0.000134789	0.900312	0.0844347	0.0151184	9.58154e-144	6.44093e-05	0.899654	0.0849622	0.0153198
MS261	Manihot esculenta subsp. esculenta	yes	sweet	Inocência	MS	Cerrado	-19.730733	-51.995983	0.284163	0.715837	0.706766	0.26048	0.0327543	0.0110767	0.106	0.873804	0.00902016	9.9991e-05	0.0167648	0.697049	0.253546	0.0326402	2.682e-138	0.029778	0.639739	0.29725	0.0332322
MS284	Manihot esculenta subsp. esculenta	yes	sweet	Aparecida do Taboado	MS	Cerrado	-20.088978	-51.102978	0.306559	0.693441	0.676595	0.277104	0.0463008	0.0233148	0.130779	0.825414	0.0144575	0.00603458	0.00552224	0.786949	0.176211	0.0313171	4.31736e-144	0.0168415	0.729345	0.228731	0.025083
MS285	Manihot esculenta subsp. esculenta	yes	sweet	Aparecida do Taboado	MS	Cerrado	-20.088978	-51.102978	0.520855	0.479145	0.441783	0.201587	0.35663	0.179924	0.128287	0.426936	0.177669	0.0871841	0.224882	0.332325	0.414616	0.0281771	1.5144e-123	0.10576	0.382657	0.467591	0.0439915
MS295	Manihot esculenta subsp. esculenta	yes	ND	Selvíria	MS	Cerrado	-20.3639	-51.4236	0.716349	0.283651	0.246196	0.363256	0.390548	0.143734	0.319084	0.288012	0.230693	0.0184778	0.0197783	0.504658	0.336987	0.138577	2.90573e-138	0.0153769	0.456723	0.354935	0.172965
MS298	Manihot esculenta subsp. esculenta	yes	sweet	Três Lagoas	MS	Cerrado	-20.759845	-51.695098	0.261087	0.738913	0.718721	0.281179	9.9991e-05	9.99729e-05	0.0916183	0.908082	9.99729e-05	9.99729e-05	0.000134797	0.900524	0.0844342	0.0149066	1.33154e-143	6.39419e-05	0.900004	0.0848013	0.0151311
MS317	Manihot esculenta subsp. esculenta	yes	sweet	Sete Quedas	MS	Atlantic Forest	-23.960844	-55.037978	0.994846	0.00515424	9.999e-05	9.999e-05	0.9998	0.9996	9.997e-05	9.997e-05	9.997e-05	9.997e-05	0.000930761	0.0837961	0.910336	0.00493686	4.69376e-142	0.000902995	0.104061	0.889619	0.00541686
MS325	Manihot esculenta subsp. esculenta	yes	sweet	Paraguai	MS	Atlantic Forest	-23.686933	-55.380550	0.467832	0.532168	0.468624	0.172835	0.358541	0.137646	0.0982695	0.434632	0.218329	0.111123	0.147218	0.289463	0.528934	0.034385	7.72387e-125	0.0932155	0.307238	0.558517	0.0410293
MS334	Manihot esculenta subsp. esculenta	yes	sweet	Tacuru	MS	Atlantic Forest	-23.623968	-55.020424	0.756234	0.243766	0.218161	0.366005	0.415834	0.267427	0.302494	0.303434	0.126545	9.9991e-05	5.55445e-05	0.680712	0.245843	0.0733891	9.79853e-142	0.000123265	0.617082	0.295404	0.0873905
MS336	Manihot esculenta subsp. esculenta	yes	sweet	Tacuru	MS	Atlantic Forest	-23.623968	-55.020424	0.993773	0.00622691	9.999e-05	9.999e-05	0.9998	0.9996	9.997e-05	9.997e-05	9.997e-05	9.997e-05	0.000958385	0.0851621	0.908804	0.00507531	7.12084e-142	0.000929943	0.105102	0.888329	0.00563983
MS343	Manihot esculenta subsp. esculenta	yes	sweet	Eldorado	MS	Atlantic Forest	-23.787991	-54.282856	0.997029	0.00297055	9.999e-05	9.999e-05	0.9998	0.9996	9.997e-05	9.997e-05	9.997e-05	9.997e-05	0.000927453	0.0838094	0.910372	0.00489135	7.47182e-142	0.000908507	0.103643	0.890033	0.00541461
ROL05F	Manihot esculenta subsp. flabellifolia	no	wild	Rolim de Moura	RO	Wild	-11.583	-61.7728	0.0001	0.9999	0.994335	9.9991e-05	0.00556492	0.018159	9.9991e-05	0.0225514	0.0102157	0.948974	3.91522e-119	2.56946e-123	9.71359e-123	3.45717e-126	1	0	0	0	0
ROL09F	Manihot esculenta subsp. flabellifolia	no	wild	Rolim de Moura	RO	Wild	-11.583	-61.7728	0.0001	0.9999	0.9998	9.999e-05	9.999e-05	9.997e-05	9.997e-05	9.997e-05	9.997e-05	0.9996	4.54577e-171	1.20767e-175	5.73948e-175	7.06973e-179	1	0	0	0	0
ROL10F	Manihot esculenta subsp. flabellifolia	no	wild	Rolim de Moura	RO	Wild	-11.583	-61.7728	0.0001	0.9999	0.9998	9.999e-05	9.999e-05	9.9973e-05	0.00679629	9.9973e-05	9.9973e-05	0.992904	1.37637e-134	9.15298e-139	3.4482e-138	9.36867e-142	1	0	0	0	0
ROL11F	Manihot esculenta subsp. flabellifolia	no	wild	Rolim de Moura	RO	Wild	-11.583	-61.7728	0.0001	0.9999	0.9998	9.999e-05	9.999e-05	9.997e-05	9.997e-05	9.997e-05	9.997e-05	0.9996	1.30752e-172	3.65471e-177	1.66508e-176	2.10585e-180	1	0	0	0	0
ROL13F	Manihot esculenta subsp. flabellifolia	no	wild	Rolim de Moura	RO	Wild	-11.583	-61.7728	0.0380023	0.961998	0.943861	0.00356043	0.052579	0.0288325	0.0107166	0.111131	0.0358994	0.813421	7.03081e-71	2.107e-74	6.69206e-74	5.63223e-77	1	0	0	0	0
ROL20F	Manihot esculenta subsp. flabellifolia	no	wild	Rolim de Moura	RO	Wild	-11.583	-61.7728	0.0001	0.9999	0.9998	9.999e-05	9.999e-05	9.997e-05	9.997e-05	9.997e-05	9.997e-05	0.9996	2.89983e-170	8.55366e-175	3.90529e-174	5.17376e-178	1	0	0	0	0
ROL21F	Manihot esculenta subsp. flabellifolia	no	wild	Rolim de Moura	RO	Wild	-11.583	-61.7728	0.0001	0.9999	0.9998	9.999e-05	9.999e-05	9.9973e-05	0.00404817	9.9973e-05	9.9973e-05	0.995652	2.15976e-132	1.37602e-136	5.14827e-136	1.50933e-139	1	0	0	0	0
ROL25F	Manihot esculenta subsp. flabellifolia	no	wild	Rolim de Moura	RO	Wild	-11.583	-61.7728	0.0001	0.9999	0.9998	9.999e-05	9.999e-05	0.00402051	0.00813977	0.0194501	0.0128594	0.95553	4.13106e-114	3.16093e-118	1.16961e-117	4.55558e-121	1	0	0	0	0
SGC02	Manihot esculenta subsp. esculenta	no	bitter	São Gabriel	AM	Amazonia	0.80626	-67.2507	0.247308	0.752692	0.715123	0.0733782	0.211499	0.0999258	0.000585655	0.597444	0.104553	0.197492	0.999942	1.15203e-05	4.62643e-05	3.56545e-07	3.26786e-141	0.99986	2.47114e-05	0.000113898	1.87989e-06
SGC03	Manihot esculenta subsp. esculenta	no	bitter	São Gabriel	AM	Amazonia	0.80626	-67.2507	0.438898	0.561102	0.517435	0.176924	0.30564	0.137009	0.125675	0.413923	0.16307	0.160323	0.831239	0.0593476	0.106138	0.00327506	6.50944e-118	0.608424	0.139986	0.238767	0.0128229
SGC04	Manihot esculenta subsp. esculenta	no	bitter	São Gabriel	AM	Amazonia	0.80626	-67.2507	0.240654	0.759346	0.726765	0.0875285	0.185706	0.069528	0.0139049	0.593304	0.124522	0.198741	0.999939	1.38498e-05	4.70467e-05	3.6683e-07	5.03478e-137	0.999794	4.37559e-05	0.000159316	2.89023e-06
SGC12	Manihot esculenta subsp. esculenta	no	sweet	São Gabriel	AM	Amazonia	0.87999	-67.2472	0.463263	0.536737	0.469768	0.0556242	0.474608	0.246915	0.0165691	0.40857	0.209669	0.118276	0.981538	0.00497636	0.0120724	0.00141283	2.58086e-142	0.962726	0.0106788	0.024271	0.00232423
SGC14	Manihot esculenta subsp. esculenta	no	sweet	São Gabriel	AM	Amazonia	0.87999	-67.2472	0.432345	0.567655	0.501646	0.054587	0.443767	0.239438	0.00837948	0.436977	0.186119	0.129088	0.979039	0.00619123	0.0134905	0.00127933	1.3071e-136	0.964498	0.0116075	0.0223627	0.00153155
SGC21	Manihot esculenta subsp. esculenta	no	sweet	São Gabriel	AM	Amazonia	0.80626	-67.2507	0.325627	0.674373	0.615104	0.0822601	0.302636	0.143632	0.0157458	0.522204	0.14298	0.175437	0.985355	0.00518721	0.0089825	0.000475369	5.3766e-129	0.977019	0.008685	0.0137037	0.000592594

## Sheet: TableS2
##fileformat=VCFv4.2
##FILTER=<ID=PASS,Description="All filters passed">
##ALT=<ID=*,Description="Represents allele(s) other than observed.">
##FORMAT=<ID=AD,Number=R,Type=Integer,Description="Allelic depths">
##FORMAT=<ID=DP,Number=1,Type=Integer,Description="Number of high-quality bases">
##FORMAT=<ID=GT,Number=1,Type=String,Description="Genotype">
##FORMAT=<ID=PL,Number=G,Type=Integer,Description="List of Phred-scaled genotype likelihoods">
##INFO=<ID=AC1,Number=1,Type=Float,Description="Max-likelihood estimate of the first ALT allele count (no HWE assumption)">
##INFO=<ID=AF1,Number=1,Type=Float,Description="Max-likelihood estimate of the first ALT allele frequency (assuming HWE)">
##INFO=<ID=AF2,Number=1,Type=Float,Description="Max-likelihood estimate of the first and second group ALT allele frequency (assuming HWE)">
##INFO=<ID=BQB,Number=1,Type=Float,Description="Mann-Whitney U test of Base Quality Bias (bigger is better)">
##INFO=<ID=DP,Number=1,Type=Integer,Description="Raw read depth">
##INFO=<ID=DP4,Number=4,Type=Integer,Description="Number of high-quality ref-forward , ref-reverse, alt-forward and alt-reverse bases">
##INFO=<ID=FQ,Number=1,Type=Float,Description="Phred probability of all samples being the same">
##INFO=<ID=G3,Number=3,Type=Float,Description="ML estimate of genotype frequencies">
##INFO=<ID=HWE,Number=1,Type=Float,Description="Chi^2 based HWE test P-value based on G3">
##INFO=<ID=IDV,Number=1,Type=Integer,Description="Maximum number of reads supporting an indel">
##INFO=<ID=IMF,Number=1,Type=Float,Description="Maximum fraction of reads supporting an indel">
##INFO=<ID=INDEL,Number=0,Type=Flag,Description="Indicates that the variant is an INDEL.">
##INFO=<ID=MQ,Number=1,Type=Float,Description="RMS Mapping Quality">
##INFO=<ID=MQ0F,Number=1,Type=Float,Description="Fraction of MQ0 reads (smaller is better)">
##INFO=<ID=MQB,Number=1,Type=Float,Description="Mann-Whitney U test of Mapping Quality Bias (bigger is better)">
##INFO=<ID=MQSB,Number=1,Type=Float,Description="Mann-Whitney U test of Mapping Quality vs Strand Bias (bigger is better)">
##INFO=<ID=PV4,Number=4,Type=Float,Description="P-values for strand bias, baseQ bias, mapQ bias and tail distance bias">
##INFO=<ID=RPB,Number=1,Type=Float,Description="Mann-Whitney U test of Read Position Bias (bigger is better)">
##INFO=<ID=SGB,Number=1,Type=Float,Description="Segregation based metric.">
##INFO=<ID=VDB,Number=1,Type=Float,Description="Variant Distance Bias for filtering splice-site artefacts in RNA-seq data (bigger is better)",Version="3">
##contig=<ID=NC_035161.1,length=34959721>
##contig=<ID=NC_035162.1,length=32417782>
##contig=<ID=NC_035163.1,length=29412403>
##contig=<ID=NC_035164.1,length=28735499>
##contig=<ID=NC_035165.1,length=28438989>
##contig=<ID=NC_035166.1,length=27939960>
##contig=<ID=NC_035167.1,length=27069033>
##contig=<ID=NC_035168.1,length=34000172>
##contig=<ID=NC_035169.1,length=29413690>
##contig=<ID=NC_035170.1,length=26335333>
##contig=<ID=NC_035171.1,length=27369018>
##contig=<ID=NC_035172.1,length=31596830>
##contig=<ID=NC_035173.1,length=28119335>
##contig=<ID=NC_035174.1,length=24855542>
##contig=<ID=NC_035175.1,length=26192760>
##contig=<ID=NC_035176.1,length=28979753>
##contig=<ID=NC_035177.1,length=27373735>
##contig=<ID=NC_035178.1,length=25231592>
##reference=file://ref/Manihot_esculenta_v6_genomic.fna
#CHROM	POS	ID	REF	ALT	QUAL	FILTER	INFO	FORMAT	DG014	DG015	DG062	DG065	DG100	DG125	DG135	DG175	DG212	DG219	DG227	DG236	DG274	DG277	DG346	DG351	DG637	DG692	DG707	DG710	DG745	DG746	DG750	DG762	DG764	DG768	DG770	DG830	DG831	DG834	DG839	DG843	DG848	DG856	MS005	MS010	MS016	MS019	MS037	MS053	MS055
NC_035161.1	144981	Pst_1	C	A	999	.	AC1=12;AF1=0.0678938;BQB=5.77902e-08;DP=1330;DP4=0,1185,0,145;FQ=999;G3=0.909782,0.0452746,0.0449438;HWE=3.11903e-05;MQ=41;MQ0F=0.00225564;MQB=0.003511;PV4=1,1,0.41755,1;RPB=0.992931;SGB=245.851;VDB=0	GT:PL:DP:AD	0/0:0,120,187:40:40,0	0/0:0,24,127:8:8,0	0/0:0,27,159:9:9,0	0/0:0,30,136:10:10,0	0/0:0,18,125:6:6,0	0/0:0,54,172:18:18,0	0/0:0,45,178:15:15,0	0/0:0,27,160:14:13,1	0/0:0,87,178:29:29,0	0/0:0,18,117:6:6,0	0/0:0,24,133:8:8,0	0/0:0,27,152:14:13,1	0/0:0,15,107:5:5,0	0/0:0,24,140:8:8,0	0/0:0,21,120:7:7,0	0/0:0,18,117:6:6,0	0/0:0,39,168:13:13,0	0/0:0,57,172:19:19,0	0/0:0,60,176:20:20,0	0/0:0,60,169:20:20,0	0/0:0,30,158:10:10,0	0/0:0,15,118:5:5,0	./.:0,12,91:4:4,0	0/0:0,18,120:6:6,0	0/0:0,105,181:35:35,0	0/0:0,45,174:15:15,0	0/0:0,33,160:11:11,0	0/0:0,54,163:18:18,0	0/0:0,33,151:11:11,0	0/0:0,27,159:9:9,0	0/0:0,51,167:17:17,0	0/0:0,54,171:18:18,0	0/0:0,39,164:17:16,1	0/0:0,39,168:13:13,0	0/0:0,60,182:20:20,0	0/0:0,54,172:18:18,0	0/0:0,27,154:9:9,0	0/0:0,36,166:12:12,0	0/0:0,57,172:19:19,0	0/0:0,69,177:23:23,0	0/0:0,63,183:21:21,0
NC_035161.1	286265	Nsi_1	A	G	999	.	AC1=24;AF1=0.130435;BQB=0.92643;DP=3903;DP4=0,3352,0,551;FQ=999;MQ=39;MQ0F=0.00128107;MQB=0;PV4=1,0.463739,0,0.0057516;RPB=0.880354;SGB=420.495;VDB=0	GT:PL:DP:AD	0/0:0,148,198:49:49,0	0/0:0,114,194:38:38,0	0/0:0,108,193:36:36,0	0/0:0,93,192:31:31,0	0/1:82,0,155:47:23,24	0/1:70,0,158:37:23,14	0/0:0,148,199:49:49,0	0/0:0,132,196:44:44,0	0/1:82,0,93:46:28,18	0/1:78,0,104:46:25,21	0/0:0,102,193:34:34,0	0/0:0,108,194:36:36,0	0/0:0,132,190:44:44,0	0/0:0,144,198:48:48,0	0/0:0,144,190:48:48,0	0/0:0,108,194:36:36,0	0/0:0,178,204:59:59,0	0/0:0,169,201:57:56,0	0/0:0,135,197:45:45,0	0/0:0,196,209:65:65,0	0/0:0,175,203:58:58,0	0/0:0,129,194:44:43,0	0/0:0,154,190:51:51,0	0/0:0,141,197:47:47,0	0/0:0,138,197:46:46,0	0/0:0,166,200:55:55,0	0/0:0,166,202:55:55,0	0/0:0,114,194:38:38,0	0/0:0,93,192:31:31,0	0/0:0,141,197:47:47,0	0/0:0,132,196:44:44,0	0/0:0,117,195:39:39,0	0/0:0,111,194:37:37,0	0/0:0,196,207:65:65,0	0/0:0,160,200:53:53,0	0/0:0,160,201:53:53,0	0/0:0,154,148:51:51,0	0/1:104,0,141:43:17,26	0/1:81,0,151:57:25,32	0/0:0,90,192:30:30,0	0/0:0,81,191:27:27,0
NC_035161.1	293629	Pst_2	G	A	999	.	AC1=38;AF1=0.207929;BQB=0.681476;DP=1654;DP4=1303,0,351,0;FQ=999;MQ=42;MQ0F=0.00181378;MQB=0.0204745;PV4=1,1,0.000142117,1;RPB=1;SGB=257.291;VDB=0	GT:PL:DP:AD	0/0:0,129,195:43:43,0	0/0:0,45,185:15:15,0	0/0:0,30,163:10:10,0	0/0:0,30,154:10:10,0	0/1:72,0,93:7:4,3	0/1:136,0,135:18:9,9	0/0:0,42,183:14:14,0	0/0:0,39,180:13:13,0	1/1:193,105,0:35:0,35	1/1:164,27,0:9:0,9	0/0:0,36,172:12:12,0	0/0:0,39,181:13:13,0	./.:79,0,24:4:1,3	0/0:0,15,126:5:5,0	0/1:120,0,130:16:8,7	0/0:0,21,148:7:7,0	0/0:0,30,166:10:10,0	0/0:0,39,178:13:13,0	0/0:0,75,190:25:25,0	0/0:0,45,183:15:15,0	0/0:0,24,158:8:8,0	0/0:0,33,175:11:11,0	0/1:106,0,69:8:3,5	0/0:0,48,184:16:16,0	0/0:0,102,192:34:34,0	0/0:0,45,180:15:15,0	0/0:0,36,178:12:12,0	0/0:0,78,191:26:26,0	0/0:0,57,188:19:19,0	0/0:0,45,185:15:15,0	0/0:0,69,190:23:23,0	0/0:0,48,168:28:27,1	0/0:0,42,182:14:14,0	0/0:0,51,187:17:17,0	0/0:0,84,190:28:28,0	0/0:0,39,178:13:13,0	1/1:187,48,0:16:0,16	0/1:115,0,147:19:11,8	0/1:139,0,147:24:12,12	0/1:141,0,157:28:16,12	0/0:0,66,189:22:22,0
NC_035161.1	624713	Nsi_2	A	T	999	.	AC1=111;AF1=0.600604;BQB=0;DP=3377;DP4=1335,0,2000,0;FQ=999;MQ=40;MQ0F=0.00118448;MQB=0;PV4=1,0,0,1;RPB=0.993962;SGB=114.853;VDB=0	GT:PL:DP:AD	0/0:0,102,191:34:34,0	0/1:119,0,143:35:15,20	1/1:146,102,0:34:0,34	0/1:120,0,149:39:18,21	0/1:112,0,159:48:28,20	0/0:0,144,193:48:48,0	0/1:111,0,157:36:20,16	0/1:116,0,158:43:23,20	1/1:156,151,0:50:0,50	1/1:156,135,0:45:0,45	0/0:0,69,190:23:23,0	0/0:0,78,190:26:26,0	1/1:149,75,0:25:0,25	1/1:151,78,0:31:1,30	1/1:149,51,0:17:0,17	0/0:0,157,197:52:52,0	0/0:0,157,200:52:52,0	0/0:0,93,190:31:31,0	0/1:64,0,148:17:12,5	0/0:0,151,196:50:50,0	0/1:108,0,158:46:27,19	0/1:116,0,156:40:22,18	1/1:157,175,0:58:0,58	1/1:154,123,0:41:0,41	1/1:151,144,0:55:1,54	0/1:118,0,146:33:15,18	0/0:0,63,188:21:21,0	0/1:120,0,152:44:21,23	0/1:113,0,158:54:29,25	0/1:85,0,145:19:12,7	0/1:120,0,124:24:9,15	0/1:90,0,159:30:19,11	0/1:70,0,150:20:14,6	0/0:0,151,197:50:50,0	0/1:117,0,134:54:19,35	0/1:121,0,149:49:22,27	1/1:153,138,0:46:0,46	0/1:112,0,158:43:24,19	0/1:115,0,156:60:31,29	0/1:116,0,143:25:12,13	1/1:129,48,0:28:1,27
NC_035161.1	632195	Pst_3	G	C	999	.	AC1=24;AF1=0.135001;BQB=9.1534e-11;DP=1906;DP4=0,1626,0,280;FQ=999;MQ=42;MQ0F=0.00209864;MQB=0.94899;PV4=1,2.18378e-08,0.112251,1;RPB=0.996879;SGB=203.918;VDB=0	GT:PL:DP:AD	0/0:0,111,192:37:37,0	0/0:0,60,188:20:20,0	0/0:0,33,160:11:11,0	0/0:0,51,186:17:17,0	0/1:113,0,113:12:6,6	0/0:0,81,192:27:27,0	0/0:0,48,184:16:16,0	0/0:0,87,190:29:29,0	0/1:150,0,148:38:17,21	0/1:117,0,95:13:5,8	0/0:0,24,157:8:8,0	0/0:0,36,175:12:12,0	0/0:0,45,176:15:15,0	0/0:0,27,162:9:9,0	0/0:0,45,184:15:15,0	0/0:0,39,173:13:13,0	0/0:0,42,182:14:14,0	0/0:0,63,189:21:21,0	0/0:0,87,190:29:29,0	0/0:0,75,189:25:25,0	0/0:0,30,169:10:10,0	0/0:0,18,139:6:6,0	0/0:0,15,124:5:5,0	0/0:0,66,184:22:22,0	0/0:0,154,198:51:51,0	0/0:0,93,190:31:31,0	0/0:0,78,190:26:26,0	0/0:0,63,188:21:21,0	0/0:0,39,178:13:13,0	0/0:0,51,182:17:17,0	0/0:0,45,181:15:15,0	0/0:0,81,190:27:27,0	0/0:0,102,193:34:34,0	0/0:0,69,190:23:23,0	0/0:0,54,181:18:18,0	0/0:0,66,187:22:22,0	0/0:0,63,189:21:21,0	0/1:87,0,156:29:21,8	0/1:146,0,97:36:9,27	0/1:147,0,151:28:14,14	0/0:0,54,186:18:18,0
NC_035161.1	649649	Pst_4	G	C	999	.	AC1=14;AF1=0.0786659;BQB=2.50692e-06;DP=1994;DP4=0,1817,0,177;FQ=999;G3=0.910099,0.0224867,0.0674147;HWE=1.21437e-08;MQ=42;MQ0F=0.00200602;MQB=0.87216;PV4=1,2.264e-13,0.000406164,1;RPB=0.999707;SGB=285.563;VDB=0	GT:PL:DP:AD	0/0:0,138,195:46:46,0	0/0:0,36,176:12:12,0	0/0:0,27,158:9:9,0	0/0:0,36,159:12:12,0	0/0:0,42,174:14:14,0	0/0:0,63,187:21:21,0	0/0:0,66,189:22:22,0	0/0:0,72,190:24:24,0	0/0:0,108,191:36:36,0	0/0:0,36,172:12:12,0	0/0:0,45,181:15:15,0	0/0:0,42,177:14:14,0	0/0:0,21,146:7:7,0	0/0:0,42,182:14:14,0	0/0:0,60,187:20:20,0	0/0:0,30,168:10:10,0	0/0:0,39,177:13:13,0	0/0:0,36,169:12:12,0	0/0:0,72,188:24:24,0	0/0:0,72,189:24:24,0	0/0:0,27,154:9:9,0	0/0:0,18,131:6:6,0	0/0:0,36,177:12:12,0	0/0:0,54,187:18:18,0	0/0:0,144,196:48:48,0	0/0:0,114,193:38:38,0	0/0:0,54,183:18:18,0	0/0:0,57,185:19:19,0	0/0:0,60,185:20:20,0	0/0:0,42,180:14:14,0	0/0:0,66,187:22:22,0	0/0:0,69,184:24:23,0	0/0:0,36,177:12:12,0	0/0:0,72,189:24:24,0	0/0:0,78,189:26:26,0	0/0:0,69,190:23:23,0	0/0:0,39,170:13:13,0	0/0:0,75,189:25:25,0	0/0:0,72,189:24:24,0	0/0:0,81,190:27:27,0	0/0:0,90,191:30:30,0
NC_035161.1	695530	Pst_5	T	C	999	.	AC1=33;AF1=0.17838;BQB=0.424494;DP=1842;DP4=0,1514,0,328;FQ=999;MQ=42;MQ0F=0.00325733;MQB=0.999667;PV4=1,0.0557906,0.106465,1;RPB=0.999824;SGB=175.936;VDB=0	GT:PL:DP:AD	0/0:0,141,196:47:47,0	0/0:0,39,180:13:13,0	0/0:0,10,155:20:18,2	0/1:114,0,113:12:6,6	0/0:0,24,151:8:8,0	0/0:0,81,190:27:27,0	0/1:97,0,133:13:8,5	0/0:0,96,191:32:32,0	0/1:147,0,158:45:26,19	0/1:125,0,97:13:5,8	0/0:0,24,140:8:8,0	0/0:0,18,139:6:6,0	0/0:0,24,142:8:8,0	0/0:0,15,126:5:5,0	0/1:121,0,132:15:8,7	0/0:0,33,170:11:11,0	0/0:0,51,187:17:17,0	0/0:0,69,188:23:23,0	0/0:0,90,189:30:30,0	0/0:0,51,183:17:17,0	0/0:0,27,161:9:9,0	0/1:108,0,66:8:3,5	0/0:3,0,144:11:10,1	0/0:0,54,188:18:18,0	0/0:0,126,195:42:42,0	0/0:0,57,189:19:19,0	0/0:0,42,180:14:14,0	0/0:0,66,189:22:22,0	0/0:0,75,191:25:25,0	0/0:0,57,189:19:19,0	0/1:153,0,106:22:7,15	0/1:152,0,114:23:8,15	0/1:147,0,110:22:8,14	0/0:0,66,189:22:22,0	0/0:0,51,187:17:17,0	0/1:126,0,147:20:11,9	1/1:189,63,0:21:0,21	0/0:0,51,185:17:17,0	0/0:0,45,181:15:15,0	0/0:0,111,192:37:37,0	0/0:0,96,191:32:32,0
NC_035161.1	794384	Nsi_3	C	T	999	.	AC1=33;AF1=0.179348;BQB=0.992228;DP=9402;DP4=7873,0,1529,0;FQ=999;MQ=42;MQ0F=0.00159541;MQB=0.414752;PV4=1,0.00333102,1,0.287438;RPB=0.999969;SGB=658.388;VDB=0	GT:PL:DP:AD	0/0:0,255,247:117:117,0	0/1:147,0,162:90:52,38	0/0:0,255,255:201:201,0	0/0:0,255,233:98:98,0	0/0:0,255,231:95:95,0	0/0:0,255,223:87:87,0	0/1:148,0,164:96:55,41	0/0:0,235,218:78:78,0	0/1:157,0,131:85:30,54	0/1:163,0,145:94:39,55	0/1:148,0,161:96:55,41	0/0:0,255,250:118:118,0	0/0:0,255,255:225:225,0	0/1:161,0,164:112:56,56	0/1:162,0,162:106:53,53	0/0:0,229,216:76:76,0	0/0:0,255,255:160:160,0	0/0:0,255,251:120:120,0	0/0:0,255,229:115:114,1	0/0:0,255,255:127:127,0	0/0:0,255,225:89:89,0	0/0:0,255,255:141:141,0	0/1:162,0,150:90:39,51	0/0:0,255,243:111:111,0	0/1:163,0,143:100:41,59	0/1:168,0,152:116:51,65	0/0:0,255,250:120:120,0	0/0:0,255,223:88:88,0	0/0:0,255,231:96:96,0	0/0:0,255,242:112:112,0	0/0:0,255,255:134:134,0	0/1:138,0,166:115:70,45	0/0:0,255,249:120:120,0	0/0:0,255,255:146:145,0	0/0:0,255,243:110:110,0	0/0:0,255,255:149:149,0	0/1:168,0,161:123:58,65	0/0:0,255,236:103:103,0	0/0:0,255,237:103:103,0	0/1:161,0,154:90:41,49	0/0:0,181,205:60:60,0
NC_035161.1	800781	Pst_6	T	C	999	.	AC1=73;AF1=0.398241;BQB=0.000145248;DP=2344;DP4=0,1331,0,1012;FQ=999;MQ=42;MQ0F=0.00170648;MQB=0.0659332;PV4=1,1.30841e-10,0.000743021,1;RPB=0.991205;SGB=253.384;VDB=0	GT:PL:DP:AD	1/1:204,205,0:69:0,68	0/1:139,0,104:15:6,9	0/1:132,0,48:38:6,32	0/1:78,0,133:12:8,4	0/1:83,0,126:11:7,4	1/1:192,96,0:32:0,32	0/0:0,48,187:16:16,0	0/1:155,0,144:31:14,17	0/0:0,100,190:39:38,1	0/0:0,39,178:13:13,0	0/1:119,0,43:8:2,6	1/1:190,63,0:21:0,21	0/1:153,0,136:27:11,16	0/0:0,51,185:17:17,0	0/0:0,51,183:17:17,0	1/1:176,36,0:12:0,12	1/1:173,42,0:14:0,14	1/1:186,57,0:19:0,19	0/1:156,0,129:32:12,20	1/1:192,126,0:42:0,42	0/1:12,0,128:8:7,1	0/1:122,0,61:11:3,8	0/0:0,36,171:12:12,0	1/1:184,57,0:19:0,19	0/1:156,0,154:62:30,32	0/0:0,93,191:31:31,0	1/1:182,42,0:14:0,14	0/1:153,0,144:33:14,19	0/1:123,0,124:17:9,8	0/1:148,0,143:27:12,15	0/1:157,0,144:47:19,27	0/0:0,66,170:34:33,1	0/1:111,0,153:21:13,8	1/1:187,78,0:26:0,26	0/1:151,0,146:32:14,18	0/1:148,0,151:28:14,14	0/1:154,0,142:31:13,18	0/1:154,0,141:36:15,21	0/1:149,0,154:34:18,16	0/1:145,0,158:35:19,16	0/0:0,129,195:43:43,0
NC_035161.1	867847	Pst_7	A	G	999	.	AC1=36;AF1=0.199378;BQB=0.583314;DP=1120;DP4=871,0,249,0;FQ=999;G3=0.705209,0.194867,0.0999237;HWE=0.000854282;MQ=42;MQ0F=0.00357143;MQB=0.39106;PV4=1,1,0.136661,1;RPB=1;SGB=240.664;VDB=0	GT:PL:DP:AD	0/0:0,60,190:20:20,0	0/0:0,15,119:5:5,0	./.:0,9,90:3:3,0	./.:0,9,90:3:3,0	./.:0,9,90:3:3,0	0/0:0,27,165:9:9,0	0/0:0,30,167:10:10,0	0/1:120,0,137:17:9,8	0/0:0,45,178:15:15,0	0/0:0,27,164:9:9,0	0/0:3,0,142:11:10,1	0/0:0,24,158:8:8,0	./.:79,0,24:4:1,3	./.:30,0,30:2:1,1	0/1:90,0,65:7:3,4	0/0:0,15,124:5:5,0	0/0:0,18,132:6:6,0	0/0:0,18,137:6:6,0	0/1:153,0,44:17:3,14	0/0:0,36,173:12:12,0	0/1:88,0,45:6:2,4	./.:0,12,110:4:4,0	0/1:18,0,103:6:5,1	0/0:0,27,164:9:9,0	0/0:0,96,192:32:32,0	0/0:0,30,166:10:10,0	0/0:0,36,172:12:12,0	0/1:101,0,116:11:6,5	0/1:136,0,61:11:3,8	0/1:18,0,110:6:5,1	0/0:0,42,183:14:14,0	0/0:0,51,187:17:17,0	0/0:0,21,146:7:7,0	0/0:0,42,182:14:14,0	0/1:125,0,128:17:9,8	0/0:0,36,178:12:12,0	0/0:0,30,158:10:10,0	0/0:0,42,183:14:14,0	0/0:0,27,165:9:9,0	0/0:0,60,189:20:20,0	1/1:186,51,0:17:0,17
NC_035161.1	956925	Nsi_4	A	C	999	.	AC1=9;AF1=0.0495227;BQB=0.946845;DP=1080;DP4=0,1017,0,59;FQ=999;MQ=42;MQ0F=0.000925926;MQB=0.965987;PV4=1,1,1,0.404896;RPB=0.999919;SGB=93.5965;VDB=0	GT:PL:DP:AD	0/1:141,0,94:14:5,9	0/1:75,0,146:14:10,4	0/0:0,30,170:10:10,0	0/0:0,45,185:15:15,0	0/0:0,48,187:16:16,0	0/0:0,33,175:11:11,0	0/0:0,36,178:12:12,0	0/0:0,30,170:10:10,0	0/0:0,24,158:8:8,0	0/0:0,51,188:17:17,0	0/0:0,42,183:14:14,0	0/0:0,30,166:10:10,0	0/1:93,0,72:7:3,4	0/0:0,21,149:7:7,0	0/0:0,45,185:15:15,0	0/0:0,33,175:11:11,0	0/0:0,45,185:15:15,0	0/1:116,0,101:11:5,6	0/0:0,15,126:5:5,0	0/1:132,0,121:15:7,8	0/0:0,60,190:20:20,0	0/0:0,48,187:16:16,0	0/0:0,45,185:15:15,0	0/0:0,51,186:17:17,0	0/0:0,30,169:10:10,0	0/0:0,54,189:18:18,0	0/1:99,0,126:12:7,5	0/0:0,48,187:16:16,0	0/0:0,45,185:15:15,0	0/0:0,39,178:13:13,0	0/0:0,42,183:14:14,0	0/0:0,15,126:5:5,0	0/0:0,39,181:13:13,0	0/1:119,0,139:16:9,7	0/0:0,69,190:23:23,0	0/0:0,48,187:16:16,0	0/0:0,72,191:24:24,0	0/0:0,60,188:20:20,0	0/0:0,42,181:14:14,0	0/0:0,24,158:8:8,0	0/0:0,33,174:11:11,0
NC_035161.1	958394	Pst_8	C	A	999	.	AC1=13;AF1=0.0732884;BQB=0.981424;DP=1398;DP4=1268,1,129,0;FQ=999;G3=0.921299,0.011286,0.0674149;HWE=1.32254e-09;MQ=42;MQ0F=0.000715308;MQB=0.330525;MQSB=1;PV4=1,0.120685,0.00410101,1;RPB=0.997279;SGB=309.396;VDB=0	GT:PL:DP:AD	0/0:0,96,192:32:32,0	0/0:0,33,175:11:11,0	0/0:0,21,138:7:7,0	0/0:0,39,181:13:13,0	0/0:0,30,170:10:10,0	0/0:0,27,158:9:9,0	0/0:0,39,181:13:13,0	0/0:0,45,185:15:15,0	0/0:0,87,192:29:29,0	0/0:0,30,170:10:10,0	0/0:0,21,148:7:7,0	0/0:0,48,187:16:16,0	0/0:0,39,181:13:13,0	./.:0,12,110:4:4,0	./.:0,9,87:3:3,0	0/0:0,18,137:6:6,0	0/0:0,36,176:12:12,0	./.:0,12,110:4:4,0	0/0:0,54,187:18:18,0	0/0:0,66,189:22:22,0	0/0:0,39,181:13:13,0	0/0:0,21,149:7:7,0	0/0:0,24,155:8:8,0	0/0:0,36,178:12:12,0	0/0:0,96,193:32:32,0	0/0:0,57,188:19:19,0	0/0:0,30,169:10:10,0	0/0:0,54,189:18:18,0	0/0:0,57,189:19:19,0	0/0:0,42,180:14:14,0	0/0:0,18,130:6:6,0	0/0:0,48,186:16:16,0	0/0:0,39,210:13:13,0	0/0:0,60,189:20:20,0	0/0:0,42,183:14:14,0	0/0:0,51,188:17:17,0	0/0:0,30,166:10:10,0	0/0:0,57,187:19:19,0	0/0:0,36,178:12:12,0	0/0:0,99,193:33:33,0	0/0:0,60,190:20:20,0
NC_035161.1	970056	Nsi_5	A	G	999	.	AC1=109;AF1=0.592484;BQB=0.0221514;DP=2738;DP4=1102,0,1636,0;FQ=999;G3=0.0863389,0.642032,0.27163;HWE=0.00125915;MQ=42;MQ0F=0.00036523;MQB=0.742293;PV4=1,1.87774e-08,1,0.260538;RPB=0.997786;SGB=-76.1453;VDB=0	GT:PL:DP:AD	1/1:192,96,0:32:0,32	0/1:149,0,129:25:11,14	1/1:193,105,0:35:0,35	0/1:146,0,149:26:13,13	0/1:149,0,156:35:18,17	0/0:0,69,189:23:23,0	0/1:148,0,143:23:11,12	0/1:154,0,155:34:17,17	0/1:153,0,149:34:16,18	0/1:156,0,149:33:15,18	0/1:138,0,156:26:15,11	0/1:155,0,124:40:13,27	1/1:192,102,0:34:0,34	0/1:92,0,156:27:20,7	0/1:154,0,145:32:14,18	0/1:145,0,136:21:10,11	1/1:197,144,0:48:0,48	1/1:193,108,0:36:0,36	0/1:117,0,158:25:16,9	1/1:192,105,0:35:0,35	0/1:146,0,159:42:24,18	0/1:146,0,160:41:24,17	0/1:148,0,159:39:22,17	0/0:0,87,192:29:29,0	0/0:0,108,193:36:36,0	0/1:153,0,155:41:20,21	1/1:189,63,0:21:0,21	0/1:154,0,150:35:16,19	0/1:159,0,145:37:16,21	0/1:136,0,159:35:21,14	0/1:150,0,157:36:19,17	0/1:154,0,137:26:11,15	0/1:159,0,152:44:20,24	1/1:194,108,0:36:0,36	0/1:156,0,152:42:19,23	0/1:159,0,133:38:14,24	0/0:0,126,196:42:42,0	0/1:158,0,130:30:11,19	0/1:148,0,157:37:20,17	0/1:113,0,150:19:12,7	1/1:191,75,0:25:0,25
NC_035161.1	1131867	Pst_11	A	G	999	.	AC1=70;AF1=0.382132;BQB=0.022861;DP=1364;DP4=0,843,0,521;FQ=999;MQ=42;MQ0F=0;MQB=0.939717;PV4=1,1.54323e-05,0.0428124,1;RPB=0.998223;SGB=76.7022;VDB=0	GT:PL:DP:AD	0/1:136,0,157:37:22,15	./.:0,6,66:2:2,0	0/0:0,33,173:11:11,0	0/0:0,27,158:9:9,0	0/0:0,36,178:12:12,0	0/0:0,48,183:16:16,0	0/1:141,0,125:18:8,10	0/1:138,0,111:16:7,9	0/1:126,0,146:21:12,9	0/1:81,0,123:11:7,4	0/1:62,0,82:8:4,4	0/1:114,0,139:16:9,7	0/1:83,0,118:10:6,4	0/0:0,15,124:5:5,0	0/0:0,45,183:15:15,0	0/1:124,0,98:13:5,7	1/1:184,48,0:16:0,16	0/1:117,0,97:13:5,8	0/0:0,27,163:21:20,1	0/1:95,0,133:13:8,5	0/1:90,0,90:8:4,4	./.:69,0,24:4:1,3	./.:0,3,32:1:1,0	0/0:0,39,176:13:13,0	0/0:0,99,191:33:33,0	0/0:0,45,181:15:15,0	0/1:118,0,131:15:8,7	0/1:114,0,152:21:13,8	0/1:78,0,134:13:8,5	0/1:114,0,144:18:11,7	0/1:92,0,141:14:9,5	0/1:114,0,122:14:7,7	0/1:80,0,133:12:8,4	0/1:113,0,101:13:6,7	0/1:66,0,149:17:12,4	0/1:118,0,120:15:7,7	0/0:0,27,157:9:9,0	0/0:0,45,184:15:15,0	0/1:104,0,140:16:10,6	0/0:0,102,193:34:34,0	0/1:142,0,127:20:9,11
NC_035161.1	1136549	Pst_12	C	A	999	.	AC1=115;AF1=0.623589;BQB=3.51213e-27;DP=2181;DP4=0,992,0,1189;FQ=999;G3=0.0786514,0.595526,0.325822;HWE=0.00954624;MQ=42;MQ0F=0.00366804;MQB=0.65874;PV4=1,1,0.342589,1;RPB=0.999427;SGB=-79.3204;VDB=0	GT:PL:DP:AD	1/1:194,123,0:41:0,41	0/1:133,0,95:13:5,8	0/1:115,0,132:18:11,7	0/1:124,0,120:17:9,8	0/1:92,0,131:14:9,5	0/1:152,0,154:34:18,16	1/1:190,72,0:24:0,24	0/1:130,0,156:34:22,12	0/1:156,0,149:47:23,24	0/1:78,0,135:13:9,4	1/1:184,51,0:17:0,17	0/1:67,0,148:17:13,4	1/1:181,39,0:13:0,13	0/1:139,0,100:15:6,9	0/1:130,0,119:16:8,8	0/1:95,0,117:12:7,5	1/1:182,54,0:18:0,18	1/1:183,45,0:15:0,15	0/1:89,0,148:29:22,7	1/1:190,66,0:22:0,22	0/1:46,0,107:7:5,2	0/1:112,0,120:13:7,6	0/1:88,0,96:9:5,4	0/0:0,69,189:23:23,0	0/0:0,205,205:68:68,0	0/0:0,90,189:30:30,0	1/1:189,63,0:21:0,21	0/1:139,0,144:25:14,11	0/1:104,0,151:23:14,9	0/1:120,0,136:20:12,8	0/1:112,0,144:22:14,8	1/1:191,87,0:29:0,29	0/1:122,0,153:25:16,9	1/1:190,66,0:22:0,22	0/1:113,0,152:30:20,9	0/1:131,0,156:29:18,11	0/0:0,54,186:18:18,0	0/1:81,0,150:19:14,5	0/1:145,0,157:34:19,15	0/1:144,0,154:30:17,13	1/1:189,63,0:21:0,21
NC_035161.1	1174072	Pst_13	G	C	999	.	AC1=65;AF1=0.355969;BQB=0.459077;DP=1128;DP4=0,741,0,387;FQ=999;MQ=37;MQ0F=0.00177305;MQB=0;PV4=1,0.192927,0,1;RPB=0.997459;SGB=77.0677;VDB=0	GT:PL:DP:AD	0/1:82,0,153:25:16,9	0/1:27,0,95:6:4,2	0/1:47,0,21:5:1,4	0/1:74,0,131:14:8,6	0/1:69,0,49:6:2,4	0/0:0,48,183:16:16,0	1/1:109,30,0:10:0,10	0/0:0,42,182:14:14,0	0/0:0,45,182:15:15,0	./.:0,9,83:3:3,0	0/1:64,0,63:8:3,5	0/0:0,36,177:12:12,0	./.:52,9,0:3:0,3	0/1:71,0,21:5:1,4	0/1:46,0,77:8:4,4	0/0:0,39,176:13:13,0	0/0:0,30,168:10:10,0	0/1:39,0,106:8:5,3	0/1:68,0,138:15:9,6	0/1:40,0,138:13:9,4	0/0:0,21,149:7:7,0	0/1:47,0,21:5:1,4	./.:32,0,54:4:2,2	0/0:0,33,168:11:11,0	0/1:98,0,136:26:11,15	0/0:0,36,178:12:12,0	0/1:30,0,77:5:3,2	0/0:0,48,186:16:16,0	0/0:0,45,181:15:15,0	0/0:0,30,170:10:10,0	0/1:96,0,76:16:5,11	1/1:118,27,0:9:0,9	0/1:72,0,104:10:5,5	0/1:78,0,101:12:6,6	0/0:0,42,179:14:14,0	0/1:54,0,133:13:8,5	0/0:0,21,149:7:7,0	0/1:75,0,83:11:4,7	0/0:0,54,185:18:18,0	0/1:109,0,126:25:10,15	1/1:136,60,0:20:0,20
NC_035161.1	1277661	Nsi_6	C	T	999	.	AC1=32;AF1=0.174114;BQB=0.457297;DP=2056;DP4=0,1737,0,319;FQ=999;MQ=40;MQ0F=0.00194553;MQB=0;PV4=1,1,0.0271175,1;RPB=0.999866;SGB=169.107;VDB=0	GT:PL:DP:AD	0/1:80,0,92:12:8,4	0/0:0,126,195:42:42,0	0/0:0,54,187:18:18,0	0/0:0,66,180:22:22,0	0/0:0,90,192:30:30,0	0/0:0,60,190:20:20,0	0/0:0,84,192:28:28,0	0/1:101,0,107:11:6,5	0/1:112,0,157:25:17,8	0/1:145,0,145:25:12,13	0/1:49,0,150:15:12,3	0/1:136,0,152:23:13,10	0/0:0,75,178:25:25,0	0/0:0,69,183:23:23,0	0/0:0,102,183:34:34,0	0/1:108,0,140:15:9,6	1/1:169,57,0:31:1,30	0/1:153,0,92:22:9,13	0/0:0,51,187:17:17,0	0/1:145,0,85:21:10,11	0/1:129,0,156:25:15,10	0/0:0,78,188:26:26,0	0/0:0,96,192:32:32,0	0/0:0,45,180:15:15,0	0/0:0,87,182:29:29,0	0/0:0,84,189:28:28,0	0/1:138,0,112:21:11,10	0/1:136,0,158:29:17,12	0/1:154,0,135:25:11,14	0/1:103,0,149:17:11,6	0/0:0,48,184:16:16,0	0/0:0,69,191:23:23,0	0/0:0,63,190:21:21,0	0/1:144,0,85:32:18,14	0/1:120,0,152:22:13,9	0/0:0,96,193:32:32,0	0/0:0,60,190:20:20,0	0/0:0,99,193:33:33,0	0/1:143,0,155:27:15,12	0/0:0,57,189:19:19,0	0/0:0,45,185:15:15,0
NC_035161.1	1278702	Pst_14	T	A	999	.	AC1=34;AF1=0.186403;BQB=0.352349;DP=1561;DP4=0,1268,0,293;FQ=999;MQ=42;MQ0F=0.00192185;MQB=0.0558917;PV4=1,0.00492093,0.00110131,1;RPB=0.999778;SGB=183.552;VDB=0	GT:PL:DP:AD	0/1:157,0,157:46:23,23	./.:0,6,66:2:2,0	0/0:0,30,168:10:10,0	0/0:0,21,149:7:7,0	0/0:0,27,159:9:9,0	0/0:0,69,190:23:23,0	0/0:0,39,180:13:13,0	0/1:132,0,100:16:6,10	0/1:156,0,147:31:14,17	0/1:132,0,108:14:6,8	0/1:52,0,74:5:3,2	0/1:85,0,145:16:11,5	./.:0,12,97:4:4,0	./.:0,12,110:4:4,0	0/0:0,36,178:12:12,0	0/1:22,0,130:9:7,2	1/1:169,33,0:11:0,11	0/1:121,0,132:15:8,7	0/0:0,72,190:24:24,0	0/1:119,0,139:16:9,7	0/1:72,0,93:7:4,3	0/0:0,27,163:9:9,0	./.:0,12,110:4:4,0	0/0:0,27,165:9:9,0	0/0:0,102,193:34:34,0	0/0:0,51,186:17:17,0	0/1:114,0,114:12:6,6	0/1:122,0,137:17:9,8	0/1:31,0,136:11:9,2	0/1:128,0,135:17:9,8	0/0:0,45,184:15:15,0	0/0:0,54,188:18:18,0	0/0:0,33,171:11:11,0	0/1:129,0,113:15:7,8	0/1:133,0,110:14:6,8	0/0:0,63,188:21:21,0	0/0:0,33,175:11:11,0	0/0:0,60,188:20:20,0	0/1:122,0,157:24:15,9	0/0:0,78,191:26:26,0	0/0:0,54,187:18:18,0
NC_035161.1	1293267	Pst_15	A	G	999	.	AC1=66;AF1=0.359692;BQB=0.492036;DP=1803;DP4=0,1137,0,665;FQ=999;MQ=41;MQ0F=0.00221852;MQB=0;PV4=1,0.0752061,0,1;RPB=0.999755;SGB=86.3004;VDB=0	GT:PL:DP:AD	0/1:128,0,158:44:28,16	0/1:66,0,106:9:6,3	0/0:0,36,177:12:12,0	0/0:0,30,165:10:10,0	0/1:77,0,52:5:2,3	0/1:38,0,152:18:15,3	0/0:0,87,191:29:29,0	0/1:125,0,150:22:13,9	0/1:159,0,138:38:15,23	0/1:43,0,52:5:2,3	0/1:95,0,49:6:2,4	0/1:114,0,137:17:9,8	./.:27,0,57:3:2,1	0/0:0,24,155:8:8,0	0/0:0,33,168:12:11,0	0/1:90,0,104:10:5,5	1/1:187,60,0:20:0,20	0/1:81,0,146:15:10,5	0/1:147,0,148:27:14,13	0/1:112,0,142:18:11,7	0/1:74,0,48:5:2,3	0/0:0,27,136:9:9,0	0/1:102,0,93:10:5,5	0/0:0,45,185:15:15,0	0/0:0,135,193:46:45,0	0/0:0,45,180:16:15,0	0/1:124,0,113:15:7,8	0/1:153,0,46:22:4,18	0/1:108,0,130:15:9,6	0/1:150,0,134:24:10,14	0/0:0,48,185:16:16,0	0/0:0,39,177:13:13,0	0/0:0,45,185:15:15,0	0/1:114,0,133:16:9,7	0/1:125,0,112:13:6,7	0/0:0,54,184:19:18,0	0/0:0,54,187:18:18,0	0/1:144,0,149:25:13,12	0/1:135,0,142:24:12,12	0/1:149,0,154:32:16,16	1/1:192,90,0:30:0,30
NC_035161.1	1359536	Pst_16	C	A	999	.	AC1=77;AF1=0.419543;BQB=4.7901e-05;DP=1141;DP4=0,772,0,368;FQ=999;G3=0.394999,0.37293,0.232071;HWE=0.0319255;MQ=23;MQ0F=0.0035057;MQB=0.468306;PV4=1,0.00164214,0.451286,0.27826;RPB=0.997735;SGB=-44.7177;VDB=0	GT:PL:DP:AD	0/1:61,0,81:36:22,14	0/1:27,0,67:9:6,3	0/1:51,0,50:8:4,4	0/0:0,36,105:12:12,0	1/1:84,18,0:6:0,6	0/1:0,1,68:8:7,1	0/1:22,0,81:15:11,4	0/0:0,42,112:14:14,0	0/1:59,0,80:25:16,9	0/1:51,0,56:11:5,5	0/0:0,30,104:10:10,0	0/0:0,60,110:20:20,0	0/1:0,1,75:8:7,1	./.:0,12,69:4:4,0	0/0:0,39,107:13:13,0	0/0:0,45,109:15:15,0	0/0:0,39,107:14:13,0	0/1:41,0,76:12:8,4	0/1:45,0,50:8:4,4	0/1:22,0,58:7:5,2	0/0:0,15,79:5:5,0	./.:14,0,27:3:2,1	0/1:35,0,41:6:3,3	0/0:0,21,87:7:7,0	0/0:0,93,108:32:31,0	0/0:0,42,108:14:14,0	0/1:48,0,79:14:9,5	0/0:0,63,110:21:21,0	0/0:0,48,103:21:20,1	0/0:0,36,111:12:12,0	0/1:63,0,77:16:9,7	0/1:71,0,78:22:12,10	0/1:13,0,78:10:8,2	0/1:53,0,68:12:7,5	0/0:0,57,111:19:19,0	0/1:45,0,66:10:6,4	0/0:0,30,101:11:10,0	1/1:104,30,0:10:0,10	0/1:60,0,69:13:7,6	1/1:110,42,0:14:0,14	1/1:107,39,0:13:0,13
NC_035161.1	1366514	Nsi_8	A	G	999	.	AC1=62;AF1=0.336957;BQB=0.173743;DP=6272;DP4=4264,0,2008,0;FQ=999;G3=0.51087,0.304348,0.184783;HWE=0.00245772;MQ=37;MQ0F=0.00175383;MQB=0;PV4=1,6.05636e-12,0,1;RPB=1;SGB=967.361;VDB=0	GT:PL:DP:AD	0/0:0,208,211:69:69,0	0/1:71,0,159:77:48,29	0/0:0,196,209:65:65,0	0/1:157,0,156:54:27,27	1/1:137,175,0:58:0,58	0/1:109,0,126:44:15,29	0/1:72,0,157:59:38,21	0/0:0,148,199:49:49,0	0/0:0,255,229:92:92,0	0/0:0,205,211:68:68,0	0/0:0,160,201:53:53,0	0/0:0,220,214:73:73,0	0/1:102,0,158:50:26,24	0/0:0,198,207:74:73,1	0/0:0,154,200:51:51,0	0/0:0,114,188:46:45,1	0/0:0,255,241:108:108,0	0/0:0,250,221:83:83,0	0/1:67,0,162:84:49,35	0/0:0,235,218:78:78,0	0/0:0,255,223:85:85,0	0/1:68,0,160:77:45,32	0/1:71,0,162:81:45,36	0/0:0,223,215:74:74,0	0/0:0,186,204:70:69,1	0/0:0,255,239:106:106,0	0/0:0,199,209:66:66,0	0/0:0,255,227:90:90,0	0/0:0,181,205:60:60,0	0/0:0,196,209:65:65,0	0/1:78,0,154:81:37,44	0/1:88,0,159:70:36,34	0/1:80,0,156:57:28,29	0/0:0,255,230:94:94,0	0/0:0,255,226:89:89,0	0/1:89,0,158:64:33,31	0/0:0,255,224:89:89,0	1/1:131,223,0:74:0,74	0/0:0,255,223:85:85,0	0/1:94,0,160:60:34,26	1/1:150,208,0:69:0,69
NC_035161.1	1368319	Nsi_9	A	G	999	.	AC1=81;AF1=0.440542;BQB=0.979524;DP=5449;DP4=0,3291,0,2158;FQ=999;G3=0.380038,0.359092,0.260869;HWE=0.00898003;MQ=42;MQ0F=0.00146816;MQB=0.274653;PV4=1,1,4.01836e-06,0.0526206;RPB=0.997117;SGB=246.67;VDB=0	GT:PL:DP:AD	0/1:154,0,157:67:35,32	0/1:157,0,154:51:25,26	0/1:158,0,142:58:23,35	0/1:131,0,155:58:38,20	1/1:200,163,0:54:0,54	0/1:159,0,153:58:27,31	0/1:155,0,158:68:35,33	0/0:0,220,211:73:73,0	0/0:0,223,213:74:74,0	0/0:0,255,232:105:105,0	0/0:0,211,208:70:70,0	0/0:0,196,203:65:65,0	0/1:147,0,109:57:16,41	0/0:0,102,190:34:34,0	0/0:0,141,197:47:47,0	0/0:0,223,210:75:74,0	0/0:0,255,241:116:116,0	0/1:133,0,154:65:41,23	0/1:138,0,125:18:8,10	0/1:155,0,167:121:66,55	0/0:0,250,218:83:83,0	0/1:134,0,154:68:43,25	0/1:151,0,158:65:36,29	0/0:0,111,194:37:37,0	0/0:0,232,211:78:77,0	0/0:0,184,202:61:61,0	0/1:134,0,156:63:40,23	0/0:0,148,197:49:49,0	0/0:0,208,209:70:69,0	0/0:0,255,229:97:97,0	0/1:138,0,159:39:24,15	0/1:158,0,150:41:19,22	0/1:96,0,149:38:28,10	0/1:137,0,162:111:67,43	0/0:0,255,225:95:94,0	0/1:160,0,142:100:41,59	0/0:0,229,213:76:76,0	1/1:189,169,0:68:1,67	0/0:0,255,224:93:93,0	0/1:129,0,157:38:25,13	1/1:193,102,0:34:0,34
NC_035161.1	1395104	Nsi_10	G	C	999	.	AC1=15;AF1=0.0815208;BQB=0.999839;DP=3807;DP4=0,3585,0,222;FQ=999;G3=0.913043,0.0108696,0.0760869;HWE=8.35327e-11;MQ=42;MQ0F=0.00183872;MQB=0;PV4=1,0.0713344,3.61325e-41,1;RPB=0.999902;SGB=201.485;VDB=0	GT:PL:DP:AD	0/0:0,108,191:36:36,0	0/0:0,138,197:46:46,0	0/0:0,75,191:25:25,0	0/0:0,81,192:27:27,0	0/0:0,105,194:35:35,0	0/0:0,90,192:30:30,0	0/0:0,123,196:41:41,0	0/0:0,129,195:43:43,0	0/0:0,132,196:44:44,0	0/0:0,129,195:43:43,0	0/0:0,114,193:39:38,0	0/0:0,87,191:29:29,0	0/0:0,129,196:43:43,0	0/0:0,148,199:49:49,0	0/0:0,148,197:49:49,0	0/0:0,105,193:35:35,0	0/0:0,169,201:56:56,0	0/0:0,202,208:67:67,0	0/0:0,117,194:39:39,0	0/0:0,120,195:40:40,0	0/0:0,160,199:53:53,0	0/0:0,144,199:48:48,0	0/0:0,120,194:40:40,0	0/0:0,154,199:51:51,0	0/0:0,126,194:42:42,0	0/0:0,169,201:56:56,0	0/0:0,132,197:44:44,0	0/0:0,166,200:55:55,0	0/0:0,138,197:46:46,0	0/0:0,90,192:30:30,0	0/0:0,126,195:42:42,0	0/0:0,120,193:40:40,0	0/0:0,166,202:55:55,0	0/0:0,163,199:54:54,0	0/0:0,169,200:56:56,0	0/0:0,184,205:61:61,0	0/0:0,144,198:48:48,0	0/0:0,160,201:53:53,0	0/0:0,184,205:61:61,0	0/0:0,87,191:29:29,0	0/0:0,120,195:40:40,0
NC_035161.1	1537657	Pst_18	G	A	999	.	AC1=63;AF1=0.342214;BQB=0.392372;DP=2502;DP4=1728,0,774,0;FQ=999;MQ=41;MQ0F=0.00239808;MQB=0;PV4=1,1,1,1;RPB=1;SGB=197.219;VDB=0	GT:PL:DP:AD	0/1:158,0,145:61:25,36	0/1:108,0,98:21:14,7	1/1:185,48,0:16:0,16	0/1:132,0,142:20:11,9	0/0:0,51,186:17:17,0	0/1:105,0,95:28:20,8	0/1:83,0,128:11:7,4	0/1:151,0,155:33:17,16	0/1:155,0,155:58:30,28	0/1:121,0,121:15:8,7	1/1:183,42,0:14:0,14	0/1:103,0,155:23:16,7	0/0:0,42,182:14:14,0	0/1:121,0,43:8:2,6	0/1:151,0,123:20:8,12	1/1:180,39,0:13:0,13	1/1:188,54,0:18:0,18	0/1:112,0,128:15:8,7	0/0:0,105,192:35:35,0	0/1:159,0,144:44:18,26	0/1:93,0,125:12:7,5	0/0:0,30,170:10:10,0	0/1:15,0,120:7:6,1	0/1:143,0,150:26:14,12	1/1:210,214,0:71:0,71	1/1:192,93,0:31:0,31	0/1:150,0,117:21:9,12	0/1:155,0,153:35:17,18	0/1:125,0,143:18:10,8	0/1:116,0,155:37:26,11	0/0:0,78,191:26:26,0	0/1:133,0,158:35:22,13	0/0:0,42,167:26:25,1	0/1:151,0,138:24:11,13	0/1:150,0,155:31:16,15	0/0:0,87,192:29:29,0	1/1:185,48,0:16:0,16	0/0:0,108,193:36:36,0	0/0:0,69,188:23:23,0	0/0:0,175,200:58:58,0	0/0:0,123,193:42:41,0
NC_035161.1	1564736	Pst_20	T	C	999	.	AC1=35;AF1=0.191453;BQB=0.973046;DP=1724;DP4=1366,0,358,0;FQ=999;MQ=42;MQ0F=0.00116009;MQB=0.957012;PV4=1,0.348825,0.180514,0.234552;RPB=0.999089;SGB=307.439;VDB=0	GT:PL:DP:AD	0/0:0,108,192:36:36,0	0/0:0,30,165:10:10,0	0/0:0,36,178:12:12,0	0/1:58,0,142:12:9,3	0/0:0,24,151:8:8,0	0/0:0,66,190:22:22,0	0/0:0,54,187:18:18,0	0/1:140,0,157:28:16,12	0/0:0,111,192:37:37,0	0/0:0,33,174:11:11,0	0/0:0,24,155:8:8,0	0/1:155,0,71:23:5,18	0/0:0,33,174:11:11,0	./.:0,12,110:4:4,0	0/0:0,60,190:20:20,0	0/0:0,36,176:12:12,0	0/0:0,42,180:14:14,0	0/0:0,60,188:20:20,0	0/1:153,0,109:26:8,18	0/0:0,75,190:25:25,0	0/1:133,0,80:12:4,8	0/1:49,0,95:6:4,2	./.:0,12,97:4:4,0	0/0:0,60,188:20:20,0	0/0:0,96,193:32:32,0	0/0:0,72,190:24:24,0	0/0:0,51,185:17:17,0	0/1:147,0,153:29:15,14	0/1:108,0,138:18:10,7	0/1:125,0,148:21:12,9	0/1:153,0,120:21:8,13	0/0:0,72,188:24:24,0	0/1:103,0,143:17:11,6	0/0:0,69,189:23:23,0	0/1:143,0,147:24:12,12	0/1:137,0,145:21:11,10	0/0:0,57,189:19:19,0	0/0:0,33,171:11:11,0	0/1:128,0,153:22:13,9	0/0:0,69,187:23:23,0	0/0:0,48,185:16:16,0
NC_035161.1	1585363	Pst_21	T	A	999	.	AC1=35;AF1=0.189484;BQB=0;DP=4065;DP4=0,3392,0,587;FQ=999;MQ=38;MQ0F=0.00172202;MQB=0;PV4=1,0,0,0.176045;RPB=0.998371;SGB=59.5119;VDB=0	GT:PL:DP:AD	0/0:0,255,240:111:111,0	0/1:34,0,110:14:6,8	1/1:66,66,0:22:0,22	0/0:0,54,186:18:18,0	0/0:0,75,191:25:25,0	0/1:22,0,158:37:23,14	0/1:30,0,157:42:27,15	0/0:0,151,198:50:50,0	0/1:50,0,157:60:31,29	0/1:46,0,99:18:6,12	0/1:35,0,136:19:10,9	0/0:0,120,194:40:40,0	0/0:0,69,190:23:23,0	0/0:0,54,187:18:18,0	0/1:33,0,156:35:20,15	0/0:0,57,178:19:19,0	0/0:0,93,190:31:31,0	0/0:0,42,171:27:25,2	0/0:0,172,201:57:57,0	0/0:0,178,203:59:59,0	0/0:0,48,185:16:16,0	0/0:0,30,169:10:10,0	0/1:32,0,130:16:9,7	1/1:61,117,0:39:0,39	0/1:18,0,162:94:55,39	0/1:38,0,157:42:23,19	0/0:0,129,194:43:43,0	0/0:0,163,201:54:54,0	0/0:0,132,195:44:44,0	0/0:0,96,191:32:32,0	0/0:0,135,195:45:45,0	0/1:46,0,147:45:20,25	0/0:0,130,193:50:49,1	0/0:0,135,197:45:45,0	0/0:0,123,194:41:41,0	0/0:0,169,200:57:56,0	1/1:57,78,0:26:0,26	0/0:0,117,191:40:39,0	0/0:0,205,209:68:68,0	0/0:0,255,233:99:99,0	0/0:0,151,198:50:50,0
NC_035161.1	1589082	Nsi_11	T	A	999	.	AC1=36;AF1=0.197981;BQB=0.95758;DP=2740;DP4=0,2224,0,514;FQ=999;G3=0.603918,0.396082,5.47137e-10;HWE=0.00271416;MQ=42;MQ0F=0.000364963;MQB=0;PV4=1,1,0,1;RPB=0.999778;SGB=130.245;VDB=0	GT:PL:DP:AD	0/0:0,69,187:23:23,0	0/0:0,69,187:23:23,0	0/0:0,96,192:32:32,0	0/1:157,0,148:41:18,23	0/1:155,0,143:40:17,22	0/0:0,60,170:32:31,1	0/1:155,0,152:41:21,20	0/0:0,75,189:25:25,0	0/0:0,120,194:40:40,0	0/0:0,148,197:49:49,0	0/0:0,96,191:32:32,0	0/0:0,90,190:30:30,0	0/1:159,0,150:43:19,24	0/0:0,90,192:30:30,0	0/0:0,57,187:19:19,0	0/0:0,126,195:42:42,0	0/0:0,144,197:48:48,0	0/0:0,63,189:21:21,0	0/0:0,30,164:10:10,0	0/0:0,169,200:56:56,0	0/0:0,75,187:25:25,0	0/1:155,0,156:49:25,24	0/0:0,157,198:52:52,0	0/0:0,78,190:26:26,0	0/0:0,99,192:33:33,0	0/1:143,0,155:35:20,15	0/0:0,84,190:28:28,0	0/0:0,148,196:49:49,0	0/0:0,129,194:43:43,0	0/0:0,123,193:41:41,0	0/1:120,0,151:20:12,8	0/1:140,0,129:20:10,10	0/1:107,0,132:14:8,6	0/1:157,0,148:44:20,24	0/0:0,181,205:60:60,0	0/1:145,0,158:53:31,22	0/0:0,102,192:34:34,0	0/1:150,0,153:36:19,17	0/0:0,157,199:52:52,0	0/1:108,0,131:14:8,6	0/0:0,120,194:40:40,0
NC_035161.1	1623174	Nsi_13	A	C	999	.	AC1=34;AF1=0.185169;BQB=0.000747286;DP=6030;DP4=23,4646,0,1359;FQ=999;G3=0.738993,0.149833,0.111174;HWE=1.38905e-05;MQ=37;MQ0F=0.000995025;MQB=0;MQSB=2.2552e-13;PV4=0.00457034,1.13439e-08,0,0.0111095;RPB=0.966885;SGB=790.054;VDB=0	GT:PL:DP:AD	1/1:171,235,0:79:0,78	0/0:0,114,192:38:38,0	0/0:0,187,205:62:62,0	0/0:0,199,207:66:66,0	0/0:0,181,204:60:60,0	0/0:0,99,255:33:33,0	0/0:0,196,208:65:65,0	0/1:92,0,145:54:22,32	0/0:0,93,233:31:31,0	0/0:0,102,192:34:34,0	0/1:101,0,151:72:32,40	0/1:104,0,151:79:35,44	0/0:0,214,209:71:71,0	0/0:0,111,241:37:37,0	0/0:0,232,214:77:77,0	0/1:114,0,146:63:26,37	1/1:199,255,0:128:0,128	1/1:188,255,0:97:0,97	0/0:0,229,215:76:76,0	1/1:173,255,0:97:0,97	0/1:84,0,163:94:50,44	0/0:0,193,205:64:64,0	0/0:0,213,213:78:76,1	0/0:0,184,204:62:61,0	0/0:0,90,192:30:30,0	0/0:0,132,240:44:44,0	1/1:181,255,0:93:0,93	0/1:81,0,158:71:41,30	0/1:112,0,150:78:35,43	0/1:97,0,156:77:37,40	0/0:0,199,207:67:66,0	0/0:0,120,193:40:40,0	0/0:0,205,208:70:68,0	0/1:81,0,167:117:63,53	0/1:115,0,150:116:50,66	0/0:0,255,239:108:108,0	0/0:0,255,236:104:103,0	0/0:0,223,211:74:74,0	0/0:0,154,241:51:51,0	0/0:0,169,202:56:56,0	0/0:0,255,222:85:85,0
NC_035161.1	1655849	Pst_22	G	T	999	.	AC1=168;AF1=0.91011;BQB=0.0543895;DP=4157;DP4=0,376,0,3780;FQ=999;G3=0.0561797,0.0674177,0.876403;HWE=2.78765e-05;MQ=42;MQ0F=0.00360837;MQB=0.800634;PV4=1,0.00347535,0.0844206,1;RPB=0.999665;SGB=275.635;VDB=0	GT:PL:DP:AD	1/1:232,255,0:103:0,103	1/1:189,93,0:31:0,31	1/1:190,87,0:29:0,29	1/1:189,96,0:32:0,32	1/1:189,54,0:18:0,18	1/1:191,123,0:42:0,41	1/1:194,135,0:45:0,45	1/1:197,151,0:51:0,50	1/1:212,223,0:74:0,74	1/1:186,48,0:16:0,16	1/1:185,45,0:15:0,15	1/1:191,129,0:43:0,43	0/1:107,0,153:21:14,7	1/1:188,54,0:18:0,18	1/1:193,117,0:39:0,39	1/1:181,48,0:16:0,16	1/1:187,72,0:24:0,24	1/1:189,96,0:32:0,32	1/1:209,223,0:74:0,74	1/1:198,169,0:56:0,56	1/1:190,69,0:23:0,23	1/1:158,27,0:9:0,9	1/1:180,39,0:13:0,13	1/1:190,93,0:31:0,31	0/1:157,0,165:117:61,56	1/1:194,132,0:44:0,44	1/1:192,105,0:35:0,35	1/1:195,126,0:42:0,42	1/1:189,96,0:32:0,32	1/1:195,135,0:45:0,45	1/1:190,96,0:32:0,32	1/1:198,144,0:48:0,48	1/1:193,135,0:45:0,45	1/1:199,160,0:53:0,53	1/1:193,132,0:44:0,44	1/1:194,160,0:53:0,53	1/1:192,102,0:34:0,34	1/1:200,169,0:56:0,56	1/1:196,148,0:49:0,49	1/1:216,247,0:82:0,82	1/1:200,169,0:56:0,56
NC_035161.1	1725881	Pst_23	G	A	999	.	AC1=64;AF1=0.350206;BQB=0.967702;DP=3416;DP4=0,2277,0,1138;FQ=999;G3=0.509692,0.277875,0.212433;HWE=0.000315276;MQ=29;MQ0F=0.0073185;MQB=0;PV4=1,0.102167,1,1;RPB=1.13878e-10;SGB=698.978;VDB=0	GT:PL:DP:AD	1/1:232,255,0:101:0,101	0/0:0,81,106:27:27,0	0/0:0,48,110:16:16,0	./.:0,0,0:0:0,0	0/1:141,0,81:28:16,12	0/0:0,163,108:54:54,0	0/0:0,148,105:49:49,0	1/1:190,63,0:21:0,21	0/0:0,184,108:61:61,0	0/0:0,87,107:29:29,0	0/1:150,0,76:27:13,14	1/1:176,40,0:21:1,20	0/0:0,21,137:7:7,0	0/0:0,39,109:13:13,0	0/0:0,117,107:39:39,0	1/1:135,21,0:7:0,7	1/1:194,123,0:41:0,41	1/1:189,99,0:33:0,33	1/1:191,87,0:29:0,29	1/1:197,142,0:53:1,52	1/1:145,21,0:7:0,7	0/0:0,30,104:10:10,0	0/1:99,0,67:12:7,5	0/0:0,123,107:41:41,0	0/0:0,255,221:116:116,0	0/0:0,141,106:47:47,0	1/1:188,75,0:25:0,25	1/1:191,93,0:31:0,31	1/1:186,51,0:17:0,17	1/1:186,60,0:20:0,20	0/0:0,51,111:17:17,0	0/0:0,120,106:40:40,0	0/0:0,48,110:16:16,0	1/1:180,48,0:16:0,16	1/1:187,48,0:16:0,16	0/0:0,45,109:15:15,0	0/0:0,129,106:43:43,0	0/1:152,0,41:43:12,31	0/0:0,96,106:32:32,0	0/1:152,0,72:67:36,31	0/1:145,0,72:63:37,26
NC_035161.1	1735271	Pst_24	C	A	999	.	AC1=62;AF1=0.338417;BQB=1.44566e-08;DP=1242;DP4=0,905,0,337;FQ=999;MQ=42;MQ0F=0.00241546;MQB=0.999827;PV4=1,1,1,1;RPB=0.998724;SGB=-109.522;VDB=0	GT:PL:DP:AD	0/0:0,111,184:37:37,0	0/1:30,0,92:6:4,2	0/1:74,0,48:6:3,3	0/0:0,27,160:9:9,0	0/1:77,0,52:5:2,3	0/1:80,0,118:12:8,4	0/1:84,0,123:18:13,5	0/0:0,48,176:16:16,0	0/1:130,0,154:26:16,10	0/1:52,0,74:5:3,2	0/1:126,0,69:12:5,7	0/0:0,27,145:9:9,0	0/0:0,15,137:10:9,1	0/0:0,15,112:5:5,0	0/1:58,0,132:12:9,3	0/0:0,18,131:6:6,0	0/0:0,33,168:11:11,0	0/0:0,33,158:11:11,0	0/1:117,0,104:13:6,7	0/0:0,30,166:10:10,0	0/0:0,21,146:7:7,0	0/0:0,27,158:9:9,0	1/1:142,21,0:7:0,7	1/1:103,15,0:5:0,5	0/1:135,0,110:19:9,10	1/1:181,39,0:13:0,13	0/0:0,51,171:17:17,0	0/0:0,68,186:28:27,1	0/0:0,57,177:19:19,0	0/0:0,51,174:22:21,1	0/0:0,48,185:16:16,0	0/1:104,0,131:16:10,6	0/0:0,9,146:15:14,1	0/0:0,69,184:23:23,0	0/0:0,42,171:14:14,0	0/0:0,54,178:18:18,0	1/1:158,24,0:8:0,8	0/1:61,0,103:10:7,3	0/0:0,48,182:21:20,1	0/1:143,0,142:25:13,12	0/1:65,0,143:16:12,4
NC_035161.1	1741121	Nsi_14	C	A	999	.	AC1=37;AF1=0.203236;BQB=0;DP=1360;DP4=0,1079,0,277;FQ=999;MQ=38;MQ0F=0.000735294;MQB=0;PV4=1,0,0,1;RPB=1;SGB=98.6286;VDB=0	GT:PL:DP:AD	0/0:0,48,184:16:16,0	0/0:0,30,168:10:10,0	0/0:0,39,179:13:13,0	0/0:0,54,188:18:18,0	0/1:22,0,133:13:8,5	0/0:0,27,159:9:9,0	0/0:0,57,188:19:19,0	0/0:0,21,142:7:7,0	0/1:33,0,128:17:8,9	0/1:44,0,86:16:6,10	0/0:0,33,172:11:11,0	0/0:0,27,164:9:9,0	1/1:67,33,0:11:0,11	0/0:0,60,189:20:20,0	0/0:0,75,190:25:25,0	0/0:0,27,164:9:9,0	0/0:0,51,187:17:17,0	0/0:0,81,191:27:27,0	1/1:55,21,0:7:0,7	0/0:0,72,188:24:24,0	0/0:0,33,173:11:11,0	0/0:0,33,162:11:11,0	0/1:18,0,92:14:5,9	0/0:0,48,185:16:16,0	0/1:14,0,138:15:9,6	0/0:0,57,187:19:19,0	0/0:0,54,185:18:18,0	0/0:0,30,166:10:10,0	0/0:0,42,182:14:14,0	0/0:0,33,169:11:11,0	0/0:0,27,165:9:9,0	0/0:0,57,187:19:19,0	0/0:0,18,137:6:6,0	0/0:0,78,188:26:26,0	0/0:0,39,181:13:13,0	0/0:0,24,150:8:8,0	0/0:0,63,186:21:21,0	0/1:29,0,145:19:12,7	1/1:80,30,0:10:0,10	0/0:0,24,155:8:8,0	0/1:45,0,97:15:6,9
NC_035161.1	1760125	Pst_25	G	C	999	.	AC1=25;AF1=0.139722;BQB=0.0380521;DP=2181;DP4=0,1816,0,365;FQ=999;MQ=42;MQ0F=0.00183402;MQB=0.997666;PV4=1,1.60668e-05,1,0.327013;RPB=0.999862;SGB=377.588;VDB=0	GT:PL:DP:AD	0/0:0,141,196:47:47,0	0/1:125,0,143:18:10,8	0/0:0,45,185:15:15,0	0/0:0,39,174:13:13,0	0/0:0,27,163:9:9,0	0/1:154,0,148:33:15,18	0/0:0,75,190:25:25,0	0/1:153,0,73:26:6,20	0/0:0,102,193:34:34,0	0/0:0,24,158:8:8,0	0/0:0,27,157:10:9,0	0/1:136,0,83:16:5,11	0/0:0,42,176:14:14,0	0/0:0,24,155:8:8,0	0/0:0,63,190:21:21,0	0/0:0,18,139:6:6,0	0/0:0,66,188:22:22,0	0/0:0,51,182:17:17,0	0/1:155,0,109:37:11,26	0/0:0,81,191:27:27,0	./.:54,0,27:3:1,2	0/1:48,0,77:5:3,2	0/0:0,36,177:12:12,0	0/0:0,57,188:19:19,0	0/0:0,132,194:44:44,0	0/0:0,57,187:19:19,0	0/0:0,42,183:14:14,0	0/1:142,0,128:21:9,12	0/1:141,0,143:23:12,11	0/1:154,0,114:23:8,15	0/1:156,0,155:41:20,21	0/0:0,87,192:29:29,0	0/1:102,0,93:10:5,5	0/0:0,60,188:20:20,0	0/1:145,0,152:27:14,13	0/1:157,0,151:36:17,19	0/0:0,69,188:23:23,0	0/0:0,90,191:30:30,0	0/1:154,0,152:33:16,17	0/0:0,96,192:32:32,0	0/0:0,99,192:33:33,0
NC_035161.1	1769429	Pst_26	A	G	999	.	AC1=31;AF1=0.168542;BQB=0.670298;DP=4344;DP4=0,3475,0,869;FQ=999;MQ=42;MQ0F=0.00299263;MQB=0.0568194;PV4=1,0.358199,0.00750377,1;RPB=0.999914;SGB=717.728;VDB=0	GT:PL:DP:AD	1/1:255,255,0:137:0,137	0/0:0,75,190:25:25,0	0/0:0,93,192:31:31,0	0/0:0,96,193:32:32,0	0/0:0,99,191:34:33,0	0/0:0,111,176:49:48,1	0/0:0,157,198:52:52,0	0/1:157,0,133:51:18,33	0/0:0,229,213:76:76,0	0/0:0,78,189:26:26,0	0/1:151,0,118:36:11,25	0/1:158,0,151:37:17,20	0/1:148,0,134:23:10,13	0/0:0,66,191:22:22,0	0/0:0,144,197:48:48,0	0/1:145,0,134:21:10,11	1/1:195,129,0:43:0,43	1/1:192,96,0:32:0,32	0/0:0,217,212:72:72,0	1/1:178,114,0:50:1,49	0/1:149,0,139:24:11,13	0/0:0,30,164:10:10,0	0/0:0,48,186:16:16,0	0/0:0,114,194:38:38,0	0/1:161,0,156:104:49,54	0/0:0,166,201:55:55,0	1/1:193,117,0:39:0,39	0/1:159,0,151:59:27,32	0/1:155,0,155:38:19,19	0/1:155,0,157:48:24,24	0/0:0,96,191:32:32,0	0/0:0,181,204:60:60,0	0/0:0,129,194:43:43,0	0/1:144,0,158:55:33,22	0/1:157,0,133:43:15,28	0/0:0,135,195:45:45,0	0/0:0,126,195:42:42,0	0/0:0,132,195:44:44,0	0/0:0,181,204:60:60,0	0/0:0,229,215:76:76,0	0/1:158,0,153:52:25,27
NC_035161.1	1796722	Pst_27	C	A	999	.	AC1=89;AF1=0.483163;BQB=0;DP=2020;DP4=1105,0,909,0;FQ=999;MQ=39;MQ0F=0.00445545;MQB=0;PV4=1,0,1,1;RPB=0.999095;SGB=200.733;VDB=0	GT:PL:DP:AD	0/0:0,123,132:41:41,0	1/1:145,33,0:11:0,11	0/1:106,0,66:9:3,6	0/0:0,57,187:19:19,0	0/1:83,0,86:9:4,5	1/1:159,57,0:19:0,19	1/1:174,54,0:18:0,18	0/0:0,69,170:23:23,0	0/1:131,0,133:26:11,15	0/1:83,0,136:15:9,6	0/1:34,0,80:10:8,2	0/0:0,63,159:21:21,0	0/1:137,0,52:14:3,11	0/1:88,0,101:11:5,6	1/1:125,24,0:8:0,8	0/0:0,42,150:14:14,0	0/0:0,60,115:20:20,0	0/0:0,72,135:24:24,0	0/0:0,35,164:27:25,2	0/0:0,68,125:28:27,1	0/0:0,54,170:18:18,0	0/1:84,0,40:8:2,6	./.:56,0,24:4:1,3	1/1:173,69,0:23:0,23	0/1:133,0,158:46:25,21	1/1:183,87,0:29:0,29	0/0:0,57,147:19:19,0	0/0:0,96,180:32:32,0	0/0:0,45,161:15:15,0	0/0:0,60,169:20:20,0	0/1:87,0,154:34:24,10	1/1:158,57,0:19:0,19	0/1:97,0,151:21:13,8	0/0:0,72,155:24:24,0	0/0:0,57,181:19:19,0	0/1:113,0,153:39:27,12	1/1:163,45,0:15:0,15	0/1:107,0,135:21:10,11	0/0:0,84,188:28:28,0	0/1:124,0,144:30:14,16	0/0:0,93,184:31:31,0
NC_035161.1	1806576	Pst_28	A	G	999	.	AC1=10;AF1=0.0560761;BQB=0.870686;DP=1384;DP4=0,1321,0,63;FQ=999;G3=0.920816,0.0455426,0.0336418;HWE=0.000412411;MQ=42;MQ0F=0.00433526;MQB=6.99379e-38;PV4=1,1,0.00010328,1;RPB=0.999948;SGB=124.447;VDB=0	GT:PL:DP:AD	0/0:0,69,191:23:23,0	0/0:0,27,145:9:9,0	0/0:0,42,183:14:14,0	0/0:0,15,126:5:5,0	0/0:0,15,109:5:5,0	0/0:0,39,181:13:13,0	0/0:0,48,186:16:16,0	0/0:0,51,187:17:17,0	0/0:0,84,191:28:28,0	0/0:0,27,165:9:9,0	0/0:0,33,167:11:11,0	0/0:0,39,181:13:13,0	0/0:0,18,137:6:6,0	0/0:0,24,150:8:8,0	0/0:0,36,166:12:12,0	0/0:0,24,158:8:8,0	./.:0,12,110:4:4,0	0/0:0,48,187:16:16,0	0/0:0,87,192:29:29,0	0/0:0,51,188:17:17,0	0/0:0,33,168:11:11,0	./.:0,6,47:2:2,0	./.:0,6,66:2:2,0	0/0:0,48,187:16:16,0	0/0:0,135,195:45:45,0	0/0:0,51,182:17:17,0	0/0:0,33,171:11:11,0	0/0:0,48,186:16:16,0	0/0:0,48,187:16:16,0	0/0:0,45,181:15:15,0	0/0:0,45,183:15:15,0	0/0:0,66,189:22:22,0	0/0:0,45,178:15:15,0	0/0:0,51,187:17:17,0	0/0:0,42,182:14:14,0	0/0:0,45,185:15:15,0	0/0:0,36,177:12:12,0	0/0:0,66,188:22:22,0	0/0:0,69,191:23:23,0	0/0:0,75,191:25:25,0	0/0:0,54,185:18:18,0
NC_035161.1	1823645	Pst_29	T	C	999	.	AC1=116;AF1=0.630575;BQB=0.0690487;DP=1567;DP4=0,457,0,1110;FQ=999;G3=0.222573,0.294062,0.483365;HWE=0.000604434;MQ=39;MQ0F=0.00127632;MQB=0.859447;PV4=1,1,1,1;RPB=0.999196;SGB=433.301;VDB=0	GT:PL:DP:AD	0/1:149,0,152:39:19,20	1/1:126,15,0:5:0,5	0/1:122,0,9:9:1,8	./.:0,9,90:3:3,0	./.:81,12,0:4:0,4	1/1:158,27,0:9:0,9	1/1:154,24,0:8:0,8	0/0:0,36,172:12:12,0	1/1:185,69,0:23:0,23	1/1:138,21,0:7:0,7	0/1:46,0,59:7:3,4	0/0:0,36,169:12:12,0	0/1:46,0,109:7:5,2	0/1:74,0,74:6:3,3	1/1:154,27,0:9:0,9	0/0:0,24,158:8:8,0	0/0:0,21,133:7:7,0	0/1:117,0,96:13:6,7	0/1:115,0,134:19:11,8	0/1:122,0,57:13:3,9	0/0:0,30,147:10:10,0	0/1:93,0,49:7:3,4	./.:87,9,0:3:0,3	1/1:172,33,0:11:0,11	1/1:187,81,0:27:0,27	1/1:169,36,0:12:0,12	0/1:33,0,117:8:6,2	0/0:0,54,180:18:18,0	0/0:0,39,166:13:13,0	0/0:0,63,187:21:21,0	0/1:134,0,118:19:8,11	1/1:176,51,0:17:0,17	0/1:99,0,69:8:3,5	0/0:0,39,167:13:13,0	0/0:0,75,187:25:25,0	0/1:83,0,113:12:7,5	1/1:194,141,0:47:0,47	1/1:172,42,0:14:0,14	0/1:30,0,125:9:7,2	1/1:189,57,0:19:0,19	0/1:115,0,97:16:8,8
NC_035161.1	1980168	Pst_30	C	G	999	.	AC1=126;AF1=0.685398;BQB=0.591649;DP=2061;DP4=0,684,0,1377;FQ=999;MQ=39;MQ0F=0.00339641;MQB=0;PV4=1,0.396872,0,1;RPB=0;SGB=41.5224;VDB=0	GT:PL:DP:AD	1/1:201,163,0:54:0,54	1/1:151,54,0:18:0,18	0/0:0,54,187:18:18,0	0/1:48,0,146:15:10,5	0/1:65,0,150:17:13,4	0/1:147,0,147:27:13,14	1/1:189,60,0:20:0,20	0/1:132,0,157:29:18,11	1/1:185,126,0:42:0,42	1/1:152,30,0:10:0,10	1/1:151,24,0:8:0,8	0/1:145,0,143:23:11,12	1/1:180,45,0:15:0,15	0/1:34,0,136:11:9,2	0/1:152,0,113:21:8,13	1/1:165,27,0:9:0,9	1/1:170,30,0:10:0,10	1/1:190,66,0:22:0,22	0/0:0,114,194:38:38,0	1/1:193,108,0:36:0,36	0/1:90,0,90:8:4,4	0/1:96,0,21:5:1,4	./.:24,0,79:4:3,1	1/1:176,42,0:14:0,14	0/0:0,187,205:62:62,0	0/0:0,48,166:28:27,1	1/1:189,72,0:24:0,24	0/1:126,0,159:31:20,11	0/1:84,0,151:18:13,5	0/1:153,0,149:30:14,16	0/1:140,0,150:24:13,11	1/1:179,42,0:14:0,14	0/1:147,0,147:24:12,12	1/1:182,87,0:29:0,29	0/1:140,0,155:30:17,13	0/1:157,0,136:32:13,19	1/1:178,36,0:12:0,12	0/1:155,0,121:23:9,14	0/1:86,0,141:28:12,16	0/1:158,0,151:37:17,20	0/1:151,0,154:39:21,18
NC_035161.1	2000644	Nsi_15	G	C	999	.	AC1=13;AF1=0.0706865;BQB=0.91971;DP=3307;DP4=3090,0,217,0;FQ=999;MQ=42;MQ0F=0.000907167;MQB=0;PV4=1,0.448106,0,1;RPB=1;SGB=259.227;VDB=0	GT:PL:DP:AD	0/0:0,123,194:41:41,0	0/1:156,0,150:32:15,17	0/0:0,90,192:30:30,0	0/0:0,114,194:38:38,0	0/0:0,96,192:32:32,0	0/0:0,60,186:21:20,0	0/1:136,0,156:29:17,12	0/0:0,141,197:47:47,0	0/0:0,105,193:35:35,0	0/0:0,117,195:39:39,0	0/1:121,0,155:23:14,9	0/0:0,90,192:30:30,0	0/0:0,138,197:46:46,0	0/0:0,114,194:38:38,0	0/0:0,178,203:59:59,0	0/0:0,93,192:31:31,0	0/0:0,135,196:45:45,0	0/0:0,114,195:38:38,0	0/0:0,117,194:39:39,0	0/0:0,160,201:53:53,0	0/0:0,141,196:47:47,0	0/0:0,163,200:54:54,0	0/0:0,141,198:47:47,0	0/0:0,138,198:46:46,0	0/0:0,102,193:34:34,0	0/0:0,148,199:49:49,0	0/0:0,138,198:46:46,0	0/0:0,141,197:47:47,0	0/0:0,114,193:38:38,0	0/0:0,108,194:36:36,0	0/0:0,117,194:39:39,0	0/1:156,0,153:38:18,20	0/0:0,111,194:37:37,0	0/0:0,172,204:57:57,0	0/0:0,132,195:44:44,0	0/0:0,120,195:40:40,0	0/0:0,102,193:34:34,0	0/0:0,123,195:41:41,0	0/0:0,163,201:54:54,0	0/1:128,0,159:34:22,12	0/0:0,93,192:31:31,0
NC_035161.1	2022123	Pst_31	A	G	999	.	AC1=37;AF1=0.201811;BQB=0.0054429;DP=1158;DP4=0,947,0,211;FQ=999;G3=0.604856,0.395142,2.48278e-06;HWE=0.0105429;MQ=42;MQ0F=0.00431779;MQB=0.91685;PV4=1,2.40457e-06,0.216636,1;RPB=0.999712;SGB=46.0159;VDB=0	GT:PL:DP:AD	0/0:0,93,189:31:31,0	0/1:74,0,74:6:3,3	0/1:52,0,70:5:3,2	0/0:0,33,174:11:11,0	0/1:69,0,108:8:5,3	0/1:122,0,120:15:7,8	0/1:37,0,135:10:8,2	0/0:0,39,178:13:13,0	0/0:0,51,184:17:17,0	0/0:0,21,146:7:7,0	0/0:0,15,120:5:5,0	0/0:0,21,142:7:7,0	./.:66,6,0:2:0,2	./.:0,9,90:3:3,0	0/0:0,27,161:9:9,0	./.:0,12,104:4:4,0	0/0:0,24,157:8:8,0	0/0:0,27,163:9:9,0	0/0:0,75,191:25:25,0	0/0:0,36,176:12:12,0	0/0:0,18,132:6:6,0	./.:54,0,27:3:1,2	./.:0,12,90:4:4,0	0/0:0,42,183:14:14,0	0/0:0,57,186:20:19,0	0/0:0,69,190:23:23,0	0/0:0,39,181:13:13,0	0/0:0,27,164:9:9,0	0/0:0,60,189:20:20,0	0/0:0,39,179:13:13,0	0/1:121,0,99:12:5,7	0/1:78,0,141:13:9,4	0/1:120,0,132:15:8,7	0/0:0,30,168:10:10,0	0/0:0,39,178:13:13,0	0/1:72,0,96:9:5,4	0/0:0,15,124:5:5,0	0/1:102,0,133:14:8,6	0/0:0,24,155:8:8,0	0/1:136,0,145:21:11,10	0/0:0,51,187:17:17,0
NC_035161.1	2050447	Nsi_16	T	C	999	.	AC1=12;AF1=0.065218;BQB=0.982732;DP=2890;DP4=2720,0,170,0;FQ=999;G3=0.913043,0.0434787,0.0434783;HWE=2.55383e-05;MQ=42;MQ0F=0.0017301;MQB=0;PV4=1,0.0521458,2.51038e-27,1;RPB=1;SGB=328.067;VDB=0	GT:PL:DP:AD	0/0:0,108,193:36:36,0	0/0:0,84,190:28:28,0	0/0:0,132,196:44:44,0	0/0:0,78,191:26:26,0	0/0:0,151,200:50:50,0	0/0:0,75,191:25:25,0	0/0:0,108,192:36:36,0	0/0:0,114,194:38:38,0	0/0:0,99,193:33:33,0	0/0:0,120,195:40:40,0	0/0:0,51,188:17:17,0	0/0:0,66,190:22:22,0	0/0:0,108,192:36:36,0	0/0:0,123,196:41:41,0	0/0:0,120,195:40:40,0	0/0:0,99,193:33:33,0	0/0:0,157,201:52:52,0	0/0:0,102,193:34:34,0	0/0:0,84,191:28:28,0	0/0:0,175,203:58:58,0	0/0:0,96,193:32:32,0	0/0:0,90,192:30:30,0	0/0:0,93,192:31:31,0	0/0:0,126,195:42:42,0	0/0:0,120,193:40:40,0	0/0:0,99,192:33:33,0	0/0:0,96,193:32:32,0	0/0:0,63,190:21:21,0	0/0:0,108,194:36:36,0	0/0:0,90,192:30:30,0	0/0:0,54,189:18:18,0	0/0:0,60,190:20:20,0	0/0:0,132,197:44:44,0	0/0:0,160,201:53:53,0	0/0:0,123,195:41:41,0	0/0:0,129,195:43:43,0	0/0:0,132,197:44:44,0	0/0:0,84,192:28:28,0	0/0:0,117,194:39:39,0	0/0:0,111,194:37:37,0	0/0:0,141,197:47:47,0
NC_035161.1	2051403	Pst_32	T	C	999	.	AC1=25;AF1=0.138533;BQB=0.658509;DP=1239;DP4=1060,0,179,0;FQ=999;MQ=42;MQ0F=0.00242131;MQB=0.967063;PV4=1,0.312724,0.0248788,1;RPB=0.999796;SGB=107.555;VDB=0	GT:PL:DP:AD	0/0:0,60,189:20:20,0	0/0:0,27,163:9:9,0	0/0:0,24,154:8:8,0	1/1:142,21,0:7:0,7	./.:54,0,54:4:2,2	0/0:0,60,188:20:20,0	0/0:0,33,173:11:11,0	0/0:0,39,171:14:13,0	0/0:0,45,185:15:15,0	0/0:0,21,146:7:7,0	0/0:0,24,157:8:8,0	0/0:0,33,166:13:11,0	0/0:0,18,125:7:6,0	./.:0,6,66:2:2,0	0/1:8,0,130:8:7,1	0/1:49,0,89:6:4,2	0/0:0,21,142:7:7,0	0/0:0,45,183:15:15,0	0/1:123,0,81:11:4,7	0/0:0,36,178:12:12,0	0/0:0,21,146:7:7,0	0/0:0,18,139:6:6,0	0/1:18,0,110:6:5,1	0/0:0,33,175:11:11,0	0/0:0,90,190:30:30,0	0/0:0,39,177:13:13,0	0/0:0,36,177:12:12,0	0/0:0,42,182:14:14,0	0/0:0,30,169:10:10,0	0/0:0,54,187:18:18,0	0/0:0,48,181:16:16,0	0/0:0,39,180:13:13,0	0/0:0,42,181:14:14,0	0/0:0,33,173:11:11,0	0/0:0,63,182:21:21,0	0/0:0,51,188:17:17,0	0/0:0,36,178:12:12,0	0/1:135,0,129:19:9,10	0/0:0,39,179:13:13,0	0/1:151,0,147:28:14,14	0/1:132,0,118:15:7,8
NC_035161.1	2051572	Pst_33	A	C	999	.	AC1=60;AF1=0.329566;BQB=5.05185e-25;DP=6112;DP4=0,4026,0,2086;FQ=999;MQ=35;MQ0F=0.00376309;MQB=0;PV4=1,5.04824e-36,0,2.23341e-31;RPB=0.000129469;SGB=779.499;VDB=0	GT:PL:DP:AD	0/1:80,0,90:171:84,87	0/1:93,0,154:41:21,20	0/0:0,114,190:38:38,0	0/0:0,93,190:31:31,0	0/0:0,69,188:23:23,0	0/0:0,132,195:44:44,0	0/1:90,0,144:61:25,36	1/1:116,202,0:67:0,67	0/0:0,255,213:110:110,0	0/0:0,117,182:39:39,0	1/1:128,87,0:29:0,29	1/1:144,178,0:59:0,59	0/0:0,69,164:23:23,0	0/0:0,81,192:27:27,0	0/0:0,160,200:53:53,0	0/1:68,0,158:41:25,16	1/1:103,120,0:57:2,55	0/1:71,0,78:64:37,27	0/1:80,0,160:99:58,41	0/1:94,0,73:88:35,53	1/1:115,69,0:23:0,23	0/1:92,0,125:27:10,17	0/0:0,60,189:20:20,0	0/0:0,154,198:51:51,0	0/0:0,255,255:151:151,0	0/0:0,217,209:72:72,0	0/1:86,0,75:31:13,18	1/1:120,202,0:90:2,88	1/1:117,103,0:44:2,42	1/1:146,244,0:81:0,81	0/1:76,0,147:86:37,48	0/1:87,0,158:69:37,31	0/1:100,0,150:79:35,43	0/1:88,0,160:77:42,35	1/1:133,244,0:81:0,81	0/1:90,0,152:90:41,49	0/1:83,0,141:69:27,42	0/0:0,229,212:76:76,0	0/1:89,0,153:80:38,42	0/0:0,255,241:111:111,0	0/0:0,255,222:88:88,0
NC_035161.1	2052202	Nsi_17	C	A	999	.	AC1=25;AF1=0.137441;BQB=0.0652222;DP=3961;DP4=0,3304,0,657;FQ=999;G3=0.829984,0.0688918,0.101124;HWE=2.81003e-08;MQ=38;MQ0F=0.00126231;MQB=0;PV4=1,1,0,1;RPB=0;SGB=785.877;VDB=0	GT:PL:DP:AD	0/1:83,0,160:78:43,35	0/0:0,123,194:41:41,0	0/0:0,84,191:28:28,0	./.:0,9,90:3:3,0	0/0:0,105,192:35:35,0	0/0:0,96,193:32:32,0	0/0:0,157,197:53:52,0	0/0:0,102,189:34:34,0	0/1:88,0,153:81:38,43	0/1:90,0,154:69:33,36	0/0:0,202,209:67:67,0	0/0:0,96,191:32:32,0	1/1:98,42,0:26:1,25	./.:0,0,0:0:0,0	./.:0,0,0:0:0,0	0/0:0,102,191:34:34,0	0/0:0,255,236:112:111,1	0/1:76,0,159:86:43,43	./.:0,6,66:2:2,0	0/1:64,0,159:75:45,30	0/0:0,120,193:40:40,0	0/0:0,129,194:43:43,0	./.:0,3,36:1:1,0	0/0:0,220,211:73:73,0	0/0:0,220,210:73:73,0	0/0:0,205,207:68:68,0	0/1:81,0,159:93:53,40	0/0:0,96,192:32:32,0	0/0:0,120,194:40:40,0	0/0:0,90,192:30:30,0	0/0:0,77,188:31:30,1	0/0:0,193,202:64:64,0	0/0:0,132,196:44:44,0	0/0:0,117,192:39:39,0	0/0:0,160,198:53:53,0	0/0:0,138,195:46:46,0	./.:0,9,90:3:3,0	0/0:0,120,193:40:40,0	0/0:0,114,192:38:38,0	0/0:0,138,195:46:46,0	0/0:0,81,192:27:27,0
NC_035161.1	2104050	Pst_34	C	G	999	.	AC1=91;AF1=0.497172;BQB=0.52207;DP=4744;DP4=2577,0,2167,0;FQ=999;G3=0.310282,0.38636,0.303358;HWE=0.032269;MQ=40;MQ0F=0.00147555;MQB=0;PV4=1,2.70328e-06,3.17811e-24,1;RPB=1;SGB=447.559;VDB=0	GT:PL:DP:AD	0/1:160,0,171:137:73,64	0/0:0,108,194:36:36,0	0/0:0,75,190:25:25,0	./.:0,3,36:1:1,0	1/1:184,57,0:19:0,19	0/0:0,187,193:74:73,1	0/1:157,0,156:62:30,32	0/1:152,0,158:58:31,27	0/1:145,0,164:109:63,46	0/1:124,0,157:37:25,12	0/1:150,0,71:23:5,18	0/1:145,0,159:50:29,21	0/0:0,45,181:15:15,0	0/0:0,42,183:14:14,0	0/0:0,84,192:28:28,0	1/1:168,30,0:10:0,10	1/1:194,126,0:42:0,42	0/1:152,0,156:40:21,19	0/0:0,144,198:48:48,0	0/1:159,0,153:59:27,32	0/1:135,0,147:24:13,11	0/1:146,0,137:22:10,12	0/0:0,36,178:12:12,0	0/0:0,112,178:48:47,1	0/0:0,255,255:153:153,0	0/0:0,202,197:79:78,1	0/1:155,0,157:45:23,22	0/1:156,0,158:80:40,39	0/1:150,0,159:51:28,23	0/1:139,0,159:65:39,26	0/1:158,0,154:80:37,43	0/1:156,0,156:65:32,33	0/1:152,0,159:70:38,32	1/1:192,78,0:26:0,26	0/1:155,0,158:72:37,35	0/1:157,0,154:75:37,38	0/0:0,54,187:18:18,0	1/1:193,120,0:40:0,40	0/1:158,0,154:59:28,31	1/1:198,151,0:50:0,50	1/1:200,157,0:52:0,52
NC_035161.1	2144120	Nsi_19	G	A	999	.	AC1=17;AF1=0.092603;BQB=0.996685;DP=2100;DP4=0,1893,0,207;FQ=999;G3=0.847531,0.11986,0.0326086;HWE=0.024389;MQ=42;MQ0F=0.00333333;MQB=0;PV4=1,0.409548,2.53179e-36,1;RPB=0.99707;SGB=274.589;VDB=0	GT:PL:DP:AD	0/0:0,54,188:18:18,0	0/1:97,0,154:19:13,6	0/0:0,57,188:19:19,0	0/0:0,69,191:23:23,0	0/0:0,108,194:36:36,0	0/1:110,0,157:25:17,8	0/0:0,69,191:23:23,0	0/0:0,75,191:25:25,0	0/0:0,78,192:26:26,0	0/0:0,75,191:25:25,0	0/0:0,84,192:28:28,0	0/0:0,63,188:21:21,0	0/0:0,84,192:28:28,0	0/0:0,78,190:26:26,0	0/1:136,0,149:22:12,10	0/0:0,90,192:30:30,0	0/0:0,117,194:39:39,0	0/0:0,69,188:24:23,0	0/0:0,60,190:20:20,0	0/0:0,117,195:39:39,0	0/0:0,78,191:26:26,0	0/0:0,87,192:29:29,0	0/1:159,0,140:34:14,20	0/0:0,66,190:22:22,0	0/0:0,96,191:32:32,0	0/0:0,60,190:20:20,0	0/0:0,75,191:25:25,0	0/0:0,105,193:35:35,0	0/0:0,93,191:31:31,0	0/0:0,84,192:28:28,0	0/0:0,39,181:13:13,0	0/0:0,45,185:15:15,0	0/0:0,42,183:14:14,0	0/0:0,123,193:41:41,0	0/0:0,117,194:39:39,0	0/0:0,78,192:26:26,0	0/1:158,0,132:29:11,18	0/0:0,99,189:33:33,0	0/0:0,90,191:30:30,0	0/0:0,57,189:19:19,0	0/0:0,63,190:21:21,0
NC_035161.1	2147320	Pst_35	G	A	999	.	AC1=46;AF1=0.253056;BQB=0.632571;DP=1128;DP4=845,0,283,0;FQ=999;G3=0.502886,0.485924,0.0111897;HWE=0.00285616;MQ=42;MQ0F=0.000886525;MQB=0.726286;PV4=1,1,0.0104798,0.281506;RPB=0.999555;SGB=29.1371;VDB=0	GT:PL:DP:AD	0/0:0,75,188:25:25,0	0/1:88,0,104:9:5,4	0/0:0,39,180:13:13,0	0/0:0,15,124:5:5,0	./.:27,0,54:3:2,1	0/0:0,33,173:11:11,0	0/1:31,0,144:12:10,2	0/0:0,57,184:19:19,0	0/1:115,0,144:18:11,7	0/1:46,0,107:7:5,2	0/1:121,0,15:7:1,6	0/0:0,42,180:14:14,0	./.:0,12,104:4:4,0	./.:0,6,47:2:2,0	0/0:0,30,170:10:10,0	0/1:18,0,99:6:5,1	0/0:0,42,180:14:14,0	0/0:0,45,183:15:15,0	0/1:69,0,104:9:5,4	0/0:0,39,172:14:13,0	0/0:0,21,149:7:7,0	0/0:0,15,126:5:5,0	0/1:52,0,74:5:3,2	0/0:0,42,182:14:14,0	0/0:0,84,192:28:28,0	0/0:0,42,183:14:14,0	0/0:0,24,152:8:8,0	0/0:0,60,189:20:20,0	0/0:0,24,147:8:8,0	0/0:0,36,178:12:12,0	0/0:0,36,176:12:12,0	0/1:106,0,140:16:10,6	0/0:0,36,177:12:12,0	0/0:0,33,170:11:11,0	0/0:0,60,190:20:20,0	0/0:0,45,184:15:15,0	0/0:0,39,179:18:17,1	0/1:99,0,126:12:7,5	0/1:126,0,141:18:10,8	0/1:126,0,142:18:10,8	0/1:135,0,106:16:6,10
NC_035161.1	2174596	Nsi_20	A	T	999	.	AC1=109;AF1=0.593364;BQB=0.990024;DP=1435;DP4=559,0,876,0;FQ=999;MQ=38;MQ0F=0.000696864;MQB=0;PV4=1,1,0,1;RPB=1;SGB=-43.6351;VDB=0	GT:PL:DP:AD	0/1:88,0,92:33:8,25	1/1:144,39,0:13:0,13	1/1:113,51,0:17:0,17	0/0:0,30,169:10:10,0	0/1:55,0,146:13:10,3	1/1:115,72,0:24:0,24	0/0:0,15,160:17:16,1	0/1:144,0,19:16:2,14	0/1:131,0,158:28:17,11	0/1:106,0,157:22:15,7	0/1:46,0,109:7:5,2	0/1:132,0,80:12:4,8	1/1:180,84,0:28:0,28	0/1:79,0,148:30:14,16	0/0:0,21,149:7:7,0	0/0:0,48,187:16:16,0	0/0:0,36,178:12:12,0	0/1:58,0,157:24:16,8	1/1:175,33,0:11:0,11	0/1:87,0,125:24:9,15	0/1:153,0,98:19:6,13	0/1:152,0,138:26:11,15	0/1:106,0,88:9:4,5	1/1:128,57,0:19:0,19	1/1:128,54,0:18:0,18	1/1:125,90,0:30:0,30	0/1:69,0,158:26:16,10	0/1:149,0,19:16:2,14	0/1:154,0,91:22:6,16	0/1:136,0,9:9:1,8	0/1:152,0,101:18:6,12	0/1:0,3,147:13:12,1	0/1:141,0,94:14:5,9	0/0:0,75,191:25:25,0	0/1:155,0,74:22:5,17	0/1:128,0,121:15:7,8	./.:30,0,30:2:1,1	0/1:49,0,154:19:15,4	1/1:192,84,0:28:0,28	0/1:15,0,121:7:6,1	./.:54,0,54:4:2,2
NC_035161.1	2212597	Nsi_21	T	C	999	.	AC1=19;AF1=0.102737;BQB=1.93392e-08;DP=7999;DP4=0,7269,0,722;FQ=999;G3=0.843048,0.104799,0.0521531;HWE=0.00119867;MQ=38;MQ0F=0.00112514;MQB=0;PV4=1,1.17819e-21,0,0.25186;RPB=0.999329;SGB=346.294;VDB=0	GT:PL:DP:AD	0/1:96,0,159:87:45,42	0/0:0,135,196:45:45,0	0/1:98,0,155:92:43,49	0/0:0,255,223:87:87,0	0/0:0,141,197:47:47,0	0/1:84,0,158:56:33,23	0/0:0,144,198:48:48,0	0/0:0,255,231:120:120,0	0/0:0,255,224:89:89,0	0/0:0,255,226:93:93,0	0/0:0,120,195:40:40,0	0/0:0,255,255:169:169,0	0/1:152,0,162:92:50,42	0/0:0,255,239:106:106,0	0/0:0,255,230:97:97,0	0/0:0,235,216:79:78,0	0/0:0,255,255:139:139,0	0/1:88,0,163:97:53,44	0/0:0,255,222:110:110,0	0/1:82,0,161:113:56,57	0/0:0,255,255:165:165,0	0/0:0,255,255:168:168,0	0/0:0,157,199:52:52,0	1/1:130,238,0:79:0,79	1/1:101,181,0:83:2,81	1/1:176,255,0:114:0,114	0/1:87,0,160:99:49,50	0/0:0,255,231:117:117,0	0/0:0,255,232:119:119,0	0/0:0,255,226:113:112,1	0/0:0,255,240:132:131,1	0/0:0,157,201:52:52,0	0/0:0,255,255:173:173,0	0/0:0,255,252:124:124,0	0/0:0,255,255:191:191,0	0/0:0,255,247:161:160,1	0/0:0,255,222:86:86,0	0/0:0,144,197:48:48,0	0/0:0,255,255:185:185,0	0/0:0,132,196:44:44,0	0/0:0,135,196:45:45,0
NC_035161.1	2237101	Pst_36	G	C	999	.	AC1=10;AF1=0.056198;BQB=0.500417;DP=2467;DP4=0,2304,0,163;FQ=999;G3=0.921334,0.044905,0.0337609;HWE=0.000332407;MQ=42;MQ0F=0.0016214;MQB=0.985068;PV4=1,1,0.11822,1;RPB=0.999957;SGB=362.987;VDB=0	GT:PL:DP:AD	0/0:0,160,199:53:53,0	0/0:0,39,181:13:13,0	0/0:0,57,188:19:19,0	0/0:0,45,185:15:15,0	0/0:0,39,180:13:13,0	0/0:0,99,192:33:33,0	0/0:0,87,188:29:29,0	0/0:0,66,189:22:22,0	0/0:0,163,199:54:54,0	0/0:0,33,170:11:11,0	0/0:0,39,174:13:13,0	0/0:0,60,188:20:20,0	0/0:0,60,187:20:20,0	0/0:0,24,158:8:8,0	0/0:0,69,188:23:23,0	0/0:0,48,185:16:16,0	0/0:0,57,188:19:19,0	0/0:0,51,187:17:17,0	0/0:0,132,194:44:44,0	0/0:0,102,191:34:34,0	0/0:0,27,164:9:9,0	0/0:0,39,178:13:13,0	0/0:0,18,139:6:6,0	0/0:0,81,190:27:27,0	0/0:0,187,204:62:62,0	0/0:0,78,190:26:26,0	0/0:0,72,191:24:24,0	0/0:0,102,193:34:34,0	0/0:0,63,189:21:21,0	0/0:0,60,185:20:20,0	0/0:0,90,192:30:30,0	0/0:0,66,189:22:22,0	0/0:0,90,192:30:30,0	0/0:0,69,189:23:23,0	0/0:0,78,190:26:26,0	0/0:0,108,192:36:36,0	0/0:0,105,191:35:35,0	0/0:0,111,193:37:37,0	0/0:0,102,191:34:34,0	0/0:0,154,198:51:51,0	0/0:0,135,197:45:45,0
NC_035161.1	2252474	Nsi_22	C	G	999	.	AC1=33;AF1=0.181678;BQB=0.879006;DP=1784;DP4=1440,0,344,0;FQ=999;MQ=42;MQ0F=0.000560538;MQB=0.78039;PV4=1,1,0.433392,1;RPB=0.999799;SGB=252.143;VDB=0	GT:PL:DP:AD	0/1:154,0,98:19:6,13	0/1:140,0,153:26:14,12	0/1:158,0,105:25:8,17	0/0:0,75,191:25:25,0	0/0:0,66,191:22:22,0	0/1:92,0,146:15:10,5	0/1:154,0,94:21:6,15	0/0:0,66,191:22:22,0	0/1:150,0,156:32:17,15	0/1:155,0,157:44:22,22	0/1:147,0,147:24:12,12	0/0:0,51,187:17:17,0	0/0:0,30,166:10:10,0	0/0:0,69,190:23:23,0	0/1:106,0,145:16:10,6	0/0:0,78,191:26:26,0	0/0:0,148,199:49:49,0	0/1:155,0,127:23:9,14	0/0:0,27,165:9:9,0	0/1:108,0,156:21:14,7	0/0:0,57,189:19:19,0	0/0:0,81,190:27:27,0	0/1:147,0,154:31:17,14	1/1:183,42,0:14:0,14	1/1:195,120,0:40:0,40	1/1:189,57,0:19:0,19	0/1:123,0,123:14:7,7	0/0:0,63,190:21:21,0	0/0:0,81,192:27:27,0	0/0:0,48,186:16:16,0	0/0:0,39,181:13:13,0	0/1:121,0,132:15:8,7	0/0:0,24,157:8:8,0	0/0:0,99,192:33:33,0	0/0:0,144,198:48:48,0	0/0:0,75,191:25:25,0	0/1:146,0,147:25:13,12	0/0:0,96,193:32:32,0	0/0:0,90,191:30:30,0	0/1:135,0,61:11:3,8	0/0:0,36,178:12:12,0
NC_035161.1	2254336	Pst_38	C	T	999	.	AC1=25;AF1=0.138231;BQB=0.278896;DP=1455;DP4=0,1241,0,214;FQ=999;MQ=42;MQ0F=0.000687285;MQB=0.977776;PV4=1,3.63299e-06,0.0388631,0.278534;RPB=0.99929;SGB=192.204;VDB=0	GT:PL:DP:AD	0/1:149,0,151:38:20,18	./.:0,12,101:4:4,0	0/0:0,21,144:7:7,0	0/0:0,48,177:16:16,0	0/0:0,15,118:5:5,0	0/0:0,30,154:10:10,0	0/0:0,42,174:14:14,0	0/1:133,0,143:24:12,11	0/0:0,75,188:25:25,0	./.:0,6,58:2:2,0	0/1:98,4,0:6:1,5	0/1:81,0,151:19:14,5	0/0:0,18,133:6:6,0	0/0:0,15,124:5:5,0	0/0:0,39,172:13:13,0	0/1:120,0,58:12:3,9	1/1:170,48,0:16:0,16	0/1:46,0,105:7:5,2	0/0:0,45,181:15:15,0	0/1:115,0,116:16:7,9	0/1:119,0,55:12:3,9	./.:0,9,87:3:3,0	./.:0,12,110:4:4,0	0/0:0,30,151:10:10,0	0/0:0,123,194:41:41,0	0/0:0,51,182:17:17,0	0/1:126,0,123:16:8,8	0/1:140,0,151:28:15,13	0/0:3,0,127:11:10,1	0/1:129,0,127:17:8,9	0/0:0,36,172:12:12,0	0/0:0,51,182:17:17,0	0/0:0,51,183:17:17,0	0/1:139,0,129:21:10,11	0/1:63,0,106:8:5,3	0/0:0,57,187:19:19,0	0/0:0,51,182:17:17,0	0/0:0,51,185:17:17,0	0/0:0,45,180:15:15,0	0/0:0,99,186:33:33,0	0/1:144,0,62:17:4,13
NC_035161.1	2387965	Pst_39	G	A	999	.	AC1=20;AF1=0.113162;BQB=0;DP=1330;DP4=0,1167,0,163;FQ=999;MQ=40;MQ0F=0.00150376;MQB=0;PV4=1,0,0,0;RPB=0;SGB=196.524;VDB=0	GT:PL:DP:AD	0/0:0,57,189:19:19,0	0/0:0,21,149:7:7,0	0/1:64,0,69:8:3,5	0/1:33,0,129:10:7,3	0/0:0,21,148:7:7,0	0/0:0,51,188:17:17,0	0/0:0,39,181:13:13,0	0/0:0,51,186:17:17,0	0/1:83,0,152:37:18,19	0/1:72,0,111:13:6,7	0/0:0,24,157:8:8,0	0/0:0,30,169:10:10,0	0/0:0,15,126:5:5,0	0/0:0,18,139:6:6,0	0/0:0,45,185:15:15,0	./.:0,12,110:4:4,0	0/0:0,33,172:11:11,0	0/0:0,42,183:14:14,0	0/0:0,66,190:22:22,0	0/0:0,51,187:17:17,0	0/0:0,18,130:6:6,0	./.:0,12,110:4:4,0	./.:0,6,66:2:2,0	0/0:0,18,137:6:6,0	1/1:112,114,0:38:0,38	0/1:85,0,115:18:7,11	0/0:0,30,166:10:10,0	0/0:0,42,183:14:14,0	0/0:0,60,190:20:20,0	0/0:0,45,183:15:15,0	0/0:0,39,181:13:13,0	0/0:0,42,183:14:14,0	0/0:0,33,175:11:11,0	0/0:0,54,188:18:18,0	0/0:0,60,188:20:20,0	0/0:0,45,179:15:15,0	0/0:0,48,187:16:16,0	0/0:0,87,191:29:29,0	0/1:46,0,149:16:11,5	0/0:0,75,191:25:25,0	0/0:0,66,190:22:22,0
NC_035161.1	2409507	Nsi_23	T	C	999	.	AC1=124;AF1=0.67509;BQB=1.33657e-07;DP=3237;DP4=0,893,0,2341;FQ=999;G3=0.0276819,0.576032,0.396286;HWE=0.00319055;MQ=41;MQ0F=0;MQB=0;PV4=1,1.88747e-10,1,3.01253e-12;RPB=0.607861;SGB=134.875;VDB=0	GT:PL:DP:AD	0/1:155,0,145:45:19,26	1/1:191,99,0:33:0,33	1/1:191,103,0:40:1,39	1/1:191,90,0:30:0,30	0/1:111,0,158:26:17,9	1/1:167,42,0:26:1,25	0/1:156,0,150:34:16,18	1/1:196,141,0:47:0,47	0/1:149,0,159:46:25,21	0/1:159,0,147:49:21,28	1/1:189,81,0:27:0,27	1/1:189,92,0:36:1,35	0/1:158,0,145:49:20,29	1/1:199,160,0:53:0,53	1/1:142,1,0:23:2,21	1/1:193,117,0:39:0,39	0/1:153,0,154:53:25,28	0/1:156,0,150:55:24,31	1/1:197,160,0:53:0,53	0/1:154,0,155:39:19,20	1/1:203,190,0:63:0,63	0/1:156,0,135:31:12,19	1/1:148,20,0:28:2,26	1/1:192,120,0:40:0,40	1/1:195,148,0:49:0,49	1/1:201,175,0:58:0,58	0/1:156,0,141:39:15,23	1/1:190,96,0:32:0,32	1/1:199,157,0:52:0,52	1/1:194,129,0:43:0,43	0/1:156,0,151:37:18,19	0/1:156,0,152:43:21,22	0/1:152,0,158:46:25,21	0/1:157,0,151:51:23,28	1/1:198,157,0:52:0,52	0/1:130,0,159:30:19,11	0/0:0,57,188:19:19,0	0/1:158,0,144:39:16,23	1/1:199,172,0:57:0,57	0/1:154,0,109:26:8,18	1/1:190,69,0:23:0,23
NC_035161.1	2436143	Pst_40	C	T	999	.	AC1=26;AF1=0.144563;BQB=0.0307251;DP=1496;DP4=0,1284,0,212;FQ=999;G3=0.804407,0.10571,0.0898834;HWE=5.66552e-06;MQ=42;MQ0F=0.00334225;MQB=0.781024;PV4=1,1,0.0370205,0.240725;RPB=0.998512;SGB=180.304;VDB=0	GT:PL:DP:AD	0/0:0,102,190:34:34,0	0/1:6,0,131:10:9,1	./.:0,9,90:3:3,0	0/0:0,45,184:15:15,0	0/0:0,24,152:8:8,0	0/0:0,66,184:22:22,0	0/0:0,48,184:16:16,0	0/0:0,60,185:20:20,0	0/0:0,90,189:30:30,0	./.:0,9,74:3:3,0	0/0:0,24,150:8:8,0	0/0:0,60,187:20:20,0	0/1:96,0,88:9:4,5	0/0:0,15,115:5:5,0	0/0:0,45,182:15:15,0	0/0:0,36,178:12:12,0	0/0:0,18,137:6:6,0	0/0:0,42,181:14:14,0	0/0:0,69,185:24:23,0	0/0:0,60,182:20:20,0	0/0:0,18,135:6:6,0	0/0:0,27,157:9:9,0	./.:0,9,83:3:3,0	0/1:54,0,124:13:9,3	0/0:0,84,189:29:28,0	0/1:81,0,149:19:14,5	0/0:0,48,185:16:16,0	0/0:0,39,177:13:13,0	0/0:0,63,187:22:21,0	0/0:0,48,175:16:16,0	0/0:0,48,172:16:16,0	0/0:0,45,182:15:15,0	0/0:0,51,185:17:17,0	0/0:0,60,180:20:20,0	0/0:0,54,186:18:18,0	0/0:0,54,185:18:18,0	0/0:0,36,174:12:12,0	0/0:0,66,184:22:22,0	0/0:0,57,184:19:19,0	0/0:0,63,189:21:21,0	0/1:137,0,133:22:11,10
NC_035161.1	2446107	Nsi_24	A	T	999	.	AC1=54;AF1=0.293943;BQB=0.0340004;DP=3984;DP4=2582,0,1401,0;FQ=999;G3=0.422449,0.566682,0.0108696;HWE=8.60448e-05;MQ=42;MQ0F=0.00200803;MQB=0.445432;PV4=1,1,0.00933448,0.357159;RPB=0.999647;SGB=463.836;VDB=0	GT:PL:DP:AD	0/1:160,0,152:56:25,31	0/0:0,49,152:39:37,2	0/0:0,42,181:14:14,0	0/1:153,0,56:21:4,17	0/1:152,0,158:63:35,28	0/1:143,0,157:31:17,14	0/1:159,0,137:40:15,25	0/0:0,111,193:37:37,0	0/1:152,0,92:33:8,25	0/1:148,0,78:33:7,26	0/0:0,96,191:32:32,0	0/0:0,129,196:43:43,0	0/0:0,102,192:34:34,0	0/0:0,172,202:57:57,0	0/1:144,0,158:39:23,16	0/0:0,105,193:35:35,0	0/1:155,0,158:65:34,31	0/1:157,0,155:43:21,22	0/0:0,129,195:43:43,0	0/1:156,0,157:56:28,28	0/0:0,178,202:59:59,0	0/1:159,0,142:57:23,34	0/1:149,0,156:36:20,16	0/0:0,172,202:57:57,0	0/0:0,57,189:19:19,0	0/0:0,117,193:39:39,0	0/1:151,0,115:51:15,36	0/0:0,123,195:41:41,0	0/0:0,144,199:48:48,0	0/0:0,160,201:53:53,0	0/1:155,0,120:39:12,27	0/1:153,0,158:46:25,21	0/1:155,0,157:51:26,25	0/1:158,0,155:59:28,31	0/0:0,196,207:65:65,0	0/1:157,0,153:52:26,26	1/1:205,178,0:59:0,59	0/1:154,0,156:42:22,20	0/0:0,111,193:37:37,0	0/1:159,0,150:43:19,24	0/0:0,163,199:54:54,0
NC_035161.1	2479233	Pst_41	A	T	999	.	AC1=107;AF1=0.58149;BQB=5.58948e-08;DP=6249;DP4=0,2492,0,3757;FQ=999;MQ=24;MQ0F=0.00400064;MQB=0;PV4=1,1,0,1;RPB=0.0022406;SGB=242.146;VDB=0	GT:PL:DP:AD	0/1:83,0,100:182:93,89	0/1:72,0,90:44:28,16	1/1:111,81,0:27:0,27	1/1:120,132,0:44:0,44	1/1:109,81,0:27:0,27	0/1:66,0,87:64:35,29	0/1:71,0,71:72:37,35	0/1:70,0,77:57:30,27	0/1:68,0,124:104:45,59	0/1:77,0,113:43:19,24	0/0:0,99,121:33:33,0	0/1:71,0,69:67:29,38	0/1:81,0,102:32:15,17	0/1:44,0,110:28:20,8	1/1:112,205,0:68:0,68	0/0:0,114,108:38:38,0	0/1:76,0,78:37:19,18	0/1:77,0,75:50:23,27	1/1:118,255,0:98:0,98	0/1:57,0,82:83:50,33	0/1:68,0,102:26:14,12	1/1:101,90,0:30:0,30	1/1:106,96,0:32:0,32	0/1:83,0,66:69:29,40	1/1:169,255,0:134:1,133	0/1:62,0,66:71:46,25	0/1:71,0,74:56:21,35	0/1:65,0,56:92:36,56	0/1:72,0,62:57:22,35	0/1:68,0,41:69:21,48	1/1:125,235,0:78:0,78	0/1:76,0,69:57:25,32	1/1:113,238,0:79:0,79	0/1:69,0,79:67:35,32	0/1:68,0,96:79:41,38	1/1:128,244,0:81:0,81	1/1:130,181,0:60:0,60	1/1:113,217,0:72:0,72	0/1:92,0,127:90:43,47	1/1:155,255,0:146:0,146	0/1:70,0,90:84:38,46
NC_035161.1	2479382	Pst_42	G	T	999	.	AC1=76;AF1=0.41245;BQB=4.58134e-08;DP=2130;DP4=1215,0,914,0;FQ=999;MQ=38;MQ0F=0.00516432;MQB=0;PV4=1,1,0,1;RPB=0;SGB=199.23;VDB=0	GT:PL:DP:AD	0/1:73,0,140:48:19,29	0/1:132,0,55:12:3,9	1/1:176,42,0:14:0,14	0/1:133,0,81:14:5,9	0/0:0,48,181:17:16,0	0/1:39,0,152:29:21,8	0/0:0,69,186:23:23,0	0/1:78,0,134:27:12,15	0/1:76,0,144:42:19,22	0/1:59,0,117:15:8,7	0/1:55,0,107:11:6,5	0/1:54,0,142:20:13,7	0/1:109,0,70:11:4,7	0/1:48,0,90:9:5,4	0/0:0,30,163:10:10,0	0/1:66,0,80:10:4,6	0/1:57,0,99:10:5,5	0/1:76,0,146:24:12,12	0/0:0,96,186:32:32,0	0/1:56,0,147:23:15,8	0/1:5,0,84:6:5,1	0/0:0,21,165:12:11,1	0/0:0,27,154:9:9,0	0/1:79,0,122:19:8,11	1/1:196,169,0:58:0,56	1/1:165,66,0:22:0,22	0/1:80,0,95:18:6,12	0/1:76,0,149:38:19,19	0/1:78,0,119:25:10,15	0/1:80,0,71:17:5,12	0/0:0,69,191:23:23,0	0/0:0,102,185:34:34,0	0/0:0,84,185:29:28,0	0/1:71,0,148:25:14,11	0/1:74,0,145:28:14,14	0/0:0,72,187:24:24,0	0/0:0,42,179:14:14,0	0/0:0,75,185:25:25,0	0/1:63,0,154:33:20,13	0/0:0,120,190:40:40,0	0/1:74,0,123:21:10,11
NC_035161.1	2483412	Pst_43	C	T	999	.	AC1=88;AF1=0.47734;BQB=0.990623;DP=3867;DP4=2079,0,1788,0;FQ=999;MQ=42;MQ0F=0.00103439;MQB=0.216464;PV4=1,0.071435,1,1;RPB=1;SGB=386.799;VDB=0	GT:PL:DP:AD	0/1:154,0,165:107:59,48	1/1:187,51,0:17:0,17	1/1:188,60,0:20:0,20	0/1:155,0,154:37:18,19	0/0:0,66,190:22:22,0	0/1:155,0,155:41:21,20	0/1:159,0,147:40:17,23	0/1:155,0,153:33:16,17	0/1:160,0,149:69:30,39	0/1:152,0,143:27:12,14	1/1:160,18,0:18:1,17	0/1:145,0,156:29:16,13	0/1:130,0,151:25:14,11	0/1:128,0,137:17:9,8	0/0:0,117,195:39:39,0	1/1:189,63,0:21:0,21	0/1:143,0,153:27:15,12	0/1:131,0,156:25:15,10	0/0:0,172,202:57:57,0	0/1:155,0,137:60:22,38	0/1:125,0,153:24:15,9	0/0:0,42,181:14:14,0	0/0:0,51,188:17:17,0	0/1:150,0,157:36:19,17	1/1:225,255,0:91:0,91	1/1:198,141,0:47:0,47	0/1:158,0,148:39:17,22	0/1:153,0,159:55:30,25	0/1:149,0,136:22:10,12	0/1:158,0,151:53:24,29	0/0:0,135,196:45:45,0	0/1:135,0,159:37:23,14	0/0:0,105,176:47:46,1	0/1:143,0,158:37:22,15	0/1:135,0,156:44:28,16	0/0:0,129,196:43:43,0	0/0:0,148,198:49:49,0	0/0:0,135,196:45:45,0	0/1:158,0,147:50:21,28	0/0:0,250,218:83:83,0	0/1:153,0,158:56:30,26
NC_035161.1	2501133	Pst_44	A	T	999	.	AC1=12;AF1=0.0670949;BQB=0.944255;DP=1080;DP4=0,1004,0,76;FQ=999;MQ=42;MQ0F=0.00277778;MQB=0.991528;PV4=1,0.227342,1,1;RPB=1;SGB=77.1197;VDB=0	GT:PL:DP:AD	0/0:0,114,192:38:38,0	0/0:0,36,178:12:12,0	0/0:0,15,126:5:5,0	./.:0,12,110:4:4,0	./.:0,12,94:4:4,0	0/0:0,42,183:14:14,0	0/0:0,42,183:14:14,0	0/0:0,45,183:15:15,0	0/1:149,0,133:22:10,12	0/1:21,0,96:5:4,1	0/0:0,21,149:7:7,0	0/0:0,33,174:11:11,0	0/0:0,15,126:5:5,0	0/1:102,0,46:7:2,5	0/0:0,42,182:14:14,0	0/0:0,24,158:8:8,0	0/0:0,33,175:11:11,0	0/0:0,33,175:11:11,0	0/0:0,54,187:18:18,0	0/0:0,21,146:7:7,0	./.:0,12,110:4:4,0	./.:0,9,90:3:3,0	0/0:0,15,126:5:5,0	0/0:0,21,149:7:7,0	0/0:0,51,188:17:17,0	0/0:0,45,183:15:15,0	0/0:0,36,178:12:12,0	0/0:0,27,157:9:9,0	0/0:0,39,181:13:13,0	0/0:0,21,149:7:7,0	0/0:0,45,185:15:15,0	0/0:0,63,190:21:21,0	0/0:0,24,158:8:8,0	0/0:0,33,172:11:11,0	0/0:0,36,178:12:12,0	0/0:0,39,181:13:13,0	0/0:0,24,158:8:8,0	0/0:0,45,185:15:15,0	0/1:149,0,89:16:5,11	0/0:0,72,191:24:24,0	0/0:0,63,189:21:21,0
NC_035161.1	2627639	Pst_45	G	T	999	.	AC1=11;AF1=0.0614587;BQB=0.824595;DP=2479;DP4=2343,0,136,0;FQ=999;G3=0.910769,0.0558983,0.0333328;HWE=0.000806846;MQ=42;MQ0F=0.000806777;MQB=0.291725;PV4=1,1,0.0555573,1;RPB=0.999684;SGB=229.389;VDB=0	GT:PL:DP:AD	0/0:0,190,204:63:63,0	0/0:0,51,186:17:17,0	1/1:182,45,0:16:0,15	0/0:0,45,184:15:15,0	0/0:0,21,149:7:7,0	0/0:0,87,191:29:29,0	0/0:0,69,191:23:23,0	0/0:0,60,190:20:20,0	0/0:0,154,196:51:51,0	0/0:0,27,159:9:9,0	0/0:0,39,177:13:13,0	0/0:0,84,190:28:28,0	0/1:102,0,149:17:11,6	0/0:0,33,171:11:11,0	0/0:0,51,186:17:17,0	0/0:0,51,182:17:17,0	0/0:0,75,190:25:25,0	0/0:0,39,181:13:13,0	0/0:0,87,190:29:29,0	0/0:0,78,188:26:26,0	0/0:0,42,183:14:14,0	0/0:0,48,187:16:16,0	0/0:0,33,175:11:11,0	0/0:0,54,188:18:18,0	1/1:200,151,0:50:0,50	0/1:157,0,126:30:11,19	0/0:0,54,188:18:18,0	0/0:0,108,192:36:36,0	0/0:0,99,191:33:33,0	0/0:0,102,192:34:34,0	0/0:0,105,192:35:35,0	0/0:0,120,193:40:40,0	0/0:0,81,191:27:27,0	0/0:0,69,190:23:23,0	0/0:0,105,193:35:35,0	0/0:0,84,189:28:28,0	0/0:0,96,191:32:32,0	0/0:0,96,189:32:32,0	0/0:0,102,192:34:34,0	0/0:0,126,195:42:42,0	0/0:0,96,190:32:32,0
NC_035161.1	2983471	Pst_46	A	G	999	.	AC1=39;AF1=0.213264;BQB=0.536589;DP=1626;DP4=0,1274,0,349;FQ=999;MQ=42;MQ0F=0.00123001;MQB=0.607086;PV4=1,1,0.00187437,0.182257;RPB=0.997725;SGB=142.886;VDB=0	GT:PL:DP:AD	0/0:0,93,190:31:31,0	0/0:0,51,180:17:17,0	0/0:0,42,171:14:14,0	0/0:0,27,161:10:9,0	0/0:0,39,174:13:13,0	1/1:192,90,0:30:0,30	0/0:0,24,154:8:8,0	0/1:125,0,102:15:6,9	0/1:144,0,145:25:13,12	0/1:125,0,12:8:1,7	0/0:0,27,158:9:9,0	0/1:128,0,81:11:4,7	./.:0,12,104:4:4,0	1/1:139,18,0:6:0,6	0/1:136,0,9:9:1,8	0/0:0,36,171:12:12,0	0/0:0,54,185:18:18,0	0/0:0,51,180:18:17,0	0/1:156,0,114:28:11,17	0/0:0,51,183:17:17,0	0/1:128,0,80:12:4,8	0/1:104,0,104:10:5,5	0/0:0,15,126:5:5,0	0/0:0,45,180:15:15,0	0/0:0,144,195:48:48,0	0/0:0,48,180:16:16,0	0/0:0,42,177:14:14,0	0/1:137,0,117:17:7,10	0/1:121,0,135:23:13,9	0/1:147,0,70:15:4,11	0/1:118,0,134:16:9,7	0/0:0,60,186:20:20,0	0/1:61,0,128:11:8,3	0/0:0,48,183:16:16,0	0/1:139,0,114:16:7,9	0/1:119,0,131:20:10,9	0/0:0,57,187:19:19,0	0/0:0,48,167:16:16,0	1/1:174,36,0:12:0,12	0/0:0,99,191:33:33,0	0/0:0,45,182:15:15,0
NC_035161.1	2995871	Pst_47	A	G	999	.	AC1=120;AF1=0.653647;BQB=3.48801e-05;DP=2709;DP4=0,885,0,1811;FQ=999;MQ=39;MQ0F=0.00147656;MQB=0;PV4=1,1,2.10237e-20,1;RPB=0.995661;SGB=223.557;VDB=0	GT:PL:DP:AD	1/1:202,190,0:63:0,63	0/1:101,0,96:11:6,5	0/0:0,45,172:15:15,0	0/0:0,57,183:19:19,0	1/1:168,30,0:10:0,10	0/0:0,129,190:43:43,0	1/1:191,69,0:23:0,23	0/1:156,0,140:34:16,18	0/1:154,0,143:44:18,25	0/1:118,0,125:18:9,8	1/1:170,33,0:11:0,11	0/1:147,0,89:20:6,13	0/1:19,0,109:10:8,2	0/0:0,30,154:10:10,0	0/0:0,102,189:34:34,0	1/1:179,42,0:14:0,14	1/1:176,39,0:13:0,13	1/1:190,78,0:26:0,26	0/1:156,0,133:39:15,23	1/1:193,117,0:39:0,39	0/1:97,0,75:9:4,5	0/1:93,0,69:7:3,4	1/1:180,45,0:15:0,15	0/1:147,0,96:21:7,14	0/0:0,217,204:72:72,0	0/0:0,96,189:33:32,0	1/1:191,99,0:33:0,33	0/1:149,0,153:36:19,16	0/1:130,0,144:22:12,10	0/1:158,0,118:28:10,18	0/1:152,0,151:38:18,20	1/1:191,105,0:35:0,35	0/1:158,0,120:28:10,18	1/1:186,78,0:26:0,26	0/1:133,0,147:31:18,12	0/1:154,0,140:34:14,20	1/1:190,72,0:24:0,24	1/1:192,108,0:36:0,36	0/0:0,90,189:30:30,0	1/1:206,196,0:65:0,65	0/1:152,0,151:39:18,21
NC_035161.1	2995980	Pst_48	G	A	999	.	AC1=33;AF1=0.179422;BQB=0.950842;DP=1482;DP4=1225,0,257,0;FQ=999;MQ=41;MQ0F=0.01417;MQB=0.129577;PV4=1,0.211644,1,1;RPB=1;SGB=122.752;VDB=0	GT:PL:DP:AD	0/0:0,87,191:29:29,0	0/0:0,30,166:10:10,0	0/0:0,30,170:10:10,0	0/0:0,18,139:6:6,0	0/0:0,30,170:10:10,0	1/1:188,54,0:18:0,18	0/0:0,39,181:13:13,0	0/1:55,0,138:12:9,3	0/1:158,0,128:27:10,17	0/1:96,0,21:5:1,4	0/0:0,18,139:6:6,0	0/1:113,0,63:9:3,6	./.:0,9,90:3:3,0	0/0:0,33,175:11:11,0	0/0:0,54,186:19:18,0	0/0:0,18,137:6:6,0	0/0:0,24,158:8:8,0	0/0:0,54,187:18:18,0	0/1:32,0,151:20:17,3	0/0:0,72,190:24:24,0	0/1:83,0,77:8:4,4	./.:0,12,110:4:4,0	./.:0,12,110:4:4,0	0/1:127,0,142:19:10,9	0/0:0,144,197:48:48,0	0/1:92,0,143:15:10,5	0/0:0,24,158:8:8,0	0/1:84,0,156:21:15,6	0/1:77,0,52:5:2,3	0/1:155,0,124:24:9,15	0/1:148,0,149:26:13,13	0/0:0,36,178:12:12,0	0/1:9,0,136:9:8,1	0/0:0,39,177:13:13,0	0/1:140,0,99:15:6,9	0/1:134,0,122:17:8,9	0/0:0,24,158:8:8,0	0/0:0,78,191:26:26,0	1/1:189,60,0:20:0,20	0/0:0,57,185:19:19,0	0/0:0,54,189:18:18,0
NC_035161.1	2999769	Pst_49	C	T	999	.	AC1=9;AF1=0.0505904;BQB=0.0771543;DP=4468;DP4=0,4174,0,294;FQ=999;MQ=42;MQ0F=0.00223814;MQB=0;PV4=1,1,0,0;RPB=0;SGB=-718.862;VDB=0	GT:PL:DP:AD	0/0:0,255,249:132:129,0	0/1:155,0,92:21:7,14	0/1:139,0,148:25:14,11	0/1:158,0,142:40:17,23	0/0:0,105,190:35:35,0	0/0:0,193,206:64:64,0	0/0:0,154,196:51:51,0	0/0:0,114,190:39:38,0	0/0:0,203,202:81:79,2	0/0:0,42,180:14:14,0	0/0:0,39,179:18:16,1	0/0:0,117,192:39:39,0	0/0:0,48,186:16:16,0	0/0:0,45,180:15:15,0	0/1:157,0,144:41:18,23	0/0:0,84,188:28:28,0	0/0:0,132,191:45:44,0	0/0:0,90,189:30:30,0	0/0:0,217,209:72:72,0	0/0:0,169,198:57:56,0	0/0:0,39,175:13:13,0	0/0:0,42,177:14:14,0	0/0:0,72,191:24:24,0	0/0:0,117,192:39:39,0	0/0:0,198,205:72:71,1	0/0:0,99,189:33:33,0	0/0:0,105,190:35:35,0	0/0:0,181,202:60:60,0	0/0:0,108,192:36:36,0	0/0:0,172,201:57:57,0	0/0:0,157,196:52:52,0	0/0:0,178,201:59:59,0	0/0:0,178,199:59:59,0	0/0:0,160,196:54:53,0	0/0:0,166,196:55:55,0	0/0:0,157,195:52:52,0	0/0:0,114,190:38:38,0	0/0:0,157,194:53:52,0	0/0:0,157,196:52:52,0	0/0:0,247,215:82:82,0	0/1:155,0,157:67:35,32
NC_035161.1	3043003	Nsi_25	G	A	999	.	AC1=168;AF1=0.912824;BQB=0.968961;DP=3321;DP4=0,214,0,3107;FQ=999;G3=0.0660608,0.0435962,0.890343;HWE=2.6321e-07;MQ=37;MQ0F=0.00361337;MQB=1.35755e-10;PV4=1,1,4.0686e-15,1;RPB=0.999876;SGB=174.838;VDB=0	GT:PL:DP:AD	1/1:172,187,0:62:0,62	1/1:126,45,0:15:0,15	0/0:0,48,169:28:27,1	0/0:0,36,182:16:15,1	1/1:207,196,0:65:0,65	1/1:125,96,0:32:0,32	1/1:193,160,0:53:0,53	1/1:9,51,0:17:0,17	1/1:197,205,0:68:0,68	1/1:188,141,0:47:0,47	1/1:95,135,0:45:0,45	1/1:7,72,0:24:0,24	1/1:198,154,0:51:0,51	0/0:0,178,205:59:59,0	0/0:0,39,180:13:13,0	1/1:92,117,0:39:0,39	1/1:172,178,0:59:0,59	1/1:173,141,0:47:0,47	1/1:187,60,0:20:0,20	1/1:181,160,0:53:0,53	1/1:8,60,0:20:0,20	1/1:192,99,0:33:0,33	1/1:197,138,0:46:0,46	1/1:190,63,0:21:0,21	0/0:0,69,189:23:23,0	1/1:190,66,0:22:0,22	1/1:180,123,0:41:0,41	1/1:9,54,0:18:0,18	1/1:18,69,0:23:0,23	1/1:24,39,0:13:0,13	1/1:191,72,0:24:0,24	1/1:192,123,0:41:0,41	1/1:189,57,0:19:0,19	1/1:165,199,0:66:0,66	1/1:9,57,0:19:0,19	1/1:190,75,0:25:0,25	1/1:196,129,0:43:0,43	1/1:207,187,0:62:0,62	1/1:115,57,0:19:0,19	1/1:191,120,0:40:0,40	1/1:178,36,0:12:0,12
NC_035161.1	3060151	Pst_50	G	C	999	.	AC1=30;AF1=0.162922;BQB=0.919291;DP=3632;DP4=0,2988,0,644;FQ=999;G3=0.674156,0.325844,3.00119e-08;HWE=0.0171542;MQ=42;MQ0F=0.00220264;MQB=0.798079;PV4=1,0.0124529,0.0301618,1;RPB=1;SGB=450.44;VDB=0	GT:PL:DP:AD	0/0:0,247,219:82:82,0	0/1:143,0,125:21:9,12	0/1:141,0,121:19:8,11	0/1:149,0,147:27:13,14	0/0:0,57,189:19:19,0	0/0:0,111,192:37:37,0	0/0:0,157,201:52:52,0	0/1:142,0,159:45:27,18	0/0:0,181,204:60:60,0	0/0:0,84,191:28:28,0	0/0:0,42,182:14:14,0	0/1:156,0,149:32:15,17	0/0:0,51,182:17:17,0	0/0:0,42,178:15:14,0	0/1:153,0,154:34:17,17	0/0:0,72,188:24:24,0	0/0:0,96,191:32:32,0	0/0:0,114,193:38:38,0	0/1:157,0,136:55:20,35	0/0:0,193,207:64:64,0	0/1:151,0,87:17:5,12	0/1:97,0,69:8:3,5	0/0:0,51,187:17:17,0	0/1:156,0,148:38:17,21	0/1:160,0,159:97:47,50	0/1:159,0,148:59:25,34	0/0:0,96,192:32:32,0	0/1:156,0,153:56:26,30	0/1:146,0,159:37:21,16	0/1:153,0,157:39:20,19	0/1:159,0,146:43:18,25	0/0:0,108,176:48:47,1	0/1:158,0,153:41:19,22	0/0:0,123,194:41:41,0	0/1:156,0,156:49:25,24	0/1:149,0,160:71:40,31	0/0:0,105,193:35:35,0	0/0:0,141,196:47:47,0	0/1:157,0,157:50:25,25	0/0:0,202,208:67:67,0	0/0:0,129,196:43:43,0
NC_035161.1	3070729	Nsi_27	C	T	999	.	AC1=39;AF1=0.209221;BQB=0.025817;DP=4718;DP4=3493,0,1225,0;FQ=999;MQ=42;MQ0F=0.00169563;MQB=0.00014211;PV4=1,1,0.00722008,1;RPB=1;SGB=964.692;VDB=0	GT:PL:DP:AD	0/0:0,157,200:52:52,0	0/1:138,0,94:78:20,58	0/1:159,0,142:64:25,39	0/1:156,0,136:58:21,37	0/0:0,178,203:59:59,0	0/0:0,148,198:49:49,0	0/0:0,129,196:43:43,0	0/1:158,0,148:64:27,37	0/0:0,123,195:41:41,0	0/0:0,151,199:50:50,0	0/0:0,123,195:41:41,0	0/1:155,0,132:62:22,40	0/1:156,0,156:38:19,19	0/0:0,163,200:54:54,0	0/1:161,0,139:95:37,58	0/0:0,111,194:37:37,0	0/0:0,187,206:62:62,0	0/0:0,208,208:70:69,0	0/1:156,0,157:65:33,32	0/0:0,238,217:79:79,0	0/1:160,0,135:85:32,53	0/1:157,0,137:70:26,44	0/0:0,138,194:46:46,0	0/1:153,0,118:50:15,35	0/1:156,0,131:79:28,51	1/1:214,226,0:75:0,75	0/0:0,178,202:59:59,0	0/1:148,0,109:51:14,37	0/1:152,0,121:54:17,37	0/1:160,0,146:64:27,37	0/1:159,0,152:55:25,30	0/0:0,120,193:40:40,0	0/1:157,0,142:64:25,38	0/0:0,199,208:66:66,0	0/1:157,0,131:80:29,51	0/1:162,0,143:89:36,53	0/0:0,214,212:71:71,0	0/0:0,111,193:37:37,0	0/1:160,0,151:71:32,39	0/0:0,123,195:41:41,0	0/0:0,247,220:82:82,0
NC_035161.1	3184985	Nsi_28	C	T	999	.	AC1=20;AF1=0.10869;BQB=0.00567349;DP=5842;DP4=0,5381,0,452;FQ=999;G3=0.869565,0.0434786,0.0869562;HWE=4.39533e-09;MQ=42;MQ0F=0.000342349;MQB=0.514022;PV4=1,1,1.74103e-11,0.291922;RPB=0.999655;SGB=-672.529;VDB=0	GT:PL:DP:AD	0/0:0,205,204:68:68,0	0/0:0,163,198:54:54,0	0/0:0,138,195:46:46,0	0/0:0,138,194:46:46,0	0/0:0,135,195:45:45,0	0/0:0,154,196:57:56,1	0/0:0,205,206:68:68,0	0/0:0,123,193:41:41,0	0/0:0,202,205:67:67,0	0/0:0,220,211:74:73,0	0/0:0,199,203:66:66,0	0/0:0,190,203:63:63,0	0/1:149,0,156:66:37,29	0/0:0,211,207:70:70,0	0/0:0,238,214:79:79,0	0/0:0,187,204:62:62,0	0/0:0,255,228:100:100,0	0/0:0,253,217:84:84,0	0/0:0,202,206:67:67,0	0/0:0,235,214:78:78,0	0/0:0,250,214:83:83,0	0/0:0,241,211:80:80,0	0/0:0,253,218:84:84,0	0/0:0,214,210:71:71,0	0/0:0,183,204:68:66,1	0/0:0,211,203:72:70,0	0/0:0,157,196:53:52,0	0/0:0,178,200:59:59,0	0/0:0,193,204:64:64,0	0/0:0,190,204:64:63,0	0/0:0,190,202:63:63,0	0/0:0,205,208:68:68,0	0/0:0,226,208:75:75,0	0/0:0,238,214:79:79,0	0/0:0,220,212:73:73,0	0/0:0,226,211:75:75,0	0/0:0,238,215:79:79,0	0/0:0,196,205:65:65,0	0/0:0,255,217:90:89,0	0/0:0,116,192:44:43,1	0/0:0,172,200:57:57,0
NC_035161.1	3272914	Nsi_29	G	A	999	.	AC1=12;AF1=0.0652497;BQB=0.304414;DP=2827;DP4=2707,0,120,0;FQ=999;G3=0.913016,0.0435059,0.0434777;HWE=2.57015e-05;MQ=42;MQ0F=0.000707464;MQB=0;PV4=1,1,4.01813e-21,1;RPB=0.999977;SGB=127.967;VDB=0	GT:PL:DP:AD	0/0:0,120,194:40:40,0	0/0:0,78,191:26:26,0	0/0:0,81,190:27:27,0	0/0:0,69,190:23:23,0	0/0:0,123,195:41:41,0	0/0:0,54,188:18:18,0	0/0:0,84,190:29:28,0	0/0:0,123,195:41:41,0	0/0:0,117,194:39:39,0	0/0:0,114,193:38:38,0	0/0:0,99,191:33:33,0	0/0:0,114,194:38:38,0	0/0:0,111,192:37:37,0	0/0:0,120,195:40:40,0	0/0:0,111,193:37:37,0	0/0:0,96,193:32:32,0	0/0:0,144,198:48:48,0	0/0:0,96,192:32:32,0	0/0:0,99,192:33:33,0	0/0:0,96,192:32:32,0	0/0:0,123,195:41:41,0	0/0:0,111,194:37:37,0	0/0:0,90,191:30:30,0	0/0:0,117,195:39:39,0	0/0:0,138,197:46:46,0	0/0:0,148,196:49:49,0	0/0:0,105,192:35:35,0	0/0:0,114,193:38:38,0	0/0:0,102,193:34:34,0	0/0:0,87,191:29:29,0	0/0:0,151,198:50:50,0	0/0:0,105,192:35:35,0	0/0:0,108,193:36:36,0	0/0:0,163,199:54:54,0	0/0:0,126,195:42:42,0	0/0:0,117,194:39:39,0	0/0:0,102,192:34:34,0	0/0:0,87,192:29:29,0	0/0:0,187,206:62:62,0	0/0:0,45,182:15:15,0	0/0:0,30,170:10:10,0
NC_035161.1	3468907	Nsi_30	A	C	999	.	AC1=49;AF1=0.264014;BQB=0.429048;DP=3762;DP4=0,3040,0,722;FQ=999;G3=0.619565,0.229749,0.150686;HWE=0.000167884;MQ=42;MQ0F=0.00212653;MQB=0.669391;PV4=1,0.0380892,1,1;RPB=0.977193;SGB=256.997;VDB=0	GT:PL:DP:AD	0/0:0,247,221:82:82,0	0/1:113,0,156:39:27,12	0/1:138,0,156:29:17,12	1/1:192,117,0:39:0,39	0/0:0,123,194:41:41,0	0/0:0,126,195:42:42,0	0/0:0,138,195:46:46,0	0/0:0,151,199:50:50,0	0/1:158,0,138:43:16,27	0/1:158,0,155:59:28,31	0/0:0,184,204:61:61,0	0/0:0,136,198:51:50,1	0/1:155,0,151:31:15,16	1/1:189,57,0:19:0,19	1/1:192,78,0:26:0,26	0/0:0,93,189:31:31,0	0/0:0,178,203:59:59,0	0/0:0,181,205:60:60,0	0/0:0,178,204:59:59,0	0/0:0,202,209:67:67,0	0/0:0,223,214:74:74,0	0/0:0,166,202:55:55,0	0/0:0,141,198:47:47,0	0/0:0,48,169:28:27,1	0/1:159,0,150:50:22,28	0/1:133,0,156:49:32,17	0/0:0,187,206:62:62,0	0/0:0,175,203:58:58,0	0/0:0,253,220:84:84,0	0/0:0,160,200:54:53,0	0/0:0,141,197:47:47,0	0/0:0,160,199:53:53,0	0/0:0,111,194:37:37,0	0/0:0,169,201:56:56,0	0/0:0,202,208:67:67,0	0/0:0,181,204:60:60,0	0/0:0,105,193:35:35,0	0/0:0,132,195:44:44,0	0/1:149,0,158:66:37,29	0/0:0,84,189:28:28,0	0/1:94,0,153:35:26,9
NC_035161.1	3551459	Nsi_31	G	T	999	.	AC1=75;AF1=0.409244;BQB=0.0154354;DP=3938;DP4=2472,0,1466,0;FQ=999;MQ=40;MQ0F=0.00177755;MQB=0.399351;PV4=1,1,0.130282,1;RPB=1;SGB=20.289;VDB=0	GT:PL:DP:AD	0/0:0,166,198:55:55,0	0/1:99,0,157:25:18,7	0/0:0,126,195:42:42,0	0/0:0,184,203:61:61,0	0/1:138,0,157:52:33,19	0/0:0,160,200:53:53,0	0/1:104,0,151:38:28,10	0/1:152,0,120:58:18,40	0/0:0,223,213:74:74,0	0/0:0,181,203:60:60,0	0/1:73,0,142:41:32,9	0/1:158,0,138:70:27,43	0/0:0,120,194:40:40,0	0/0:0,141,195:47:47,0	0/0:0,129,194:43:43,0	0/1:147,0,159:43:25,18	0/0:0,241,217:80:80,0	0/0:0,154,197:51:51,0	0/1:49,0,82:6:4,2	0/0:0,244,218:81:81,0	0/1:154,0,125:69:23,46	0/1:154,0,127:69:23,46	0/1:147,0,157:52:30,22	1/1:213,235,0:78:0,78	0/1:88,0,132:68:52,16	1/1:218,250,0:84:0,83	0/0:0,123,194:41:41,0	0/1:156,0,133:52:18,34	0/1:159,0,151:58:26,32	0/1:159,0,152:55:25,30	0/1:157,0,127:38:13,25	0/1:83,0,152:25:19,6	0/1:157,0,135:53:19,34	0/0:0,255,224:88:88,0	0/1:162,0,155:90:42,48	0/1:162,0,154:88:40,48	0/0:0,166,202:55:55,0	0/1:70,0,150:30:24,6	0/1:157,0,153:67:32,35	0/1:79,0,152:20:15,5	0/1:0,0,142:12:11,1
NC_035161.1	3552502	Pst_51	T	A	999	.	AC1=97;AF1=0.529335;BQB=0.566813;DP=1644;DP4=0,857,0,787;FQ=999;G3=0.15172,0.636014,0.212266;HWE=0.00935883;MQ=39;MQ0F=0.0103406;MQB=0;PV4=1,0.0405671,1.1695e-14,1;RPB=1;SGB=-42.5801;VDB=0	GT:PL:DP:AD	1/1:191,111,0:37:0,37	0/1:88,0,105:11:6,5	0/1:104,0,104:10:5,5	1/1:140,21,0:7:0,7	0/1:18,0,94:6:5,1	1/1:188,63,0:21:0,21	0/1:119,0,151:20:12,8	0/1:94,0,137:14:9,5	1/1:189,84,0:28:0,28	1/1:126,21,0:7:0,7	0/1:74,0,74:6:3,3	0/1:136,0,127:18:9,9	0/1:38,0,95:6:4,2	1/1:130,21,0:7:0,7	1/1:174,42,0:14:0,14	0/1:52,0,135:11:8,3	1/1:145,21,0:7:0,7	1/1:168,30,0:10:0,10	0/1:135,0,154:34:21,13	1/1:187,60,0:20:0,20	0/0:0,18,133:6:6,0	0/1:91,0,69:8:3,5	0/1:74,0,74:6:3,3	0/0:0,39,181:13:13,0	0/1:147,0,155:43:24,19	0/0:0,36,164:24:23,1	1/1:162,27,0:9:0,9	0/1:101,0,152:18:12,6	0/1:140,0,75:14:4,10	0/1:73,0,137:15:9,6	0/1:122,0,115:14:7,7	0/1:151,0,147:30:14,16	0/1:126,0,153:22:13,9	1/1:189,78,0:26:0,26	0/1:59,0,153:20:16,4	0/1:115,0,154:21:13,8	1/1:178,42,0:14:0,14	0/1:125,0,152:24:15,9	0/1:128,0,155:24:14,10	0/1:122,0,154:37:25,12	0/1:138,0,143:23:11,12
NC_035161.1	3594338	Nsi_32	G	T	999	.	AC1=116;AF1=0.631827;BQB=0.0645836;DP=3018;DP4=1122,0,1896,0;FQ=999;G3=0.0475181,0.638115,0.314367;HWE=0.000221427;MQ=40;MQ0F=0.000662691;MQB=0;PV4=1,1,0,1;RPB=0.997879;SGB=-105.495;VDB=0	GT:PL:DP:AD	1/1:192,93,0:31:0,31	0/1:145,0,158:40:23,17	0/1:104,0,140:43:17,26	1/1:194,120,0:40:0,40	0/1:160,0,144:40:17,23	1/1:190,78,0:26:0,26	0/1:146,0,158:35:20,15	0/1:155,0,150:34:16,18	1/1:187,135,0:45:0,45	1/1:190,148,0:49:0,49	0/1:144,0,159:33:19,14	0/1:128,0,158:31:20,11	0/1:158,0,135:33:13,20	1/1:192,93,0:31:0,31	1/1:190,66,0:22:0,22	0/1:49,0,154:21:17,4	1/1:191,166,0:67:1,66	1/1:195,129,0:43:0,43	0/1:150,0,89:19:6,13	1/1:194,117,0:39:0,39	0/1:158,0,141:34:14,20	0/1:158,0,143:45:18,27	0/1:159,0,150:63:28,35	0/0:0,93,190:31:31,0	0/1:94,0,154:45:22,23	0/0:0,144,196:48:48,0	1/1:188,57,0:19:0,19	0/1:159,0,148:65:28,37	0/1:156,0,146:33:15,18	0/1:159,0,138:43:16,27	0/1:123,0,141:19:11,8	0/1:158,0,154:42:20,22	0/1:84,0,151:18:13,5	1/1:197,211,0:70:0,70	0/1:160,0,150:62:27,35	0/1:153,0,152:30:15,15	1/1:183,105,0:35:0,35	0/1:158,0,147:40:17,23	0/1:156,0,157:62:32,30	0/1:140,0,134:19:9,10	0/1:125,0,144:19:11,8
NC_035161.1	3595880	Nsi_33	G	T	999	.	AC1=90;AF1=0.489263;BQB=0.54216;DP=3604;DP4=1736,0,1868,0;FQ=999;G3=0.15178,0.717747,0.130474;HWE=2.1134e-05;MQ=41;MQ0F=0.00194229;MQB=0;PV4=1,1,0,1;RPB=0.999552;SGB=-33.66;VDB=0	GT:PL:DP:AD	1/1:200,157,0:52:0,52	0/1:149,0,159:43:24,19	0/0:0,81,192:27:27,0	1/1:192,93,0:31:0,31	0/1:155,0,146:31:14,17	1/1:195,117,0:39:0,39	0/1:156,0,146:32:14,18	0/1:157,0,156:53:26,27	0/1:159,0,140:36:14,22	0/1:150,0,159:49:27,22	0/1:145,0,132:21:10,11	0/1:156,0,156:43:21,21	0/1:157,0,155:41:20,21	1/1:199,144,0:48:0,48	1/1:198,151,0:50:0,50	0/1:159,0,150:38:17,21	1/1:185,145,0:60:1,59	1/1:204,175,0:58:0,58	0/1:157,0,128:44:15,29	1/1:197,135,0:45:0,45	0/1:156,0,156:48:24,24	0/1:154,0,157:51:27,24	0/1:152,0,159:63:34,29	0/0:0,111,194:37:37,0	0/0:0,111,193:37:37,0	0/0:0,154,200:51:51,0	1/1:197,141,0:47:0,47	0/1:157,0,152:36:17,19	0/1:158,0,147:40:17,23	0/1:156,0,154:44:21,23	0/1:152,0,150:29:14,15	0/1:144,0,151:26:14,12	0/1:158,0,154:45:21,24	0/1:157,0,154:57:27,29	0/1:157,0,155:51:24,27	0/1:159,0,154:61:29,32	0/1:159,0,152:44:20,24	0/1:143,0,159:33:19,14	0/1:158,0,153:49:23,26	0/1:157,0,153:41:19,22	0/1:139,0,157:33:20,13
NC_035161.1	3625635	Pst_53	T	C	999	.	AC1=21;AF1=0.118305;BQB=0.00753651;DP=1649;DP4=0,1434,0,214;FQ=999;MQ=39;MQ0F=0.00121286;MQB=0;PV4=1,1.23585e-06,0,1;RPB=0;SGB=197.89;VDB=0	GT:PL:DP:AD	0/0:0,114,194:38:38,0	0/0:0,30,158:10:10,0	0/0:0,36,178:12:12,0	0/0:0,30,158:10:10,0	0/0:0,36,168:12:12,0	0/0:0,45,177:15:15,0	0/0:0,54,185:18:18,0	0/1:55,0,134:15:9,6	0/0:0,108,193:36:36,0	0/0:0,36,176:12:12,0	0/0:0,30,169:10:10,0	0/1:40,0,139:13:9,4	./.:0,12,110:4:4,0	./.:0,9,90:3:3,0	0/0:0,54,184:18:18,0	0/0:0,27,153:9:9,0	0/0:0,21,142:7:7,0	0/0:0,54,180:18:18,0	0/0:0,93,190:31:31,0	0/0:0,69,188:23:23,0	0/1:64,0,69:8:3,5	0/1:46,0,48:5:2,3	0/0:0,15,124:5:5,0	0/0:0,60,189:20:20,0	0/1:80,0,142:47:19,28	0/1:83,0,86:22:6,16	0/0:0,42,178:14:14,0	0/1:86,0,121:28:10,18	0/1:72,0,149:23:13,10	0/1:84,0,59:19:4,15	0/1:82,0,125:18:8,10	0/0:0,45,182:15:15,0	0/1:77,0,45:11:3,8	0/0:0,54,183:18:18,0	0/1:55,0,145:17:11,6	0/1:73,0,148:23:12,11	0/0:0,54,186:18:18,0	0/0:0,96,191:32:32,0	0/1:85,0,144:28:13,15	0/0:0,108,192:36:36,0	0/0:0,75,188:25:25,0
NC_035161.1	3625755	Pst_54	T	C	999	.	AC1=143;AF1=0.775775;BQB=2.56994e-36;DP=2463;DP4=587,0,1847,0;FQ=999;G3=4.11463e-05,0.439186,0.560773;HWE=0.00557144;MQ=35;MQ0F=0.00649614;MQB=0;PV4=1,0,0,1;RPB=1.88531e-34;SGB=-13.0994;VDB=0	GT:PL:DP:AD	1/1:124,144,0:48:0,48	0/1:128,0,147:20:11,9	0/0:0,15,107:5:5,0	0/1:58,0,101:11:5,6	1/1:111,36,0:12:0,12	1/1:135,93,0:31:0,31	1/1:179,111,0:37:0,37	0/1:63,0,156:22:14,8	0/1:84,0,156:28:18,10	0/1:32,0,125:11:7,3	1/1:154,30,0:10:0,10	0/1:40,0,156:23:17,6	0/1:45,0,110:14:6,8	1/1:166,42,0:14:0,14	0/1:75,0,137:19:10,9	1/1:158,33,0:11:0,11	1/1:109,51,0:17:0,17	1/1:127,66,0:22:0,22	0/1:156,0,141:36:15,21	1/1:111,90,0:30:0,30	0/1:51,0,141:14:9,5	0/1:54,0,99:12:5,7	./.:71,9,0:3:0,3	1/1:189,78,0:26:0,26	0/1:148,0,156:55:31,24	0/1:95,0,140:28:13,15	1/1:123,69,0:23:0,23	0/1:108,0,154:30:16,14	0/1:59,0,157:23:15,8	0/1:73,0,148:23:12,11	0/1:46,0,133:38:14,24	1/1:178,84,0:28:0,28	0/1:51,0,137:30:12,18	0/1:69,0,159:34:22,12	0/1:81,0,147:28:14,14	0/1:37,0,158:43:25,18	0/1:85,0,101:24:7,17	1/1:181,90,0:30:0,30	0/1:88,0,157:30:17,13	1/1:175,129,0:43:0,43	1/1:191,102,0:34:0,34
NC_035161.1	3638327	Pst_55	C	T	999	.	AC1=10;AF1=0.0566117;BQB=0.482447;DP=1176;DP4=544,566,32,34;FQ=999;MQ=39;MQ0F=0;MQB=3.698e-34;MQSB=0.764573;PV4=1,1,0,0.346251;RPB=0.758307;SGB=75.7202;VDB=2.05541e-37	GT:PL:DP:AD	0/0:0,39,255:13:13,0	0/0:0,18,180:6:6,0	0/1:84,0,51:9:3,6	0/1:110,0,170:18:9,9	0/0:0,18,164:6:6,0	0/0:0,48,255:16:16,0	0/0:0,36,250:12:12,0	0/0:0,27,227:9:9,0	0/0:0,45,255:15:15,0	0/0:0,27,196:9:9,0	./.:0,9,98:3:3,0	0/0:0,24,205:8:8,0	0/1:53,0,52:5:2,3	./.:0,9,102:3:3,0	0/1:79,0,101:9:4,5	0/0:0,21,187:7:7,0	0/0:0,30,241:10:10,0	0/0:0,54,255:18:18,0	0/1:71,0,255:29:20,9	0/0:0,48,255:16:16,0	0/0:0,24,212:8:8,0	./.:0,9,80:3:3,0	0/0:0,21,185:7:7,0	0/0:0,33,255:11:11,0	0/0:0,69,255:23:23,0	0/0:0,51,255:17:17,0	0/0:0,36,255:12:12,0	0/0:0,48,255:16:16,0	0/0:0,21,196:7:7,0	0/0:0,30,226:10:10,0	0/0:0,21,196:7:7,0	0/0:0,33,245:11:11,0	0/0:0,30,235:10:10,0	0/0:0,54,255:18:18,0	0/0:0,69,255:23:23,0	0/0:0,54,255:18:18,0	0/1:50,0,228:16:11,5	0/0:0,30,204:10:10,0	0/0:0,33,255:11:11,0	0/0:0,42,255:14:14,0	0/0:0,42,255:14:14,0
NC_035161.1	3666395	Nsi_35	T	C	999	.	AC1=76;AF1=0.411163;BQB=3.80302e-06;DP=1236;DP4=0,759,0,477;FQ=999;MQ=42;MQ0F=0.000809062;MQB=0.870344;PV4=1,7.69741e-10,0.0735932,0.214072;RPB=0.999238;SGB=14.8271;VDB=0	GT:PL:DP:AD	0/0:0,45,185:15:15,0	0/0:0,39,178:13:13,0	0/1:88,0,106:9:5,4	0/1:15,0,112:7:6,1	0/1:116,0,121:15:7,8	1/1:178,39,0:13:0,13	0/1:88,0,90:8:4,4	0/0:0,60,188:20:20,0	1/1:162,33,0:11:0,11	1/1:183,51,0:17:0,17	0/0:0,45,185:15:15,0	0/0:0,15,124:5:5,0	0/1:80,0,135:12:8,4	0/1:104,0,144:16:10,6	0/1:58,0,130:11:8,3	0/0:0,27,164:9:9,0	0/1:135,0,146:25:12,12	0/0:0,57,188:19:19,0	0/0:0,51,186:17:17,0	0/0:0,76,189:30:29,1	0/0:0,39,178:13:13,0	0/1:154,0,125:24:9,15	0/1:114,0,147:18:11,7	0/0:0,48,187:16:16,0	0/0:0,33,169:11:11,0	0/1:124,0,157:24:15,9	0/0:0,63,188:21:21,0	0/0:0,27,164:9:9,0	0/0:0,36,178:12:12,0	0/0:0,48,187:16:16,0	0/1:108,0,99:12:5,7	0/1:144,0,55:13:3,10	0/1:146,0,75:14:4,10	0/1:131,0,138:20:10,10	0/0:0,69,187:23:23,0	0/1:133,0,80:12:4,8	0/0:0,51,188:17:17,0	0/1:144,0,116:17:7,10	0/1:97,0,134:13:8,5	0/1:106,0,139:15:9,6	0/0:0,27,158:9:9,0
NC_035161.1	3691746	Nsi_36	T	A	999	.	AC1=34;AF1=0.184769;BQB=0.961846;DP=2508;DP4=2144,0,364,0;FQ=999;MQ=42;MQ0F=0.000797448;MQB=0;PV4=1,0.434707,0,1;RPB=1;SGB=46.7661;VDB=0	GT:PL:DP:AD	0/0:0,99,193:33:33,0	0/0:0,69,191:23:23,0	0/0:0,57,189:19:19,0	0/0:0,66,189:22:22,0	0/1:144,0,154:33:19,14	1/1:190,63,0:21:0,21	0/1:67,0,153:17:13,4	0/0:0,69,191:23:23,0	0/0:0,126,195:42:42,0	0/0:0,123,194:41:41,0	0/0:0,75,190:25:25,0	0/0:0,90,192:30:30,0	0/0:0,66,189:22:22,0	0/0:0,126,196:42:42,0	0/0:0,93,192:31:31,0	0/0:0,75,189:25:25,0	0/1:157,0,127:39:13,26	0/0:0,90,192:30:30,0	0/0:0,123,195:41:41,0	0/0:0,102,193:34:34,0	0/0:0,102,192:35:34,0	0/1:149,0,155:30:16,14	0/1:157,0,141:35:14,21	0/0:0,99,192:33:33,0	0/0:0,78,192:26:26,0	0/1:156,0,129:44:15,29	0/0:0,93,192:31:31,0	0/0:0,111,194:37:37,0	0/0:0,75,191:25:25,0	0/0:0,78,190:26:26,0	0/1:109,0,144:17:10,7	0/1:134,0,159:30:18,12	0/1:32,0,150:21:18,3	0/0:0,123,196:41:41,0	0/0:0,123,194:41:41,0	0/1:158,0,144:30:13,17	0/0:0,105,194:35:35,0	0/1:128,0,158:39:26,13	0/0:0,120,195:40:40,0	0/1:98,0,154:19:13,6	0/0:0,93,193:31:31,0
NC_035161.1	3699100	Nsi_37	T	C	999	.	AC1=170;AF1=0.923902;BQB=0.821559;DP=3012;DP4=0,264,0,2748;FQ=999;MQ=42;MQ0F=0.00132802;MQB=0.732703;PV4=1,0.0952957,0.180599,1;RPB=1;SGB=-40.5191;VDB=0	GT:PL:DP:AD	1/1:193,105,0:35:0,35	1/1:194,120,0:40:0,40	1/1:191,90,0:30:0,30	0/1:152,0,159:47:26,21	1/1:193,114,0:38:0,38	1/1:191,78,0:26:0,26	1/1:200,154,0:51:0,51	1/1:193,108,0:36:0,36	0/1:156,0,156:49:25,24	0/1:158,0,154:46:22,24	1/1:194,114,0:38:0,38	1/1:188,54,0:18:0,18	1/1:195,114,0:38:0,38	0/1:113,0,152:19:12,7	0/1:155,0,151:31:15,16	1/1:195,120,0:40:0,40	1/1:198,148,0:49:0,49	1/1:190,63,0:21:0,21	1/1:183,42,0:14:0,14	1/1:192,78,0:26:0,26	1/1:192,99,0:33:0,33	1/1:195,132,0:44:0,44	1/1:197,148,0:49:0,49	1/1:193,102,0:34:0,34	1/1:198,154,0:52:0,51	1/1:198,151,0:50:0,50	1/1:188,51,0:17:0,17	1/1:200,154,0:51:0,51	1/1:174,87,0:41:1,40	1/1:191,75,0:25:0,25	1/1:189,60,0:20:0,20	1/1:192,90,0:30:0,30	1/1:189,66,0:22:0,22	1/1:197,135,0:45:0,45	1/1:197,135,0:45:0,45	1/1:192,87,0:29:0,29	1/1:181,39,0:13:0,13	1/1:194,114,0:38:0,38	0/1:158,0,151:57:25,31	1/1:191,81,0:27:0,27	1/1:196,123,0:41:0,41
NC_035161.1	3710360	Pst_58	A	G	999	.	AC1=23;AF1=0.124742;BQB=4.79244e-43;DP=1145;DP4=0,927,0,97;FQ=999;MQ=42;MQ0F=0.000873362;MQB=0.979505;PV4=1,7.41849e-27,1,1.4703e-22;RPB=1.51215e-25;SGB=-39.1532;VDB=2.20373e-28	GT:PL:DP:AD	0/0:0,87,192:29:29,0	0/1:91,0,79:10:4,6	./.:37,0,36:4:2,2	./.:2,0,63:4:3,1	0/0:0,18,139:6:6,0	0/0:0,30,161:10:10,0	0/0:0,33,171:12:11,0	0/0:0,60,189:20:20,0	0/1:82,0,46:7:2,5	./.:46,0,27:3:1,2	0/0:0,18,137:6:6,0	0/0:0,24,151:8:8,0	./.:25,0,30:2:1,1	0/0:0,15,126:5:5,0	./.:45,0,54:4:2,2	0/1:16,0,84:5:4,1	0/0:0,18,137:6:6,0	0/0:0,36,175:12:12,0	0/1:104,0,137:17:9,8	0/0:0,48,187:16:16,0	0/0:0,39,181:13:13,0	0/0:0,15,102:5:5,0	0/0:0,21,146:7:7,0	0/0:0,57,189:19:19,0	0/0:0,78,190:26:26,0	0/1:79,0,138:16:9,6	0/0:0,36,178:12:12,0	0/0:0,27,158:9:9,0	0/0:0,57,188:19:19,0	0/0:0,18,130:6:6,0	0/0:0,27,159:9:9,0	0/0:0,15,104:5:5,0	0/0:0,27,161:9:9,0	0/1:42,0,77:5:3,2	0/0:0,54,184:18:18,0	0/0:0,36,175:12:12,0	0/1:43,0,77:5:3,2	0/0:0,27,165:9:9,0	0/0:0,42,179:14:14,0	0/0:0,48,185:16:16,0	0/0:0,60,189:20:20,0
NC_035161.1	3717151	Pst_59	G	A	999	.	AC1=93;AF1=0.503615;BQB=3.80826e-06;DP=1367;DP4=711,0,653,0;FQ=999;MQ=42;MQ0F=0.00146306;MQB=0.923263;PV4=1,1,0.375579,1;RPB=6.28695e-09;SGB=66.1768;VDB=0	GT:PL:DP:AD	1/1:194,114,0:38:0,38	0/1:83,0,126:11:7,4	0/0:0,18,137:6:6,0	0/0:0,18,128:6:6,0	0/1:66,0,110:9:6,3	0/0:0,66,189:22:22,0	0/1:91,0,156:22:16,6	1/1:184,45,0:15:0,15	0/0:0,66,186:22:22,0	0/0:0,27,158:9:9,0	1/1:170,30,0:10:0,10	1/1:170,30,0:10:0,10	0/1:3,0,126:12:10,1	./.:54,0,54:4:2,2	0/0:0,39,173:13:13,0	0/1:130,0,12:8:1,7	0/1:116,0,97:11:5,6	1/1:188,54,0:18:0,18	0/1:119,0,129:16:9,7	1/1:184,45,0:15:0,15	./.:90,9,0:3:0,3	0/0:0,15,126:5:5,0	0/1:104,0,104:10:5,5	0/1:112,0,117:13:7,6	0/1:139,0,144:23:12,11	0/1:84,0,148:21:15,6	1/1:181,39,0:13:0,13	1/1:190,66,0:22:0,22	1/1:139,18,0:6:0,6	1/1:178,39,0:13:0,13	0/1:112,0,122:13:7,6	0/1:99,0,145:18:12,6	0/1:118,0,80:10:4,6	0/1:97,0,120:13:8,5	1/1:165,21,0:12:1,11	0/1:89,0,145:16:11,5	0/1:110,0,66:9:3,6	0/1:141,0,78:13:4,9	0/1:121,0,132:15:8,7	0/1:136,0,155:31:19,12	1/1:191,69,0:23:0,23
NC_035161.1	3720492	Pst_60	A	C	999	.	AC1=170;AF1=0.921317;BQB=0.881124;DP=2143;DP4=144,0,1999,0;FQ=999;MQ=42;MQ0F=0.000466636;MQB=0.998854;PV4=1,1,1,1;RPB=1;SGB=59.1036;VDB=0	GT:PL:DP:AD	1/1:197,141,0:47:0,47	0/1:118,0,86:10:4,6	0/1:147,0,118:19:8,11	0/1:83,0,118:11:7,4	1/1:165,27,0:9:0,9	1/1:193,99,0:33:0,33	1/1:193,102,0:34:0,34	1/1:191,81,0:27:0,27	1/1:195,123,0:41:0,41	1/1:170,30,0:10:0,10	1/1:175,33,0:11:0,11	1/1:189,69,0:23:0,23	0/1:118,0,86:10:4,6	1/1:175,33,0:11:0,11	0/1:106,0,145:16:10,6	1/1:175,36,0:12:0,12	1/1:187,48,0:16:0,16	1/1:188,65,0:27:1,26	0/1:147,0,137:22:10,12	1/1:194,111,0:37:0,37	1/1:165,27,0:9:0,9	1/1:178,36,0:12:0,12	1/1:163,27,0:9:0,9	0/1:145,0,139:21:10,11	1/1:209,202,0:67:0,67	0/1:128,0,153:22:13,9	1/1:187,51,0:17:0,17	1/1:190,69,0:23:0,23	1/1:187,66,0:22:0,22	1/1:186,48,0:16:0,16	1/1:192,84,0:28:0,28	1/1:190,78,0:26:0,26	1/1:190,63,0:21:0,21	1/1:191,90,0:30:0,30	1/1:191,75,0:25:0,25	1/1:192,87,0:29:0,29	0/1:146,0,150:25:13,12	1/1:189,57,0:19:0,19	1/1:192,78,0:26:0,26	1/1:197,135,0:45:0,45	1/1:192,99,0:33:0,33
NC_035161.1	3757084	Pst_61	A	C	999	.	AC1=138;AF1=0.749959;BQB=0.000424233;DP=5367;DP4=1301,0,4066,0;FQ=999;G3=0.142948,0.211885,0.645167;HWE=8.41731e-05;MQ=42;MQ0F=0.00111794;MQB=0.267852;PV4=1,1,0.000755773,1;RPB=1;SGB=594.929;VDB=0	GT:PL:DP:AD	1/1:208,208,0:69:0,69	0/1:159,0,126:29:11,18	1/1:186,66,0:22:0,22	0/0:0,69,185:23:23,0	1/1:191,81,0:27:0,27	0/1:153,0,157:62:33,29	1/1:200,157,0:52:0,52	1/1:196,148,0:49:0,49	0/1:158,0,146:89:39,50	0/1:150,0,133:25:11,14	1/1:186,57,0:19:0,19	1/1:201,175,0:58:0,58	0/1:149,0,135:23:10,13	0/1:119,0,150:20:12,8	0/0:0,138,195:46:46,0	1/1:164,39,0:25:1,24	1/1:192,114,0:38:0,38	1/1:190,87,0:29:0,29	0/1:160,0,151:84:38,46	1/1:207,211,0:70:0,70	1/1:189,57,0:19:0,19	1/1:180,42,0:14:0,14	0/1:120,0,112:15:7,8	1/1:214,238,0:79:0,79	1/1:255,255,0:138:0,138	0/1:139,0,155:53:32,21	1/1:198,163,0:54:0,54	1/1:212,223,0:74:0,74	1/1:202,172,0:57:0,57	1/1:209,211,0:70:0,70	1/1:212,217,0:72:0,72	1/1:207,202,0:67:0,67	1/1:176,114,0:50:1,49	0/1:157,0,155:65:32,33	1/1:199,154,0:57:1,56	1/1:211,217,0:72:0,72	0/1:150,0,158:49:27,22	1/1:209,211,0:70:0,70	0/1:151,0,157:71:39,32	1/1:233,255,0:104:0,104	1/1:216,233,0:84:1,83
NC_035161.1	3992749	Pst_63	T	A	999	.	AC1=66;AF1=0.360444;BQB=0.92472;DP=1151;DP4=0,735,0,416;FQ=999;G3=0.344583,0.590626,0.0647906;HWE=0.00706708;MQ=42;MQ0F=0;MQB=0.722689;PV4=1,1,0.0885673,1;RPB=0.999263;SGB=56.1608;VDB=0	GT:PL:DP:AD	1/1:188,75,0:25:0,25	0/0:0,33,171:11:11,0	0/0:0,15,126:5:5,0	0/0:0,18,139:6:6,0	0/1:72,0,93:7:4,3	0/1:152,0,111:19:7,12	0/1:144,0,115:18:7,11	0/1:77,0,52:5:2,3	0/1:144,0,148:26:14,12	0/1:15,0,121:7:6,1	./.:24,0,68:4:3,1	0/1:100,0,149:17:11,6	0/0:0,15,115:5:5,0	0/0:0,15,126:5:5,0	0/0:0,39,177:13:13,0	0/1:74,0,71:6:3,3	1/1:126,15,0:5:0,5	1/1:165,27,0:9:0,9	0/0:0,54,186:18:18,0	1/1:173,36,0:12:0,12	0/1:49,0,82:6:4,2	0/1:108,0,50:8:3,5	0/1:52,0,77:5:3,2	0/1:66,0,119:9:6,3	0/1:157,0,132:42:15,27	0/0:0,63,190:21:21,0	1/1:165,27,0:9:0,9	0/1:78,0,140:13:9,4	0/1:103,0,69:8:3,5	0/1:140,0,6:10:1,9	0/1:128,0,83:11:4,7	0/1:119,0,95:12:5,7	0/1:104,0,104:10:5,5	0/1:146,0,92:15:5,10	0/1:123,0,123:14:7,7	0/1:116,0,124:16:8,8	0/1:96,0,21:5:1,4	0/1:97,0,133:13:8,5	0/0:0,51,187:17:17,0	0/1:136,0,131:18:9,9	0/1:138,0,108:15:6,9
NC_035161.1	3992887	Pst_64	A	C	999	.	AC1=27;AF1=0.146397;BQB=0.00842975;DP=1627;DP4=1363,0,264,0;FQ=999;G3=0.764073,0.179558,0.0563685;HWE=0.0185957;MQ=42;MQ0F=0.00368777;MQB=0.85704;PV4=1,2.57097e-07,0.0583468,1;RPB=0.999822;SGB=262.727;VDB=0	GT:PL:DP:AD	1/1:190,102,0:34:0,34	0/0:0,30,170:10:10,0	0/0:0,39,180:13:13,0	0/0:0,15,124:5:5,0	0/0:0,21,148:7:7,0	0/1:116,0,143:17:10,7	0/0:0,42,180:14:14,0	0/1:130,0,121:16:8,8	0/0:0,123,195:41:41,0	0/0:0,21,149:7:7,0	0/1:137,0,6:10:1,9	0/1:147,0,85:17:5,12	0/0:0,33,172:11:11,0	0/0:0,18,139:6:6,0	0/0:0,45,185:15:15,0	0/1:86,0,114:10:6,4	0/1:138,0,34:11:2,9	1/1:185,66,0:22:0,22	0/0:0,60,187:21:20,0	1/1:191,90,0:30:0,30	./.:0,6,66:2:2,0	./.:0,12,110:4:4,0	0/1:74,0,39:5:2,3	0/0:0,33,174:11:11,0	0/0:0,111,192:37:37,0	0/0:0,72,190:24:24,0	1/1:179,45,0:15:0,15	0/1:79,0,156:20:15,5	0/1:139,0,124:18:8,10	0/1:134,0,61:11:3,8	0/0:0,63,189:21:21,0	0/0:0,48,187:16:16,0	0/0:0,69,190:23:23,0	0/1:107,0,115:14:7,7	0/1:132,0,136:18:9,9	0/0:0,72,189:25:24,0	0/1:99,0,132:14:8,6	0/0:0,51,187:17:17,0	0/0:0,75,191:25:25,0	0/0:0,111,192:37:37,0	0/0:0,108,192:36:36,0
NC_035161.1	4010046	Pst_65	C	A	999	.	AC1=63;AF1=0.342607;BQB=0.440687;DP=1377;DP4=935,0,442,0;FQ=999;G3=0.490162,0.33399,0.175848;HWE=0.0181468;MQ=37;MQ0F=0.00217865;MQB=0;PV4=1,1,0,1;RPB=1;SGB=168.785;VDB=0	GT:PL:DP:AD	1/1:112,126,0:42:0,42	0/0:0,27,164:9:9,0	1/1:86,18,0:6:0,6	0/0:0,27,156:9:9,0	0/0:0,27,165:9:9,0	1/1:126,39,0:13:0,13	0/1:66,0,114:12:6,6	1/1:107,33,0:11:0,11	0/0:0,72,191:24:24,0	0/0:0,21,144:7:7,0	0/1:72,0,104:10:5,5	1/1:116,51,0:17:0,17	0/0:0,18,139:6:6,0	0/0:0,21,148:7:7,0	0/0:0,39,178:13:13,0	0/1:3,0,121:7:6,1	0/1:30,0,130:11:8,3	1/1:109,30,0:10:0,10	0/0:0,66,191:22:22,0	1/1:115,45,0:15:0,15	./.:72,12,0:4:0,4	0/1:53,0,77:8:4,4	0/1:63,0,104:9:5,4	0/0:0,39,181:13:13,0	0/1:82,0,154:38:19,19	0/1:81,0,94:14:5,9	1/1:109,30,0:10:0,10	1/1:116,48,0:16:0,16	1/1:116,63,0:21:0,21	1/1:102,24,0:8:0,8	0/1:72,0,111:13:6,7	0/1:81,0,149:26:13,13	0/1:84,0,95:16:6,10	0/1:69,0,142:19:11,8	1/1:108,39,0:13:0,13	0/1:89,0,145:21:11,10	1/1:102,24,0:8:0,8	0/0:0,48,186:16:16,0	0/0:0,66,190:22:22,0	0/0:0,81,191:27:27,0	0/0:0,57,187:19:19,0
NC_035161.1	4020060	Pst_66	A	T	999	.	AC1=12;AF1=0.0670471;BQB=1.417e-05;DP=3337;DP4=0,3072,0,265;FQ=999;G3=0.922086,0.0223581,0.0555557;HWE=1.40623e-07;MQ=42;MQ0F=0.00209769;MQB=0.811365;PV4=1,7.07008e-19,4.31162e-05,1;RPB=0.999845;SGB=539.84;VDB=0	GT:PL:DP:AD	0/0:0,255,235:102:102,0	0/0:0,54,189:18:18,0	0/0:0,63,189:21:21,0	0/0:0,105,191:35:35,0	0/0:0,45,182:15:15,0	0/0:0,63,189:21:21,0	0/0:0,90,192:30:30,0	0/0:0,111,193:37:37,0	0/0:0,232,217:77:77,0	0/0:0,36,175:12:12,0	0/0:0,66,188:22:22,0	0/0:0,99,193:33:33,0	0/0:0,42,182:14:14,0	0/0:0,33,174:11:11,0	0/0:0,75,190:25:25,0	0/0:0,45,182:15:15,0	0/0:0,69,191:23:23,0	0/0:0,99,193:33:33,0	0/0:0,184,204:61:61,0	0/0:0,105,193:35:35,0	0/0:0,66,190:22:22,0	0/0:0,57,187:19:19,0	0/0:0,66,186:22:22,0	0/0:0,81,190:27:27,0	0/0:0,232,215:77:77,0	0/0:0,126,194:42:42,0	0/0:0,81,192:27:27,0	0/0:0,163,200:54:54,0	0/0:0,102,192:34:34,0	0/0:0,105,193:35:35,0	0/0:0,120,194:40:40,0	0/0:0,111,192:38:37,0	0/0:0,117,193:39:39,0	0/0:0,102,192:34:34,0	0/0:0,138,194:46:46,0	0/0:0,117,194:39:39,0	0/0:0,72,191:24:24,0	0/0:0,120,195:40:40,0	0/0:0,123,196:41:41,0	0/0:0,199,208:66:66,0	0/0:0,160,200:53:53,0
NC_035161.1	4038293	Nsi_39	C	T	999	.	AC1=78;AF1=0.423947;BQB=0.10634;DP=2025;DP4=0,1170,0,854;FQ=999;MQ=41;MQ0F=0.00148148;MQB=3.50325e-44;PV4=1,1,1,0.120951;RPB=0.00436435;SGB=155.448;VDB=0	GT:PL:DP:AD	0/0:0,93,190:31:31,0	0/1:89,0,149:16:11,5	0/0:0,69,191:23:23,0	0/0:0,45,185:15:15,0	0/1:155,0,143:30:13,17	0/0:0,9,100:15:14,1	1/1:190,63,0:21:0,21	0/1:123,0,123:14:7,7	0/1:126,0,154:28:18,10	0/1:155,0,136:26:11,15	0/1:88,0,157:23:17,6	0/1:148,0,59:30:6,24	0/1:69,0,59:8:5,3	0/0:0,81,191:27:27,0	0/0:0,99,193:33:33,0	0/1:126,0,142:18:10,8	0/1:155,0,147:35:17,18	0/0:0,45,182:15:15,0	0/0:0,78,190:26:26,0	0/0:0,111,192:37:37,0	0/1:152,0,157:36:19,17	1/1:194,111,0:37:0,37	0/0:0,81,191:27:27,0	1/1:192,84,0:28:0,28	1/1:187,54,0:18:0,18	0/1:154,0,51:18:4,14	0/0:0,51,184:17:17,0	0/1:151,0,151:33:17,16	0/1:124,0,155:29:18,10	0/1:144,0,146:24:12,12	1/1:189,54,0:18:0,18	1/1:189,57,0:19:0,19	1/1:188,60,0:20:0,20	0/0:0,78,190:26:26,0	0/1:150,0,124:21:9,12	1/1:190,72,0:24:0,24	0/0:0,84,179:28:28,0	0/1:156,0,106:22:7,15	0/1:159,0,141:33:14,19	1/1:181,39,0:13:0,13	0/1:75,0,146:14:10,4
NC_035161.1	4055758	Pst_67	G	C	999	.	AC1=63;AF1=0.344175;BQB=0.957552;DP=1279;DP4=0,873,0,406;FQ=999;G3=0.493437,0.327299,0.179264;HWE=0.0114347;MQ=35;MQ0F=0.00469116;MQB=0;PV4=1,0.443178,0,1;RPB=1;SGB=173.994;VDB=0	GT:PL:DP:AD	0/0:0,102,190:34:34,0	0/0:0,30,170:10:10,0	0/0:0,24,154:8:8,0	0/1:62,0,133:14:8,6	1/1:97,21,0:7:0,7	1/1:116,48,0:16:0,16	0/1:35,0,145:15:11,4	0/0:0,48,181:16:16,0	0/1:33,0,153:26:20,6	0/1:6,0,110:6:5,1	0/0:0,24,158:8:8,0	0/0:0,63,190:21:21,0	0/1:33,0,129:10:7,3	0/0:0,18,133:6:6,0	0/0:0,24,144:8:8,0	0/0:0,21,137:7:7,0	./.:35,0,27:3:1,2	0/0:0,54,185:18:18,0	0/1:65,0,134:17:9,7	0/0:0,45,185:15:15,0	0/0:0,30,165:10:10,0	./.:32,0,54:4:2,2	0/1:32,0,74:6:3,3	0/0:0,21,140:7:7,0	0/0:0,117,193:39:39,0	0/0:0,45,182:15:15,0	0/0:0,51,186:17:17,0	0/0:0,48,184:16:16,0	0/0:0,21,149:7:7,0	0/0:0,30,169:10:10,0	0/1:64,0,69:8:3,5	0/1:58,0,142:16:10,6	0/1:60,0,102:10:5,5	0/0:0,27,161:9:9,0	0/0:0,60,188:20:20,0	0/1:82,0,94:14:5,9	0/1:72,0,43:8:2,6	1/1:115,51,0:17:0,17	0/0:0,57,189:19:19,0	1/1:114,78,0:26:0,26	0/1:61,0,152:21:13,8
NC_035161.1	4116984	Nsi_40	T	A	999	.	AC1=14;AF1=0.0769312;BQB=0.763316;DP=2004;DP4=0,1858,0,146;FQ=999;G3=0.889874,0.0662025,0.0439231;HWE=0.000206544;MQ=42;MQ0F=0.00199601;MQB=0.880964;PV4=1,1,0.122191,1;RPB=0.999941;SGB=211.027;VDB=0	GT:PL:DP:AD	0/0:0,39,181:13:13,0	0/0:0,30,170:10:10,0	0/0:0,84,190:28:28,0	0/0:0,81,190:27:27,0	0/0:0,72,190:24:24,0	0/1:151,0,140:24:11,13	0/0:0,78,191:26:26,0	0/0:0,87,189:29:29,0	0/0:0,93,193:31:31,0	0/0:0,126,195:42:42,0	0/0:0,45,172:15:15,0	0/0:0,60,186:20:20,0	0/0:0,45,183:15:15,0	0/0:0,24,157:8:8,0	0/0:0,21,148:7:7,0	0/0:0,60,189:20:20,0	0/0:0,105,192:35:35,0	0/0:0,36,178:12:12,0	0/0:0,42,181:14:14,0	0/0:0,42,182:14:14,0	0/0:0,105,193:35:35,0	0/0:0,102,192:34:34,0	0/0:0,99,193:33:33,0	0/0:0,51,185:17:17,0	0/0:0,63,188:21:21,0	0/0:0,93,191:31:31,0	0/0:0,30,165:10:10,0	0/0:0,72,191:24:24,0	0/0:0,99,192:33:33,0	0/0:0,63,188:21:21,0	0/0:0,60,186:20:20,0	0/0:0,81,191:27:27,0	0/0:0,63,186:21:21,0	0/0:0,39,177:13:13,0	0/0:0,117,194:39:39,0	0/0:0,93,190:31:31,0	0/0:0,87,189:29:29,0	0/0:0,63,190:21:21,0	0/0:0,69,191:23:23,0	0/0:0,33,170:11:11,0	0/0:0,54,188:18:18,0
NC_035161.1	4121448	Pst_68	G	C	999	.	AC1=37;AF1=0.202731;BQB=0.997651;DP=1811;DP4=0,1436,0,375;FQ=999;G3=0.673612,0.247196,0.0791919;HWE=0.0367521;MQ=42;MQ0F=0.000552181;MQB=0.973448;PV4=1,0.142943,1,1;RPB=1;SGB=341.699;VDB=0	GT:PL:DP:AD	0/0:0,108,192:36:36,0	0/1:109,0,46:7:2,5	0/0:0,21,149:7:7,0	0/1:95,0,49:6:2,4	0/0:0,15,126:5:5,0	0/0:0,75,191:25:25,0	0/0:0,66,189:22:22,0	0/0:0,87,192:29:29,0	0/1:156,0,149:35:17,18	0/1:46,0,109:7:5,2	0/1:86,0,101:9:5,4	0/0:0,45,185:15:15,0	0/1:63,0,129:10:7,3	0/1:51,0,119:9:6,3	0/1:134,0,153:24:14,10	0/0:0,18,139:6:6,0	0/0:0,27,160:9:9,0	0/0:0,66,189:22:22,0	0/0:0,72,191:24:24,0	0/0:0,78,189:26:26,0	0/0:0,27,165:9:9,0	0/0:0,24,158:8:8,0	./.:0,12,110:4:4,0	0/0:0,45,184:15:15,0	0/0:0,129,195:43:43,0	1/1:190,84,0:28:0,28	0/0:0,33,175:11:11,0	0/0:0,81,191:27:27,0	0/0:0,27,162:9:9,0	0/0:0,81,191:27:27,0	0/0:0,63,189:21:21,0	0/0:0,66,190:22:22,0	0/0:0,69,191:23:23,0	0/0:0,60,188:20:20,0	0/0:0,54,189:18:18,0	0/0:0,45,185:15:15,0	0/0:0,48,187:16:16,0	0/0:0,90,192:30:30,0	1/1:190,84,0:28:0,28	0/0:0,99,192:33:33,0	0/0:0,69,189:23:23,0
NC_035161.1	4141739	Pst_69	A	G	999	.	AC1=13;AF1=0.0730337;BQB=0.154648;DP=6842;DP4=0,6245,0,536;FQ=999;MQ=42;MQ0F=0.0013154;MQB=0.00438321;PV4=1,0.000943905,2.93148e-05,1;RPB=0.999981;SGB=248.255;VDB=0	GT:PL:DP:AD	0/0:0,255,255:169:169,0	0/0:0,99,191:33:33,0	0/0:0,111,193:37:37,0	0/0:0,120,194:40:40,0	0/0:0,90,192:30:30,0	0/1:153,0,129:80:28,52	0/0:0,199,207:66:66,0	0/0:0,208,210:69:69,0	0/1:151,0,165:113:63,50	0/1:132,0,160:33:20,13	0/0:0,78,189:26:26,0	0/0:0,202,209:67:67,0	0/0:0,81,190:27:27,0	0/0:0,78,191:26:26,0	0/0:0,172,201:57:57,0	0/0:0,129,195:43:43,0	0/1:150,0,158:42:23,19	0/0:0,184,205:61:61,0	0/0:0,255,251:122:121,0	0/0:0,232,215:77:77,0	0/0:0,81,192:27:27,0	0/0:0,63,190:21:21,0	0/0:0,84,191:28:28,0	0/0:0,157,199:52:52,0	0/1:176,0,156:152:67,85	0/0:0,255,225:90:90,0	0/0:0,181,203:60:60,0	0/0:0,255,227:92:92,0	0/0:0,132,197:44:44,0	0/0:0,232,216:77:77,0	0/0:0,255,232:101:101,0	0/0:0,208,210:69:69,0	0/0:0,199,207:66:66,0	0/0:0,211,211:70:70,0	0/0:0,255,237:107:107,0	0/0:0,255,229:99:97,0	0/1:155,0,130:51:17,33	0/0:0,255,227:91:91,0	0/0:0,253,220:84:84,0	0/0:0,255,255:134:134,0	0/0:0,255,228:94:94,0
NC_035161.1	4263566	Pst_70	G	A	999	.	AC1=9;AF1=0.0506084;BQB=0.953224;DP=2290;DP4=2189,0,101,0;FQ=999;MQ=41;MQ0F=0.00131004;MQB=9.83087e-38;PV4=1,0.0463606,1.67125e-29,1;RPB=1;SGB=-11.8119;VDB=0	GT:PL:DP:AD	0/0:0,193,206:64:64,0	0/1:104,0,97:10:5,5	0/0:0,30,166:10:10,0	0/0:0,39,180:13:13,0	0/0:0,27,164:9:9,0	0/0:0,66,190:22:22,0	0/0:0,93,193:31:31,0	0/0:0,87,191:29:29,0	0/0:0,114,193:38:38,0	0/0:0,54,188:18:18,0	0/0:0,42,183:14:14,0	0/0:0,48,187:16:16,0	0/1:90,0,72:7:3,4	0/0:0,36,176:12:12,0	0/1:101,0,127:14:8,6	0/0:0,30,170:10:10,0	0/0:0,54,187:18:18,0	0/0:0,69,189:23:23,0	0/1:134,0,154:24:14,10	0/0:0,48,187:16:16,0	0/0:0,21,149:7:7,0	0/0:0,15,121:5:5,0	0/0:0,15,126:5:5,0	0/0:0,69,189:24:23,0	0/0:0,187,206:62:62,0	0/0:0,63,190:21:21,0	0/0:0,48,185:16:16,0	0/0:0,102,190:34:34,0	0/0:0,78,188:27:26,0	0/0:0,63,190:21:21,0	0/0:0,72,191:24:24,0	0/0:0,93,192:31:31,0	0/0:0,63,189:21:21,0	0/0:0,96,192:32:32,0	0/0:0,78,190:26:26,0	0/0:0,84,192:28:28,0	0/0:0,42,182:14:14,0	0/0:0,90,191:30:30,0	0/0:0,141,197:47:47,0	0/0:0,138,197:46:46,0	0/0:0,90,192:30:30,0
NC_035161.1	4355897	Pst_71	T	A	999	.	AC1=37;AF1=0.20264;BQB=1.01089e-18;DP=1758;DP4=1397,0,360,0;FQ=999;G3=0.673532,0.247857,0.0786118;HWE=0.0383999;MQ=42;MQ0F=0.00113766;MQB=0.992232;PV4=1,5.16497e-31,0.359931,1;RPB=1;SGB=254.677;VDB=0	GT:PL:DP:AD	0/0:0,109,191:42:41,1	0/0:0,33,175:11:11,0	0/0:0,45,184:15:15,0	0/1:105,0,80:12:4,8	0/0:0,24,154:8:8,0	0/1:86,0,150:19:12,7	0/0:0,60,189:20:20,0	0/0:0,54,185:18:18,0	1/1:182,87,0:29:0,29	1/1:165,30,0:10:0,10	./.:0,9,90:3:3,0	0/0:0,45,183:15:15,0	0/0:0,30,169:10:10,0	0/1:28,0,93:8:5,2	0/1:124,0,143:18:10,8	0/0:0,42,181:14:14,0	0/1:99,0,125:14:8,6	0/0:0,39,181:13:13,0	0/0:0,69,186:23:23,0	0/0:0,45,185:15:15,0	0/0:0,36,174:12:12,0	0/0:0,21,149:7:7,0	0/0:0,27,163:9:9,0	0/0:0,75,188:25:25,0	0/0:0,120,193:40:40,0	0/0:0,63,190:21:21,0	0/0:0,63,188:21:21,0	0/0:0,78,189:26:26,0	0/0:0,69,185:23:23,0	0/0:0,24,157:8:8,0	0/0:0,48,182:16:16,0	0/0:0,42,166:26:25,1	0/0:0,45,185:15:15,0	0/0:0,63,189:21:21,0	0/0:0,18,157:18:17,1	0/0:0,63,186:21:21,0	0/0:0,42,176:14:14,0	0/0:0,66,188:22:22,0	0/1:124,0,133:21:10,11	0/0:0,102,192:34:34,0	0/1:152,0,94:21:6,15
NC_035161.1	4366193	Pst_72	T	C	999	.	AC1=21;AF1=0.113335;BQB=1.07846e-10;DP=4460;DP4=3896,0,564,0;FQ=999;MQ=23;MQ0F=0.00470852;MQB=0;PV4=1,8.17163e-12,0,1;RPB=0.999951;SGB=378.257;VDB=0	GT:PL:DP:AD	0/1:53,0,67:112:52,60	0/0:0,66,115:22:22,0	0/0:0,84,113:28:28,0	0/1:28,0,96:29:15,14	0/0:0,64,115:29:28,1	0/0:0,157,107:52:52,0	0/0:0,141,105:47:47,0	0/0:0,169,106:56:56,0	0/1:52,0,70:80:43,37	0/1:38,0,82:32:18,14	0/0:0,75,109:25:25,0	0/0:0,99,106:38:37,1	0/0:0,72,112:24:24,0	0/1:24,1,0:8:1,7	0/1:54,0,79:44:20,24	0/0:0,72,122:24:24,0	0/0:0,111,119:37:37,0	0/1:14,0,79:48:33,14	0/0:0,193,138:64:64,0	0/1:66,0,64:54:22,31	0/0:0,60,112:20:20,0	0/0:0,42,124:14:14,0	0/0:0,51,116:17:17,0	0/0:0,135,107:45:45,0	0/0:0,255,142:137:136,0	0/0:0,154,109:51:51,0	0/0:0,12,86:31:23,8	0/0:0,199,110:66:66,0	0/0:0,148,107:49:49,0	0/0:0,172,111:57:57,0	0/0:0,163,108:54:54,0	0/0:0,157,99:61:59,1	0/0:0,217,114:72:72,0	0/1:51,0,75:47:23,24	0/0:0,187,110:62:62,0	0/0:0,214,125:72:71,0	0/0:0,148,107:49:49,0	0/0:0,184,126:61:61,0	0/1:47,0,73:46:22,24	0/0:0,255,147:91:91,0	0/1:21,0,87:75:45,30
NC_035161.1	4370113	Nsi_41	G	A	999	.	AC1=172;AF1=0.934963;BQB=0.944839;DP=2188;DP4=0,54,0,2134;FQ=999;MQ=42;MQ0F=0.00137112;MQB=0.954195;PV4=1,1,0.262658,0.437456;RPB=1;SGB=163.532;VDB=0	GT:PL:DP:AD	1/1:194,117,0:39:0,39	1/1:185,45,0:15:0,15	0/0:0,18,137:6:6,0	1/1:157,27,0:9:0,9	0/1:153,0,44:17:3,14	1/1:188,57,0:19:0,19	1/1:192,90,0:30:0,30	1/1:196,132,0:44:0,44	1/1:191,78,0:26:0,26	1/1:192,90,0:30:0,30	1/1:186,48,0:16:0,16	1/1:194,105,0:35:0,35	./.:36,3,0:1:0,1	1/1:189,54,0:18:0,18	1/1:189,63,0:21:0,21	1/1:192,99,0:33:0,33	1/1:194,120,0:40:0,40	1/1:196,129,0:43:0,43	1/1:189,57,0:19:0,19	1/1:197,138,0:46:0,46	1/1:196,135,0:45:0,45	1/1:202,163,0:54:0,54	0/1:150,0,16:17:2,15	1/1:170,30,0:10:0,10	./.:62,6,0:2:0,2	1/1:194,108,0:36:0,36	1/1:196,129,0:43:0,43	1/1:189,63,0:21:0,21	1/1:194,111,0:37:0,37	1/1:192,108,0:36:0,36	1/1:196,132,0:44:0,44	1/1:195,120,0:40:0,40	1/1:192,84,0:28:0,28	1/1:191,69,0:23:0,23	1/1:191,81,0:27:0,27	1/1:195,120,0:40:0,40	1/1:195,120,0:40:0,40	1/1:191,66,0:22:0,22	./.:90,9,0:3:0,3	1/1:193,93,0:31:0,31	./.:57,0,27:3:1,2
NC_035161.1	4384524	Nsi_42	G	A	999	.	AC1=13;AF1=0.0706522;BQB=0.682089;DP=7594;DP4=0,7174,0,420;FQ=999;G3=0.913043,0.0326087,0.0543478;HWE=6.18395e-07;MQ=40;MQ0F=0.00118515;MQB=0.00966573;PV4=1,2.87287e-07,1,1;RPB=1.67184e-05;SGB=-1055.31;VDB=0	GT:PL:DP:AD	0/0:0,255,218:106:106,0	0/0:0,255,222:87:87,0	0/0:0,223,211:75:74,0	0/0:0,250,206:83:83,0	0/0:0,199,205:67:66,0	0/0:0,223,212:74:74,0	0/0:0,181,204:60:60,0	0/0:0,208,198:81:80,1	0/0:0,214,200:71:71,0	0/0:0,255,200:106:105,1	0/0:0,220,212:73:73,0	0/0:0,250,218:84:83,0	0/0:0,175,201:58:58,0	0/0:0,255,126:90:90,0	0/0:0,255,206:87:87,0	0/0:0,144,198:48:48,0	0/0:0,255,234:102:102,0	0/0:0,255,217:106:106,0	0/0:0,255,236:105:105,0	0/0:0,255,212:93:92,0	0/0:0,255,238:109:109,0	0/0:0,255,236:108:107,0	0/0:0,255,229:98:97,0	0/0:0,255,225:94:94,0	0/0:0,255,230:98:98,0	0/0:0,255,231:101:101,0	0/0:0,255,215:98:98,0	0/0:0,255,245:117:117,0	0/0:0,255,229:98:97,0	0/0:0,214,210:71:71,0	0/0:0,226,210:76:75,0	0/0:0,184,204:62:61,0	0/0:0,255,219:85:85,0	0/0:0,255,218:101:100,0	0/0:0,255,240:108:108,0	0/0:0,255,243:115:115,0	0/0:0,255,253:125:125,0	0/0:0,250,207:95:94,1	0/0:0,255,219:112:111,0	0/0:0,214,210:72:71,0	0/0:0,255,205:85:85,0
NC_035161.1	4399257	Pst_73	T	A	999	.	AC1=63;AF1=0.343157;BQB=4.22936e-07;DP=1470;DP4=0,896,0,574;FQ=999;MQ=42;MQ0F=0.000680272;MQB=0.950921;PV4=1,1,0.0985344,1;RPB=1;SGB=241.924;VDB=0	GT:PL:DP:AD	0/1:155,0,124:46:15,30	0/1:126,0,83:11:4,7	1/1:126,15,0:5:0,5	0/1:115,0,112:13:6,7	0/1:46,0,107:7:5,2	0/1:148,0,131:23:10,13	0/0:0,39,177:13:13,0	0/0:0,42,177:14:14,0	0/1:158,0,115:26:9,17	0/1:80,0,107:10:6,4	0/0:0,18,133:6:6,0	0/0:0,7,144:10:9,1	0/1:77,0,48:5:2,3	0/1:75,0,101:9:5,4	0/1:120,0,75:11:4,7	0/0:0,15,126:5:5,0	0/1:151,0,111:19:7,12	0/1:74,0,59:6:3,3	1/1:187,66,0:22:0,22	0/1:127,0,153:23:14,9	0/0:0,24,144:8:8,0	./.:0,12,110:4:4,0	0/1:77,0,33:5:2,3	0/0:0,39,178:13:13,0	0/1:154,0,153:43:21,22	0/0:0,48,179:16:16,0	0/1:15,0,101:7:6,1	0/0:0,60,187:20:20,0	0/0:0,27,159:9:9,0	0/0:0,48,184:16:16,0	0/0:0,69,186:23:23,0	0/0:0,57,182:19:19,0	0/0:0,45,184:15:15,0	0/1:142,0,104:17:7,10	0/0:0,42,183:14:14,0	0/0:0,54,185:18:18,0	0/1:141,0,66:13:4,9	0/1:128,0,151:22:13,9	0/0:0,54,184:18:18,0	0/1:128,0,144:23:13,10	0/1:108,0,155:25:16,9
NC_035161.1	4402578	Nsi_43	A	T	999	.	AC1=16;AF1=0.0881056;BQB=0.983533;DP=955;DP4=0,856,0,99;FQ=999;MQ=42;MQ0F=0.00104712;MQB=0.984618;PV4=1,0.173047,0.438487,1;RPB=0.999819;SGB=103.368;VDB=0	GT:PL:DP:AD	0/0:0,24,157:8:8,0	0/0:0,36,178:12:12,0	0/0:0,30,170:10:10,0	0/1:80,0,135:12:8,4	0/0:0,21,149:7:7,0	0/0:0,30,169:10:10,0	0/0:0,30,170:10:10,0	0/0:0,45,180:15:15,0	0/1:61,0,136:11:8,3	0/1:108,0,133:14:8,6	0/0:0,45,182:15:15,0	0/0:0,24,158:8:8,0	0/0:0,27,165:9:9,0	0/1:154,0,98:19:6,13	0/1:129,0,9:9:1,8	0/0:0,18,139:6:6,0	0/0:0,54,189:18:18,0	0/0:0,48,184:16:16,0	0/0:0,21,149:7:7,0	0/0:0,45,185:15:15,0	0/0:0,39,177:13:13,0	0/0:0,42,181:14:14,0	0/0:0,60,190:20:20,0	0/0:0,18,139:6:6,0	0/0:0,27,165:9:9,0	0/0:0,18,137:6:6,0	0/0:0,39,181:13:13,0	0/0:0,21,142:7:7,0	0/0:0,18,157:11:10,1	0/0:0,15,124:5:5,0	0/0:0,21,137:7:7,0	0/0:0,33,175:11:11,0	0/0:0,45,185:15:15,0	0/0:0,54,189:18:18,0	0/0:0,33,172:11:11,0	0/0:0,42,183:14:14,0	0/0:0,48,186:16:16,0	0/0:0,21,149:7:7,0	0/1:154,0,110:20:7,13	0/0:0,27,165:9:9,0	0/1:101,0,116:11:6,5
NC_035161.1	4408952	Pst_74	G	A	999	.	AC1=44;AF1=0.239854;BQB=0.0110554;DP=1143;DP4=0,882,0,261;FQ=999;MQ=42;MQ0F=0.00349956;MQB=1.12029e-19;PV4=1,1,6.18898e-09,1;RPB=1;SGB=110.815;VDB=0	GT:PL:DP:AD	0/1:153,0,137:26:12,14	0/0:0,18,137:6:6,0	0/0:0,21,149:7:7,0	0/1:21,0,96:5:4,1	0/0:0,18,135:6:6,0	0/1:131,0,92:14:5,9	0/0:0,42,180:14:14,0	0/0:0,30,169:10:10,0	1/1:185,54,0:18:0,18	1/1:139,18,0:6:0,6	0/0:0,27,158:9:9,0	0/0:0,24,152:8:8,0	0/1:119,0,35:8:2,6	./.:110,12,0:4:0,4	0/1:132,0,116:15:7,8	0/0:0,15,115:5:5,0	0/1:63,0,87:7:4,3	0/1:21,0,94:5:4,1	0/0:0,60,187:20:20,0	0/1:135,0,114:17:8,9	0/0:0,27,165:9:9,0	0/0:0,15,124:5:5,0	./.:0,6,62:2:2,0	0/0:0,45,183:15:15,0	0/0:0,96,192:32:32,0	0/0:0,18,126:6:6,0	0/1:91,0,54:8:3,5	0/0:0,48,182:16:16,0	0/0:0,39,180:13:13,0	0/0:0,24,155:8:8,0	0/0:0,63,185:21:21,0	0/0:0,36,176:12:12,0	0/0:0,27,164:9:9,0	0/1:72,0,80:7:4,3	0/0:0,33,173:11:11,0	0/0:0,42,174:14:14,0	0/0:0,51,187:17:17,0	0/0:0,45,176:16:15,0	0/1:128,0,136:17:9,8	0/0:0,93,191:31:31,0	0/1:137,0,144:21:11,10
NC_035161.1	4424027	Nsi_44	G	A	999	.	AC1=11;AF1=0.0597826;BQB=0.381385;DP=4656;DP4=0,4433,0,223;FQ=999;G3=0.902174,0.076087,0.0217391;HWE=0.0234687;MQ=42;MQ0F=0.000429553;MQB=0.974938;PV4=1,0.123336,0.351032,0.391787;RPB=0.999854;SGB=-82.5087;VDB=0	GT:PL:DP:AD	0/0:0,172,202:57:57,0	0/0:0,166,199:55:55,0	0/0:0,129,196:43:43,0	0/0:0,141,197:47:47,0	0/0:0,166,201:55:55,0	0/0:0,120,192:41:40,0	0/0:0,172,202:57:57,0	0/0:0,144,197:48:48,0	0/0:0,187,204:62:62,0	0/0:0,205,208:68:68,0	0/0:0,178,201:59:59,0	0/0:0,111,194:37:37,0	0/1:154,0,158:49:26,23	0/0:0,157,200:52:52,0	0/0:0,132,195:44:44,0	0/0:0,181,204:60:60,0	0/0:0,226,215:75:75,0	0/0:0,154,199:51:51,0	0/0:0,135,195:45:45,0	0/0:0,214,209:71:71,0	0/0:0,181,203:61:60,0	0/0:0,157,198:53:52,0	0/0:0,114,193:38:38,0	0/0:0,132,196:44:44,0	0/0:0,211,210:70:70,0	0/0:0,166,200:55:55,0	0/0:0,163,200:54:54,0	0/0:0,99,193:33:33,0	0/0:0,151,197:51:50,0	0/0:0,117,192:40:39,0	0/0:0,129,196:43:43,0	0/0:0,154,199:51:51,0	0/0:0,129,193:44:43,0	0/0:0,232,213:77:77,0	0/0:0,211,210:70:70,0	0/0:0,163,200:54:54,0	0/0:0,163,201:54:54,0	0/0:0,169,201:56:56,0	0/0:0,193,206:64:64,0	0/0:0,169,202:56:56,0	0/0:0,223,213:74:74,0
NC_035161.1	4443544	Pst_75	C	G	999	.	AC1=28;AF1=0.151689;BQB=0.28016;DP=4711;DP4=0,3945,0,766;FQ=999;MQ=42;MQ0F=0.00127361;MQB=0.946578;PV4=1,1,0.0866734,1;RPB=0.618711;SGB=397.433;VDB=0	GT:PL:DP:AD	0/0:0,255,255:131:131,0	0/0:0,123,195:41:41,0	0/0:0,96,191:32:32,0	0/0:0,102,190:34:34,0	0/1:159,0,135:32:13,19	0/0:0,135,196:45:45,0	0/0:0,151,198:50:50,0	0/0:0,132,194:44:44,0	0/1:157,0,157:88:45,43	0/1:150,0,156:32:17,15	0/0:0,96,193:32:32,0	0/0:0,178,202:59:59,0	0/0:0,87,191:29:29,0	0/0:0,48,185:16:16,0	0/0:0,117,190:39:39,0	0/0:0,78,188:26:26,0	0/1:151,0,154:31:16,15	0/0:0,154,197:51:51,0	0/1:155,0,158:68:35,33	0/0:0,135,197:45:45,0	0/0:0,99,190:33:33,0	0/0:0,60,188:20:20,0	0/1:132,0,121:19:9,9	0/0:0,205,208:68:68,0	0/0:0,255,255:136:136,0	0/0:0,181,202:60:60,0	0/0:0,108,192:36:36,0	0/0:0,208,210:69:69,0	0/0:0,148,195:49:49,0	0/0:0,126,195:42:42,0	0/0:0,163,200:54:54,0	0/0:0,148,192:50:49,0	0/0:0,151,199:50:50,0	0/0:0,169,200:56:56,0	0/0:0,120,192:40:40,0	0/0:0,193,205:64:64,0	0/0:0,154,199:51:51,0	0/1:152,0,158:58:32,26	0/0:0,190,204:63:63,0	0/1:162,0,145:99:41,58	0/1:158,0,144:74:31,43
NC_035161.1	4526445	Nsi_45	G	A	999	.	AC1=101;AF1=0.546497;BQB=0;DP=3319;DP4=0,1488,0,1824;FQ=999;MQ=40;MQ0F=0.00150648;MQB=1.43514e-31;PV4=1,0,1,0;RPB=4.09193e-33;SGB=235.62;VDB=0	GT:PL:DP:AD	0/1:87,0,154:47:23,23	0/1:74,0,15:50:30,20	0/0:0,114,104:39:38,0	0/0:0,69,108:23:23,0	0/1:85,0,156:46:23,23	1/1:123,54,0:18:0,18	0/1:83,0,145:43:19,24	1/1:120,102,0:34:0,34	0/0:0,30,169:19:17,1	0/0:0,87,189:29:29,0	1/1:120,96,0:32:0,32	1/1:116,102,0:34:0,34	1/1:0,119,0:55:53,2	0/0:0,69,188:23:23,0	0/0:0,54,188:18:18,0	1/1:125,123,0:41:0,41	0/1:82,0,140:61:23,37	0/1:87,0,157:46:24,22	1/1:91,7,0:49:20,29	0/1:75,0,157:51:29,22	1/1:127,205,0:68:0,68	0/1:74,0,158:62:35,26	1/1:132,217,0:73:0,72	1/1:119,126,0:42:0,42	1/1:120,114,0:38:0,38	1/1:90,69,0:35:1,34	0/1:86,0,143:47:20,27	1/1:118,120,0:40:0,40	1/1:123,163,0:54:0,54	1/1:123,87,0:29:0,29	0/1:77,0,154:29:16,13	0/1:81,0,157:43:24,19	0/1:84,0,153:29:15,14	0/1:69,0,156:58:34,23	1/1:107,136,0:57:1,56	0/1:88,0,150:46:21,25	1/1:114,66,0:22:0,22	0/1:75,0,152:31:18,13	1/1:117,90,0:30:0,30	0/1:56,0,156:32:22,10	1/1:116,78,0:27:0,26
NC_035161.1	4568206	Pst_76	A	T	999	.	AC1=86;AF1=0.466083;BQB=0.998774;DP=2434;DP4=1391,0,1043,0;FQ=999;MQ=42;MQ0F=0.00287592;MQB=0.994968;PV4=1,0.043789,1,1;RPB=1;SGB=61.8685;VDB=0	GT:PL:DP:AD	0/1:155,0,158:65:34,31	0/1:142,0,34:11:2,9	0/0:0,33,170:11:11,0	0/0:0,48,186:16:16,0	0/1:49,0,95:6:4,2	0/1:86,0,156:24:18,6	0/1:113,0,159:27:18,9	1/1:190,69,0:23:0,23	0/0:0,129,196:43:43,0	0/0:0,39,181:13:13,0	1/1:137,18,0:6:0,6	1/1:185,45,0:15:0,15	0/0:0,27,173:14:13,1	0/0:0,30,166:10:10,0	0/0:0,63,189:21:21,0	1/1:179,42,0:14:0,14	0/1:148,0,28:13:2,11	0/1:114,0,151:24:16,8	0/1:159,0,126:28:10,18	0/1:156,0,152:36:17,19	1/1:158,24,0:8:0,8	0/1:83,0,126:11:7,4	1/1:178,36,0:12:0,12	1/1:189,57,0:19:0,19	1/1:199,154,0:51:0,51	0/1:146,0,159:35:20,15	0/1:148,0,120:19:8,11	1/1:193,105,0:35:0,35	1/1:186,51,0:17:0,17	1/1:190,84,0:28:0,28	0/1:155,0,155:36:18,18	0/1:122,0,154:24:14,10	0/1:154,0,142:27:12,15	0/1:127,0,153:23:14,9	1/1:192,99,0:33:0,33	0/1:146,0,146:24:12,12	0/1:81,0,145:15:10,5	0/1:122,0,155:37:25,12	0/1:121,0,157:30:20,10	0/1:157,0,156:51:25,26	0/1:156,0,150:35:16,19
NC_035161.1	4573675	Nsi_46	C	G	999	.	AC1=21;AF1=0.11413;BQB=0.730388;DP=5397;DP4=4849,0,548,0;FQ=999;MQ=41;MQ0F=0.00203817;MQB=0;PV4=1,0.066214,6.69583e-06,0.195092;RPB=0.998462;SGB=486.204;VDB=0	GT:PL:DP:AD	0/0:0,229,216:76:76,0	0/1:157,0,158:76:38,38	0/0:0,166,201:55:55,0	0/0:0,169,201:56:56,0	0/0:0,175,203:58:58,0	0/1:157,0,139:54:20,34	0/0:0,187,207:62:62,0	0/0:0,114,194:38:38,0	0/0:0,187,206:62:62,0	0/0:0,238,218:79:79,0	0/0:0,144,198:48:48,0	0/0:0,190,207:63:63,0	1/1:195,129,0:43:0,43	0/0:0,175,203:58:58,0	0/0:0,160,200:54:53,0	0/0:0,144,198:48:48,0	0/0:0,255,222:86:86,0	0/0:0,255,224:87:87,0	0/1:115,0,148:52:37,15	0/0:0,255,223:86:86,0	0/0:0,184,206:61:61,0	0/0:0,187,206:62:62,0	0/0:0,187,206:62:62,0	0/0:0,129,196:43:43,0	0/0:0,151,199:50:50,0	0/1:112,0,148:60:43,17	0/0:0,199,209:66:66,0	0/0:0,151,197:51:50,0	0/0:0,163,201:54:54,0	0/0:0,157,201:52:52,0	0/0:0,166,202:55:55,0	0/0:0,129,196:43:43,0	0/0:0,220,212:73:73,0	0/0:0,255,226:94:94,0	0/0:0,205,211:68:68,0	0/0:0,255,225:91:90,0	0/1:154,0,158:64:34,30	0/0:0,238,218:79:79,0	0/0:0,214,211:71:71,0	0/0:0,129,196:43:43,0	0/0:0,184,206:61:61,0
NC_035161.1	4576278	Pst_77	G	C	999	.	AC1=12;AF1=0.0682953;BQB=0;DP=1773;DP4=0,1657,0,113;FQ=999;MQ=42;MQ0F=0.00225606;MQB=0.910904;PV4=1,0,0.162471,1;RPB=0.99463;SGB=113.97;VDB=0	GT:PL:DP:AD	0/0:0,126,195:42:42,0	0/1:78,0,116:11:6,5	0/0:0,42,177:14:14,0	0/0:0,33,169:11:11,0	0/0:0,33,168:11:11,0	0/0:0,66,189:22:22,0	0/0:0,48,181:16:16,0	0/0:0,39,178:13:13,0	0/0:0,84,190:28:28,0	0/0:0,1,97:5:4,1	0/0:0,27,161:9:9,0	0/0:0,60,186:20:20,0	1/1:121,24,0:8:0,8	./.:0,0,0:0:0,0	0/0:0,42,178:14:14,0	0/0:0,24,157:8:8,0	0/0:0,42,180:14:14,0	0/0:0,60,189:20:20,0	0/1:90,0,154:37:23,13	0/0:0,57,187:19:19,0	0/0:0,36,177:12:12,0	0/0:0,15,121:5:5,0	0/0:0,15,112:5:5,0	0/0:0,66,185:22:22,0	0/0:0,154,196:51:51,0	0/0:0,75,189:25:25,0	0/0:0,36,170:12:12,0	0/0:0,45,185:15:15,0	0/0:0,48,182:16:16,0	0/0:0,39,181:13:13,0	0/0:0,90,190:30:30,0	0/0:0,57,186:19:19,0	0/0:0,51,186:17:17,0	0/0:0,60,185:20:20,0	0/0:0,63,187:21:21,0	0/0:0,66,189:22:22,0	0/0:0,48,185:16:16,0	0/0:0,93,192:31:31,0	0/0:0,75,190:25:25,0	0/0:0,148,196:49:49,0	0/0:0,78,187:26:26,0
NC_035161.1	4576400	Pst_78	C	T	999	.	AC1=15;AF1=0.0838968;BQB=0.999982;DP=1886;DP4=1710,0,176,0;FQ=999;G3=0.910046,0.0113151,0.0786387;HWE=1.36811e-10;MQ=42;MQ0F=0.00106045;MQB=0.997882;PV4=1,0.142448,1,1;RPB=0.999918;SGB=380.524;VDB=0	GT:PL:DP:AD	0/0:0,163,198:54:54,0	0/0:0,48,187:16:16,0	0/0:0,24,146:8:8,0	0/0:0,21,140:7:7,0	0/0:0,18,114:6:6,0	0/0:0,84,191:28:28,0	0/0:0,78,189:26:26,0	0/0:0,69,188:23:23,0	0/0:0,111,191:37:37,0	0/0:0,30,168:10:10,0	0/0:0,24,157:8:8,0	0/0:0,63,185:21:21,0	./.:0,6,66:2:2,0	0/0:0,30,165:10:10,0	0/0:0,51,184:17:17,0	0/0:0,24,154:8:8,0	0/0:0,24,140:8:8,0	0/0:0,39,178:13:13,0	0/0:0,48,183:16:16,0	0/0:0,99,190:33:33,0	0/0:0,48,182:16:16,0	./.:0,9,90:3:3,0	0/0:0,24,150:8:8,0	0/0:0,102,190:34:34,0	0/0:0,172,202:57:57,0	0/0:0,93,192:31:31,0	0/0:0,39,181:13:13,0	0/0:0,54,189:18:18,0	0/0:0,54,187:18:18,0	0/0:0,39,181:13:13,0	0/0:0,87,190:29:29,0	0/0:0,66,190:22:22,0	0/0:0,57,188:19:19,0	0/0:0,45,179:15:15,0	0/0:0,60,190:20:20,0	0/0:0,108,193:36:36,0	0/0:0,63,189:21:21,0	0/0:0,72,190:24:24,0	0/0:0,66,189:22:22,0	0/0:0,123,194:41:41,0	0/0:0,63,188:21:21,0
NC_035161.1	4664334	Pst_79	A	G	999	.	AC1=154;AF1=0.832584;BQB=0.276599;DP=3266;DP4=457,0,2809,0;FQ=999;MQ=42;MQ0F=0.00214329;MQB=0.987777;PV4=1,1,1,1;RPB=1;SGB=247.755;VDB=0	GT:PL:DP:AD	1/1:223,255,0:87:0,87	0/1:122,0,150:22:13,9	1/1:189,57,0:19:0,19	0/1:156,0,119:24:9,15	1/1:191,69,0:23:0,23	0/0:0,93,191:31:31,0	1/1:194,108,0:36:0,36	1/1:196,129,0:43:0,43	0/1:156,0,152:58:27,31	0/1:143,0,154:27:15,12	1/1:191,81,0:27:0,27	1/1:191,105,0:36:0,35	0/0:0,24,158:8:8,0	1/1:174,42,0:14:0,14	0/1:158,0,139:29:12,17	1/1:191,72,0:24:0,24	0/1:157,0,138:30:12,18	1/1:196,126,0:42:0,42	0/1:145,0,159:43:25,18	1/1:193,117,0:39:0,39	1/1:170,30,0:10:0,10	1/1:166,30,0:10:0,10	1/1:188,54,0:18:0,18	1/1:192,96,0:32:0,32	1/1:226,255,0:93:0,93	0/1:153,0,156:35:18,17	1/1:191,90,0:30:0,30	1/1:201,169,0:56:0,56	1/1:188,66,0:22:0,22	1/1:191,87,0:29:0,29	1/1:194,117,0:39:0,39	1/1:195,120,0:40:0,40	1/1:191,90,0:30:0,30	0/1:145,0,158:47:28,19	1/1:203,178,0:60:0,59	1/1:194,120,0:40:0,40	0/1:156,0,154:37:18,19	1/1:195,129,0:43:0,43	1/1:206,190,0:63:0,63	1/1:205,178,0:59:0,59	1/1:197,135,0:45:0,45
NC_035161.1	4688281	Pst_80	G	A	999	.	AC1=174;AF1=0.943818;BQB=0.323055;DP=4241;DP4=0,261,0,3980;FQ=999;MQ=42;MQ0F=0.00212214;MQB=0.996884;PV4=1,1,1,1;RPB=1;SGB=165.683;VDB=0	GT:PL:DP:AD	1/1:233,255,0:99:0,99	1/1:170,60,0:32:1,31	1/1:192,84,0:28:0,28	1/1:192,99,0:33:0,33	1/1:184,48,0:16:0,16	0/1:154,0,159:52:28,24	1/1:199,148,0:49:0,49	1/1:199,151,0:50:0,50	0/1:159,0,155:80:38,42	0/1:157,0,139:33:13,20	1/1:191,72,0:24:0,24	1/1:198,157,0:52:0,52	1/1:189,57,0:19:0,19	1/1:187,48,0:16:0,16	0/1:156,0,153:39:19,20	1/1:191,69,0:23:0,23	0/1:134,0,155:28:17,11	1/1:193,111,0:37:0,37	1/1:203,169,0:56:0,56	1/1:202,166,0:55:0,55	1/1:188,54,0:18:0,18	1/1:190,69,0:23:0,23	1/1:190,72,0:24:0,24	1/1:198,138,0:46:0,46	1/1:240,255,0:108:0,108	1/1:202,163,0:54:0,54	1/1:193,96,0:32:0,32	1/1:211,211,0:70:0,70	1/1:195,123,0:41:0,41	1/1:198,151,0:50:0,50	1/1:203,172,0:57:0,57	1/1:203,169,0:56:0,56	1/1:200,154,0:51:0,51	0/1:154,0,158:51:27,24	1/1:199,148,0:49:0,49	1/1:202,166,0:55:0,55	1/1:200,154,0:51:0,51	1/1:195,132,0:44:0,44	1/1:196,132,0:44:0,44	1/1:215,229,0:76:0,76	1/1:211,211,0:70:0,70
NC_035161.1	4691354	Pst_82	C	G	999	.	AC1=134;AF1=0.726917;BQB=0.706251;DP=1280;DP4=320,0,960,0;FQ=999;MQ=15;MQ0F=0.065625;MQB=0;PV4=1,0.134234,0,1;RPB=0.996493;SGB=8.68661;VDB=0	GT:PL:DP:AD	1/1:16,132,0:44:0,44	1/1:16,21,0:7:0,7	1/1:28,21,0:7:0,7	1/1:29,30,0:10:0,10	1/1:29,24,0:8:0,8	0/0:0,14,99:13:10,3	0/0:0,12,99:21:15,6	0/1:8,0,40:13:4,9	0/1:1,0,149:22:12,10	0/1:0,2,109:8:5,3	1/1:22,18,0:6:0,6	0/1:2,0,82:10:6,4	./.:9,9,0:3:0,3	./.:19,9,0:3:0,3	0/0:0,8,127:8:6,2	./.:2,0,18:2:1,1	0/1:7,0,83:11:4,7	1/1:38,30,0:10:0,10	1/1:32,48,0:16:0,16	1/1:25,54,0:18:0,18	0/1:5,0,75:8:4,4	0/1:8,0,18:9:2,7	1/1:25,18,0:6:0,6	1/1:29,36,0:12:0,12	1/1:18,93,0:31:0,31	0/0:0,11,96:26:18,8	1/1:28,27,0:9:0,9	0/1:13,0,84:22:12,10	0/1:15,0,68:19:8,11	0/1:12,0,88:15:8,7	0/1:5,0,69:15:7,8	0/1:2,0,92:25:12,13	0/1:0,4,88:15:10,5	0/1:2,0,114:12:6,6	0/1:5,0,77:18:9,9	0/1:12,0,39:20:6,14	1/1:5,0,0:8:1,7	1/1:25,48,0:16:0,16	1/1:21,75,0:25:0,25	1/1:25,54,0:18:0,18	1/1:25,51,0:17:0,17
NC_035161.1	4695008	Pst_83	T	C	999	.	AC1=9;AF1=0.0506061;BQB=0.199789;DP=2312;DP4=0,2181,0,131;FQ=999;MQ=42;MQ0F=0.00216263;MQB=0.782238;PV4=1,0.000914605,0.0599822,1;RPB=0.990506;SGB=187.516;VDB=0	GT:PL:DP:AD	0/0:0,163,201:54:54,0	0/0:0,42,183:14:14,0	0/0:0,42,183:14:14,0	0/0:0,39,178:13:13,0	0/0:0,21,149:7:7,0	0/0:0,84,191:28:28,0	0/0:0,90,192:30:30,0	0/0:0,63,189:21:21,0	0/1:158,0,151:41:19,22	0/1:119,0,139:16:9,7	0/0:0,36,174:12:12,0	0/0:0,63,190:21:21,0	0/0:0,24,158:8:8,0	0/0:0,18,139:6:6,0	0/0:0,42,181:14:14,0	0/0:0,33,175:11:11,0	0/0:0,57,189:19:19,0	0/0:0,69,191:23:23,0	0/0:0,75,191:25:25,0	0/0:0,78,191:26:26,0	0/0:0,21,137:7:7,0	0/0:0,30,166:10:10,0	0/0:0,15,126:5:5,0	0/0:0,75,191:25:25,0	0/0:0,148,196:49:49,0	0/0:0,69,190:23:23,0	0/0:0,69,190:23:23,0	0/0:0,102,193:34:34,0	0/0:0,66,190:22:22,0	0/0:0,69,190:23:23,0	0/0:0,117,194:39:39,0	0/0:0,69,191:23:23,0	0/0:0,57,188:19:19,0	0/0:0,81,189:27:27,0	0/0:0,72,187:24:24,0	0/0:0,96,193:32:32,0	0/0:0,72,190:24:24,0	0/0:0,75,190:25:25,0	0/1:145,0,159:46:27,19	0/0:0,157,199:52:52,0	0/0:0,75,189:25:25,0
NC_035161.1	4696225	Pst_84	T	G	999	.	AC1=161;AF1=0.871039;BQB=9.45052e-12;DP=1593;DP4=0,198,0,1395;FQ=999;MQ=42;MQ0F=0.00188324;MQB=0.893331;PV4=1,1,0.0724585,1;RPB=1;SGB=55.6102;VDB=0	GT:PL:DP:AD	1/1:191,99,0:33:0,33	0/1:139,0,78:13:4,9	1/1:164,27,0:9:0,9	0/1:133,0,97:14:6,8	./.:90,9,0:3:0,3	0/1:139,0,109:19:9,10	1/1:183,42,0:14:0,14	1/1:177,39,0:13:0,13	0/1:111,0,146:30:20,10	0/1:21,0,74:5:4,1	1/1:149,21,0:7:0,7	1/1:175,30,0:15:1,14	0/0:0,30,155:10:10,0	1/1:139,21,0:7:0,7	0/1:118,0,70:10:4,6	1/1:134,21,0:7:0,7	0/1:15,0,110:7:6,1	1/1:185,48,0:16:0,16	0/1:112,0,142:22:14,8	1/1:189,60,0:20:0,20	1/1:149,21,0:7:0,7	1/1:121,15,0:5:0,5	./.:110,12,0:4:0,4	1/1:183,48,0:16:0,16	1/1:192,121,0:46:1,45	1/1:189,60,0:20:0,20	1/1:180,39,0:13:0,13	1/1:191,93,0:31:0,31	1/1:178,39,0:13:0,13	1/1:183,54,0:18:0,18	1/1:183,48,0:16:0,16	1/1:185,48,0:16:0,16	1/1:186,57,0:19:0,19	0/1:128,0,124:19:10,9	1/1:185,45,0:15:0,15	1/1:184,45,0:15:0,15	1/1:183,45,0:15:0,15	1/1:179,42,0:14:0,14	1/1:188,57,0:19:0,19	1/1:191,90,0:30:0,30	1/1:190,78,0:26:0,26
NC_035161.1	4770656	Pst_85	G	C	999	.	AC1=40;AF1=0.219101;BQB=0.85038;DP=6890;DP4=5501,0,1389,0;FQ=999;MQ=39;MQ0F=0.00174165;MQB=4.82929e-08;PV4=1,1,9.81974e-30,1;RPB=1;SGB=726.087;VDB=0	GT:PL:DP:AD	0/0:0,255,255:182:181,0	0/0:0,154,197:51:51,0	0/0:0,169,203:56:56,0	0/0:0,111,192:37:37,0	0/0:0,126,195:42:42,0	0/1:154,0,159:67:35,32	0/1:156,0,158:72:37,35	0/1:140,0,159:73:44,29	0/0:0,255,255:130:130,0	0/0:0,166,202:55:55,0	0/0:0,148,197:49:49,0	0/1:158,0,154:68:32,36	0/0:0,126,195:42:42,0	0/0:0,93,192:31:31,0	0/0:0,163,200:54:54,0	0/1:158,0,128:38:13,25	0/0:0,160,197:53:53,0	0/0:0,178,204:59:59,0	0/0:0,255,247:115:115,0	0/0:0,255,238:105:105,0	0/1:140,0,158:30:17,13	0/1:156,0,107:27:8,19	0/0:0,99,192:33:33,0	1/1:205,190,0:63:0,63	0/1:155,0,178:160:90,70	0/1:158,0,142:78:31,47	0/0:0,255,222:85:85,0	0/1:147,0,164:106:61,45	0/1:148,0,161:84:48,36	0/1:157,0,157:87:43,44	0/1:159,0,154:68:32,36	0/1:139,0,157:70:43,27	0/1:158,0,147:62:26,36	0/0:0,250,220:83:83,0	0/1:143,0,160:78:46,32	0/1:149,0,159:59:33,26	0/1:155,0,157:67:35,32	0/0:0,250,219:83:83,0	0/0:0,255,240:108:108,0	0/0:0,255,248:118:118,0	0/0:0,255,239:107:107,0
NC_035161.1	4822501	Pst_86	A	G	999	.	AC1=51;AF1=0.281033;BQB=0.99267;DP=2674;DP4=0,1805,0,868;FQ=999;MQ=42;MQ0F=0.00299177;MQB=0.312308;PV4=1,0.42095,4.44581e-05,1;RPB=0.999686;SGB=75.1384;VDB=0	GT:PL:DP:AD	0/0:0,235,214:79:78,0	0/1:143,0,126:18:8,10	1/1:189,72,0:24:0,24	0/1:88,0,115:11:6,5	0/1:114,0,114:12:6,6	0/0:0,117,194:40:39,0	0/0:0,63,189:21:21,0	0/0:0,87,190:29:29,0	0/1:158,0,144:50:20,30	0/1:104,0,102:10:5,5	0/1:145,0,106:16:6,10	0/0:0,93,189:31:31,0	0/0:0,33,173:11:11,0	0/0:0,36,178:12:12,0	0/0:0,93,189:31:31,0	0/0:0,39,179:13:13,0	0/0:0,57,179:20:19,0	0/0:0,84,191:28:28,0	0/1:156,0,142:33:14,19	0/0:0,111,192:37:37,0	0/0:0,42,182:14:14,0	0/0:0,21,138:7:7,0	0/1:130,0,12:8:1,7	0/0:0,66,187:23:22,0	0/1:151,0,159:74:40,34	0/0:0,117,190:40:39,0	0/0:0,72,188:25:24,0	0/0:0,123,194:41:41,0	0/0:0,81,190:27:27,0	0/0:0,60,169:32:31,1	0/0:0,84,190:28:28,0	0/0:0,54,168:30:29,1	0/0:0,54,187:18:18,0	0/0:0,63,189:21:21,0	0/0:0,81,191:27:27,0	0/0:0,75,190:25:25,0	0/0:0,69,188:24:23,0	0/1:156,0,155:41:20,21	1/1:194,117,0:39:0,39	0/1:145,0,157:52:31,21	1/1:192,90,0:30:0,30
NC_035161.1	4857025	Pst_88	G	C	999	.	AC1=52;AF1=0.283323;BQB=0.997135;DP=4076;DP4=2874,0,1202,0;FQ=999;MQ=41;MQ0F=0.00220805;MQB=0.709177;PV4=1,1,1,0.258943;RPB=0.999846;SGB=668.887;VDB=0	GT:PL:DP:AD	0/0:0,255,234:102:102,0	1/1:192,90,0:30:0,30	1/1:192,84,0:28:0,28	0/1:126,0,142:18:10,8	0/1:131,0,147:20:11,9	0/1:159,0,130:34:12,22	0/0:0,120,194:40:40,0	0/0:0,123,195:41:41,0	0/1:159,0,158:93:46,47	0/1:108,0,140:15:9,6	0/1:125,0,96:13:6,7	0/0:0,123,196:41:41,0	0/1:112,0,123:13:7,6	0/0:0,57,189:19:19,0	0/0:0,93,192:31:31,0	0/0:0,72,189:24:24,0	0/1:145,0,156:29:16,13	0/0:0,111,193:37:37,0	1/1:212,217,0:72:0,72	0/0:0,178,204:59:59,0	0/0:0,72,190:24:24,0	0/0:0,36,178:12:12,0	0/1:115,0,123:14:7,7	0/0:0,138,135:46:46,0	0/1:154,0,164:98:53,45	0/0:0,166,200:55:55,0	0/0:0,60,190:20:20,0	0/0:0,178,203:59:59,0	0/0:0,90,191:30:30,0	0/0:0,138,197:46:46,0	0/0:0,144,197:48:48,0	0/0:0,108,194:36:36,0	0/0:0,144,198:48:48,0	0/1:148,0,159:45:26,19	0/0:0,126,196:42:42,0	0/0:0,130,181:55:54,1	0/0:0,78,191:26:26,0	0/1:160,0,148:50:21,29	0/1:156,0,158:51:26,25	0/1:158,0,142:61:24,37	0/1:159,0,154:64:30,34
NC_035161.1	4885769	Pst_90	C	A	999	.	AC1=11;AF1=0.0611126;BQB=1.52131e-14;DP=6429;DP4=6043,0,386,0;FQ=999;G3=0.922686,0.0333582,0.0439563;HWE=8.59917e-06;MQ=42;MQ0F=0.00202209;MQB=0.0261953;PV4=1,0,8.35989e-07,1;RPB=0.999866;SGB=227.147;VDB=0	GT:PL:DP:AD	0/0:0,255,255:126:126,0	0/0:0,120,193:40:40,0	0/0:0,99,191:33:33,0	0/0:0,129,195:43:43,0	0/0:0,96,192:32:32,0	0/0:0,214,210:71:71,0	0/0:0,181,202:60:60,0	0/0:0,181,203:60:60,0	0/0:0,255,231:99:99,0	0/0:0,126,195:42:42,0	0/0:0,72,188:24:24,0	0/0:0,166,202:55:55,0	0/0:0,77,188:31:30,1	0/0:0,99,192:33:33,0	0/0:0,117,193:39:39,0	0/0:0,84,190:28:28,0	0/0:0,181,202:60:60,0	0/0:0,217,212:72:72,0	0/0:0,255,226:92:92,0	0/0:0,223,211:75:74,0	0/0:0,117,194:39:39,0	0/0:0,66,189:22:22,0	0/0:0,60,188:20:20,0	0/0:0,201,211:73:72,1	0/0:0,255,255:164:164,0	0/0:0,166,201:55:55,0	0/0:0,97,175:43:42,1	0/0:0,255,226:93:93,0	0/0:0,190,205:63:63,0	0/0:0,255,218:85:85,0	0/0:0,254,223:91:90,1	0/0:0,214,209:72:71,0	0/0:0,187,205:62:62,0	0/0:0,247,218:82:82,0	0/0:0,226,212:75:75,0	0/0:0,253,219:84:84,0	0/0:0,151,197:50:50,0	0/0:0,255,221:86:86,0	0/0:0,175,202:58:58,0	0/0:0,255,245:116:116,0	0/0:0,250,216:83:83,0
NC_035161.1	4897851	Pst_91	T	C	999	.	AC1=23;AF1=0.129103;BQB=0.832629;DP=1400;DP4=1230,0,170,0;FQ=999;MQ=42;MQ0F=0.00142857;MQB=0.995553;PV4=1,0.0661575,0.390172,1;RPB=1;SGB=81.8012;VDB=0	GT:PL:DP:AD	0/0:0,132,196:44:44,0	0/0:0,42,183:14:14,0	0/0:0,21,149:7:7,0	0/0:0,27,164:9:9,0	./.:0,9,90:3:3,0	0/0:0,66,190:22:22,0	0/1:132,0,145:20:11,9	0/1:116,0,83:10:4,6	0/0:0,90,192:30:30,0	0/0:0,27,164:9:9,0	0/0:0,15,126:5:5,0	0/1:114,0,114:12:6,6	0/0:0,21,148:7:7,0	./.:0,9,90:3:3,0	0/0:0,57,187:20:19,0	0/1:61,0,52:5:2,3	0/0:0,33,175:11:11,0	0/0:0,42,183:14:14,0	0/0:0,48,187:16:16,0	0/0:0,54,187:18:18,0	./.:39,0,27:3:1,2	0/1:74,0,33:5:2,3	0/0:0,18,139:6:6,0	0/0:0,18,139:6:6,0	0/0:0,117,193:39:39,0	0/0:0,63,190:21:21,0	0/0:0,48,184:16:16,0	0/1:138,0,156:26:15,11	0/1:125,0,148:19:11,8	0/1:136,0,119:16:7,9	0/1:102,0,104:10:5,5	0/1:149,0,137:22:10,12	0/1:111,0,114:12:6,6	0/0:0,57,189:19:19,0	0/1:136,0,140:20:10,10	0/1:97,0,134:13:8,5	0/0:0,33,175:11:11,0	0/0:0,57,189:19:19,0	0/0:0,60,190:20:20,0	0/0:0,66,190:22:22,0	0/0:0,63,188:21:21,0
NC_035161.1	4919369	Pst_92	C	T	999	.	AC1=34;AF1=0.185407;BQB=0.487373;DP=2416;DP4=0,1922,0,494;FQ=999;G3=0.629179,0.370821,3.88673e-08;HWE=0.00590862;MQ=42;MQ0F=0.00289735;MQB=0.962355;PV4=1,0.00400327,0.200026,1;RPB=0.999998;SGB=264.576;VDB=0	GT:PL:DP:AD	0/1:159,0,152:73:33,40	0/0:0,39,181:13:13,0	0/0:0,42,178:14:14,0	0/0:0,30,169:10:10,0	0/1:117,0,97:13:5,8	0/0:0,105,190:36:35,0	0/1:153,0,131:26:11,15	0/0:0,57,188:19:19,0	0/0:0,105,193:35:35,0	0/0:0,36,178:12:12,0	0/0:0,48,184:16:16,0	0/0:0,48,185:16:16,0	0/0:0,66,183:23:22,0	0/0:0,39,177:13:13,0	0/0:0,57,189:19:19,0	0/0:0,45,183:15:15,0	0/0:0,69,189:23:23,0	0/1:125,0,158:26:16,10	0/0:0,99,191:33:33,0	0/1:157,0,130:26:10,16	0/0:0,27,164:9:9,0	0/1:121,0,97:12:5,7	0/0:0,45,185:15:15,0	0/0:0,66,190:22:22,0	0/0:0,166,200:55:55,0	0/0:0,69,188:23:23,0	0/1:134,0,152:23:13,10	0/0:0,96,193:32:32,0	0/0:0,33,171:11:11,0	0/0:0,60,188:20:20,0	0/1:158,0,128:39:13,26	0/1:154,0,93:19:6,13	0/1:148,0,158:35:19,16	0/0:0,84,190:28:28,0	0/0:0,93,191:31:31,0	0/1:157,0,147:40:17,23	0/0:0,72,189:24:24,0	0/1:159,0,132:35:13,22	0/0:0,105,191:35:35,0	0/1:131,0,157:39:24,14	0/0:0,117,194:39:39,0
NC_035161.1	5132438	Pst_93	C	A	999	.	AC1=52;AF1=0.28492;BQB=2.64407e-05;DP=3783;DP4=0,2651,0,1132;FQ=999;MQ=31;MQ0F=0.00370077;MQB=0;PV4=1,1,0,0.17076;RPB=0.996776;SGB=358.528;VDB=0	GT:PL:DP:AD	0/0:0,255,234:109:108,0	0/1:85,0,139:30:14,16	1/1:115,69,0:23:0,23	0/1:96,0,142:21:11,10	0/1:65,0,142:17:10,7	0/0:0,144,189:48:48,0	0/0:0,108,174:36:36,0	0/0:0,132,187:44:44,0	0/1:77,0,156:62:37,24	0/1:95,0,135:23:10,12	0/1:81,0,83:15:6,9	0/0:0,99,184:33:33,0	0/0:0,57,185:19:19,0	0/0:0,57,171:19:19,0	0/0:0,84,176:28:28,0	0/0:0,75,177:25:25,0	0/0:0,81,190:27:27,0	0/0:0,111,189:37:37,0	0/1:81,0,151:45:21,24	0/0:0,157,197:52:52,0	0/0:0,48,155:16:16,0	0/0:0,42,170:14:14,0	0/1:90,0,113:18:8,10	0/0:0,102,113:34:34,0	1/1:150,255,0:97:0,97	0/1:80,0,81:43:21,22	0/0:0,105,190:35:35,0	0/0:0,151,180:51:50,0	0/0:0,135,187:45:45,0	0/0:0,123,180:41:41,0	0/0:0,117,185:39:39,0	0/0:0,141,187:47:47,0	0/0:0,157,188:52:52,0	0/0:0,132,194:44:44,0	0/0:0,121,186:46:45,1	0/0:0,93,186:32:31,0	0/0:0,96,180:32:32,0	0/1:84,0,140:37:16,21	1/1:112,123,0:41:0,41	0/1:62,0,156:71:44,27	1/1:111,135,0:45:0,45
NC_035161.1	5148073	Nsi_48	A	T	999	.	AC1=112;AF1=0.608685;BQB=0.333038;DP=3745;DP4=0,1552,0,2193;FQ=999;G3=0.076087,0.630471,0.293442;HWE=0.00145832;MQ=42;MQ0F=0.00213618;MQB=0.517051;PV4=1,0.0118031,0.0776448,1;RPB=0.998352;SGB=-140.673;VDB=0	GT:PL:DP:AD	0/0:0,117,194:39:39,0	0/1:151,0,159:42:23,19	1/1:193,108,0:36:0,36	1/1:193,99,0:33:0,33	0/1:158,0,132:42:15,27	0/1:150,0,153:30:15,15	0/1:150,0,156:32:17,15	0/1:132,0,159:40:26,14	0/1:156,0,158:54:28,26	0/1:153,0,159:48:26,22	0/1:150,0,146:29:14,15	0/1:158,0,152:44:20,24	0/1:151,0,159:40:22,18	0/1:154,0,126:50:16,34	1/1:206,187,0:62:0,62	0/1:146,0,157:31:17,14	0/0:0,172,204:57:57,0	0/0:0,181,205:60:60,0	0/1:160,0,142:38:15,23	0/0:0,148,199:49:49,0	0/1:156,0,158:65:33,32	0/1:154,0,158:45:24,21	0/1:159,0,152:47:21,26	1/1:198,138,0:46:0,46	1/1:193,102,0:34:0,34	1/1:198,141,0:47:0,47	0/0:0,105,194:35:35,0	0/1:158,0,134:28:11,17	0/1:144,0,159:47:28,19	0/1:159,0,142:46:18,28	0/1:156,0,152:42:19,23	0/1:141,0,159:38:23,15	0/1:153,0,159:51:27,24	0/0:0,187,207:62:62,0	0/1:151,0,160:57:32,25	0/1:154,0,158:47:25,22	0/1:149,0,159:49:28,21	0/1:153,0,159:47:25,22	1/1:205,181,0:60:0,60	0/1:137,0,158:42:26,16	1/1:198,148,0:49:0,49
NC_035161.1	5163801	Nsi_49	T	C	999	.	AC1=33;AF1=0.179216;BQB=0.247264;DP=2815;DP4=0,2090,0,725;FQ=999;MQ=42;MQ0F=0.00071048;MQB=0.636156;PV4=1,0.0126521,0.000824502,1;RPB=1;SGB=605.548;VDB=0	GT:PL:DP:AD	0/0:0,102,193:34:34,0	0/0:0,117,195:39:39,0	0/0:0,57,189:19:19,0	0/0:0,99,191:33:33,0	0/0:0,54,189:18:18,0	0/0:0,93,193:31:31,0	0/1:152,0,92:33:8,25	0/1:156,0,114:36:11,25	0/0:0,93,191:31:31,0	0/0:0,78,190:26:26,0	0/0:0,84,192:28:28,0	0/1:145,0,88:40:9,31	0/0:0,141,198:47:47,0	0/1:102,0,145:16:10,6	0/1:119,0,136:17:9,8	0/1:157,0,147:34:16,18	0/0:0,90,192:30:30,0	0/0:0,138,197:46:46,0	0/0:0,21,149:7:7,0	0/0:0,135,197:45:45,0	0/1:128,0,59:51:9,42	0/1:154,0,120:43:13,30	0/0:0,69,191:23:23,0	1/1:191,75,0:25:0,25	0/0:0,63,168:33:32,1	0/0:0,181,204:61:60,0	0/0:0,129,196:43:43,0	0/1:151,0,106:37:10,27	0/1:160,0,139:33:13,20	0/1:157,0,122:34:11,23	0/1:152,0,86:33:8,25	0/1:152,0,83:31:7,24	0/1:141,0,33:29:4,25	0/0:0,184,206:61:61,0	0/1:156,0,135:51:18,33	0/1:153,0,126:53:17,36	0/0:0,51,184:17:17,0	0/0:0,66,191:22:22,0	0/0:0,129,196:43:43,0	1/1:146,22,0:30:2,28	0/0:0,42,178:14:14,0
NC_035161.1	5166091	Pst_94	C	T	999	.	AC1=48;AF1=0.264566;BQB=0.173987;DP=2293;DP4=1661,0,632,0;FQ=999;MQ=41;MQ0F=0.00305277;MQB=0;PV4=1,1,4.04949e-24,1;RPB=0.999751;SGB=193.829;VDB=0	GT:PL:DP:AD	0/1:149,0,156:43:24,19	0/0:0,24,144:8:8,0	0/0:0,69,190:23:23,0	0/1:132,0,120:15:7,8	0/1:104,0,138:16:10,6	0/0:0,108,192:36:36,0	0/1:155,0,138:27:12,15	0/0:0,72,187:24:24,0	0/0:0,135,196:45:45,0	0/0:0,45,184:15:15,0	0/0:0,42,181:14:14,0	0/0:0,39,177:13:13,0	0/1:98,0,104:10:5,5	./.:0,9,90:3:3,0	0/0:0,72,190:24:24,0	0/0:0,54,188:18:18,0	0/0:0,51,187:17:17,0	0/1:148,0,118:22:8,14	0/0:0,135,194:45:45,0	0/1:150,0,149:31:15,16	0/0:0,45,185:15:15,0	0/1:73,0,118:10:6,4	0/0:0,24,151:8:8,0	0/0:0,63,187:21:21,0	0/0:0,163,200:55:54,0	0/0:0,90,190:30:30,0	0/1:154,0,120:21:8,13	0/0:0,96,191:32:32,0	0/0:0,84,191:28:28,0	0/0:0,75,189:25:25,0	0/1:155,0,103:22:7,15	0/1:154,0,147:30:14,16	0/1:103,0,147:17:11,6	0/0:0,69,187:23:23,0	0/0:0,93,192:31:31,0	0/1:146,0,155:33:18,15	0/0:0,75,191:25:25,0	0/1:121,0,129:19:9,10	0/0:0,84,189:29:28,0	0/1:157,0,142:35:15,20	0/0:0,135,195:46:45,0
NC_035161.1	5168482	Pst_95	C	G	999	.	AC1=122;AF1=0.662922;BQB=0.447259;DP=3997;DP4=1312,0,2685,0;FQ=999;MQ=42;MQ0F=0.00175131;MQB=0.98542;PV4=1,0.00105396,0.367124,1;RPB=1;SGB=386.91;VDB=0	GT:PL:DP:AD	0/1:160,0,162:106:53,52	0/1:153,0,145:30:14,16	1/1:187,48,0:16:0,16	0/1:144,0,150:28:15,13	1/1:189,54,0:18:0,18	0/0:0,135,197:45:45,0	1/1:202,163,0:54:0,54	0/1:147,0,159:46:27,19	0/0:0,199,209:66:66,0	0/0:0,48,186:16:16,0	0/1:147,0,143:24:12,12	0/1:155,0,157:48:24,24	0/1:136,0,134:18:9,9	0/1:138,0,145:21:11,10	0/1:159,0,141:35:14,21	0/1:141,0,144:23:12,11	0/0:0,90,191:30:30,0	0/1:159,0,143:34:14,20	0/1:159,0,140:48:18,30	0/1:146,0,158:48:28,20	0/1:144,0,55:13:3,10	1/1:188,63,0:21:0,21	0/1:133,0,97:13:5,8	1/1:194,117,0:39:0,39	1/1:233,255,0:100:0,100	0/1:152,0,159:51:28,23	0/1:112,0,157:23:15,8	0/1:138,0,159:50:30,20	0/1:145,0,159:39:23,16	0/1:151,0,159:49:27,22	1/1:178,124,0:53:1,52	1/1:193,108,0:36:0,36	1/1:173,81,0:39:1,38	0/0:0,132,197:44:44,0	0/1:157,0,132:41:15,26	1/1:191,90,0:30:0,30	0/0:0,93,192:31:31,0	1/1:197,148,0:49:0,49	0/1:151,0,159:47:25,22	1/1:210,208,0:69:0,69	0/1:154,0,158:60:31,29
NC_035161.1	5169981	Pst_96	C	T	999	.	AC1=24;AF1=0.134053;BQB=0.000390505;DP=2433;DP4=0,2174,0,259;FQ=999;G3=0.787629,0.156881,0.05549;HWE=0.00770839;MQ=42;MQ0F=0.00164406;MQB=0;PV4=1,1,0,1;RPB=0.977058;SGB=178.079;VDB=0	GT:PL:DP:AD	0/0:0,135,194:45:45,0	0/0:0,39,178:13:13,0	0/0:0,24,150:8:8,0	1/1:152,27,0:9:0,9	0/0:0,21,148:7:7,0	0/1:153,0,150:30:15,15	0/0:0,120,194:40:40,0	0/0:0,90,189:30:30,0	0/1:152,0,148:32:15,17	0/0:0,21,131:7:7,0	0/0:0,33,172:11:11,0	0/0:0,78,190:26:26,0	0/1:96,0,90:15:5,10	0/0:0,24,155:8:8,0	0/1:54,0,108:8:5,3	0/0:0,57,186:19:19,0	0/0:0,48,185:16:16,0	0/0:0,66,190:22:22,0	0/0:0,90,191:30:30,0	0/0:0,99,190:33:33,0	0/0:0,33,174:11:11,0	./.:0,12,110:4:4,0	0/0:0,18,135:6:6,0	0/0:0,93,190:31:31,0	0/0:0,163,198:54:54,0	0/1:152,0,130:23:10,13	0/0:0,39,176:13:13,0	0/0:0,87,190:29:29,0	0/0:0,72,189:24:24,0	0/0:0,81,188:27:27,0	0/0:0,81,186:27:27,0	0/0:0,111,192:37:37,0	0/0:0,78,189:26:26,0	0/0:0,48,184:16:16,0	0/0:0,120,193:40:40,0	0/0:0,126,193:42:42,0	0/1:112,0,112:13:6,7	0/0:0,93,191:31:31,0	0/1:120,0,154:35:24,11	0/0:0,172,200:57:57,0	0/1:154,0,153:34:17,17
NC_035161.1	5183573	Pst_97	T	A	999	.	AC1=41;AF1=0.22278;BQB=0.0747442;DP=1370;DP4=0,1077,0,293;FQ=999;G3=0.696309,0.158237,0.145455;HWE=1.78461e-06;MQ=40;MQ0F=0.00218978;MQB=0;PV4=1,0.00283832,0,0.30107;RPB=0.999702;SGB=251.385;VDB=0	GT:PL:DP:AD	0/0:0,111,194:37:37,0	0/0:0,15,126:5:5,0	0/0:0,21,146:7:7,0	0/1:114,0,80:10:4,6	0/0:0,21,126:7:7,0	0/1:146,0,103:19:7,12	0/0:0,51,187:17:17,0	0/0:0,18,128:6:6,0	0/1:87,0,151:17:12,5	0/1:118,0,15:7:1,6	0/0:0,21,148:7:7,0	0/0:0,57,189:19:19,0	0/0:0,30,165:10:10,0	0/0:0,18,130:6:6,0	0/0:0,27,165:9:9,0	0/0:0,27,165:9:9,0	0/0:0,30,170:10:10,0	0/0:0,18,137:6:6,0	0/0:0,51,186:17:17,0	0/0:0,48,184:16:16,0	0/0:0,33,170:11:11,0	0/0:0,30,169:10:10,0	0/0:0,24,158:8:8,0	0/0:0,51,181:18:17,0	0/0:0,69,190:23:23,0	0/1:102,0,102:10:5,5	0/0:0,51,186:17:17,0	0/0:0,36,173:12:12,0	0/0:0,27,162:9:9,0	0/0:0,30,168:10:10,0	0/0:0,69,190:23:23,0	0/0:0,48,184:16:16,0	0/0:0,45,182:15:15,0	0/0:0,93,190:31:31,0	0/0:0,33,173:11:11,0	0/0:0,60,188:20:20,0	0/1:52,0,148:14:11,3	0/0:0,66,190:22:22,0	0/1:153,0,142:31:14,16	0/0:0,111,194:37:37,0	0/1:108,0,152:21:14,7
NC_035161.1	5183889	Nsi_50	A	T	999	.	AC1=38;AF1=0.207504;BQB=0.343127;DP=1162;DP4=942,0,220,0;FQ=999;MQ=35;MQ0F=0.00258176;MQB=0.00698516;PV4=1,1,1,1;RPB=1;SGB=78.7076;VDB=0	GT:PL:DP:AD	0/0:0,60,188:20:20,0	0/1:137,0,128:17:8,9	1/1:165,27,0:9:0,9	0/0:0,36,143:12:12,0	0/1:104,0,104:10:5,5	0/0:0,45,157:15:15,0	0/0:0,36,164:12:12,0	0/0:0,33,147:11:11,0	0/0:0,33,141:11:11,0	0/0:0,27,147:9:9,0	0/1:72,0,84:7:4,3	0/0:0,48,170:16:16,0	0/0:0,24,150:8:8,0	0/0:0,45,153:15:15,0	0/0:0,30,135:10:10,0	0/0:0,33,153:11:11,0	0/0:0,48,187:16:16,0	0/0:0,42,183:14:14,0	0/1:134,0,97:13:5,8	0/0:0,54,184:18:18,0	0/0:0,45,157:15:15,0	0/0:0,51,173:17:17,0	0/1:94,0,141:14:9,5	0/0:0,36,107:12:12,0	1/1:184,45,0:15:0,15	0/1:110,0,99:14:8,6	0/0:0,57,189:19:19,0	0/0:0,72,179:24:24,0	0/0:0,27,153:9:9,0	0/0:0,42,170:14:14,0	0/0:0,36,154:12:12,0	0/0:0,27,153:9:9,0	0/0:0,33,147:11:11,0	0/0:0,66,190:22:22,0	0/0:0,57,173:19:19,0	0/0:0,54,167:18:18,0	0/0:0,30,156:10:10,0	0/1:101,0,110:11:6,5	0/1:140,0,81:23:12,11	0/0:0,36,154:12:12,0	0/1:104,0,72:10:5,5
NC_035161.1	5205574	Nsi_52	T	C	999	.	AC1=28;AF1=0.155556;BQB=0.0353336;DP=4354;DP4=0,3607,0,747;FQ=999;G3=0.8,0.0888889,0.111111;HWE=5.02292e-08;MQ=41;MQ0F=0.00183739;MQB=0;PV4=1,2.88098e-07,0,0.228687;RPB=0.998859;SGB=929.318;VDB=0	GT:PL:DP:AD	0/0:0,75,191:25:25,0	0/0:0,84,191:28:28,0	0/0:0,151,199:50:50,0	1/1:192,87,0:29:0,29	0/0:0,178,204:59:59,0	0/1:158,0,151:75:34,41	0/0:0,211,212:70:70,0	0/0:0,66,190:22:22,0	1/1:171,67,0:33:1,32	1/1:188,84,0:28:0,28	0/0:0,72,191:24:24,0	0/0:0,90,191:30:30,0	0/0:0,93,193:31:31,0	0/0:0,93,192:31:31,0	0/0:0,108,193:36:36,0	0/0:0,72,189:24:24,0	./.:0,0,0:0:0,0	0/0:0,87,191:29:29,0	0/0:0,87,192:29:29,0	0/0:0,123,194:41:41,0	0/0:0,93,191:31:31,0	0/0:0,229,213:76:76,0	0/0:0,105,193:35:35,0	0/0:0,187,205:62:62,0	0/0:0,175,202:58:58,0	0/1:156,0,138:68:26,42	0/0:0,81,191:27:27,0	0/0:0,78,191:26:26,0	0/0:0,90,192:30:30,0	0/0:0,72,190:24:24,0	0/0:0,154,198:51:51,0	0/0:0,178,204:59:59,0	0/0:0,217,213:72:72,0	0/0:0,117,194:39:39,0	0/0:0,114,194:38:38,0	0/0:0,190,205:63:63,0	1/1:193,132,0:44:0,44	0/0:0,184,205:62:61,0	0/1:160,0,142:69:28,41	0/0:0,148,198:49:49,0	0/1:155,0,155:48:23,25
NC_035161.1	5244542	Pst_98	G	C	999	.	AC1=29;AF1=0.161643;BQB=0.792088;DP=2069;DP4=1732,0,337,0;FQ=999;MQ=41;MQ0F=0.0019333;MQB=0;PV4=1,0.151762,2.70793e-22,1;RPB=1;SGB=109.941;VDB=0	GT:PL:DP:AD	0/1:158,0,135:42:16,26	0/1:146,0,70:14:4,10	0/0:0,48,185:16:16,0	0/0:0,15,115:5:5,0	0/0:0,27,165:9:9,0	0/0:0,60,187:20:20,0	0/0:0,45,185:15:15,0	0/1:141,0,108:18:7,11	0/1:158,0,143:37:16,21	./.:0,9,90:3:3,0	0/1:136,0,61:11:3,8	0/1:140,0,94:14:5,9	0/0:0,27,164:9:9,0	0/1:18,0,108:6:5,1	0/1:118,0,86:10:4,6	0/1:113,0,114:12:6,6	1/1:188,69,0:23:0,23	0/1:143,0,144:24:12,12	0/1:154,0,151:33:16,17	0/1:156,0,121:24:9,15	0/1:21,0,96:5:4,1	0/0:0,24,155:8:8,0	0/1:128,0,40:9:2,7	0/0:0,66,189:22:22,0	0/0:0,169,203:56:56,0	0/0:0,72,187:24:24,0	0/1:127,0,124:16:8,8	0/1:84,0,154:18:13,5	0/1:114,0,143:18:10,8	0/1:147,0,154:29:15,14	0/0:0,66,190:22:22,0	0/0:0,69,170:35:34,1	0/0:0,21,159:19:18,1	0/1:122,0,148:19:11,8	0/1:157,0,130:26:10,16	0/0:0,54,187:18:18,0	0/1:137,0,125:18:8,10	0/0:0,66,189:22:22,0	0/0:0,78,190:26:26,0	0/0:0,120,194:40:40,0	0/0:0,87,190:29:29,0
NC_035161.1	5257244	Nsi_53	G	A	999	.	AC1=95;AF1=0.514633;BQB=3.56175e-12;DP=3748;DP4=1618,0,2130,0;FQ=999;G3=0.333538,0.305995,0.360467;HWE=0.000296013;MQ=42;MQ0F=0.00106724;MQB=0.701925;PV4=1,3.51743e-13,0.0596967,1;RPB=1;SGB=917.664;VDB=0	GT:PL:DP:AD	1/1:191,90,0:30:0,30	1/1:205,193,0:64:0,64	1/1:197,157,0:52:0,52	0/0:0,114,194:38:38,0	1/1:187,60,0:20:0,20	0/0:0,96,173:44:43,1	0/0:0,48,187:16:16,0	0/1:159,0,144:48:19,29	0/1:157,0,156:74:36,38	0/1:157,0,155:62:31,31	1/1:199,148,0:49:0,49	0/1:158,0,151:50:22,28	0/0:0,111,192:37:37,0	0/1:104,0,146:68:49,19	0/1:157,0,156:80:39,41	0/1:155,0,120:35:11,24	1/1:224,255,0:92:0,92	1/1:191,99,0:33:0,33	1/1:215,232,0:77:0,77	1/1:191,90,0:30:0,30	0/1:153,0,127:69:23,46	0/0:0,69,191:23:23,0	1/1:205,202,0:67:0,67	0/0:0,111,194:37:37,0	1/1:201,166,0:55:0,55	0/1:160,0,157:90:44,46	1/1:191,90,0:30:0,30	0/1:133,0,76:54:11,43	0/1:154,0,126:49:16,33	0/1:159,0,143:37:15,22	0/0:0,54,189:18:18,0	0/0:0,42,183:14:14,0	0/0:0,54,187:18:18,0	0/1:160,0,147:80:34,46	0/1:154,0,130:56:19,37	0/0:0,60,190:20:20,0	0/1:157,0,157:73:36,37	1/1:191,93,0:31:0,31	0/1:152,0,160:83:45,38	0/0:0,33,174:11:11,0	0/1:157,0,152:60:27,33
NC_035161.1	5265325	Pst_99	T	C	999	.	AC1=34;AF1=0.188568;BQB=9.141e-10;DP=1649;DP4=1279,0,370,0;FQ=999;G3=0.625759,0.374241,3.19428e-07;HWE=0.00831993;MQ=42;MQ0F=0.00121286;MQB=0.973557;PV4=1,2.09851e-09,0.286144,1;RPB=0.999945;SGB=169.579;VDB=0	GT:PL:DP:AD	0/1:157,0,140:44:17,27	0/0:0,30,167:10:10,0	0/0:0,48,183:16:16,0	0/0:0,30,170:10:10,0	0/1:126,0,48:10:3,7	0/0:0,66,188:22:22,0	0/1:142,0,81:15:5,10	0/0:0,27,159:9:9,0	0/0:0,93,190:31:31,0	0/0:0,36,178:12:12,0	0/0:0,39,181:13:13,0	0/0:0,33,174:11:11,0	0/0:0,42,182:14:14,0	0/0:0,33,166:11:11,0	0/0:0,54,187:18:18,0	0/0:0,18,139:6:6,0	./.:0,12,107:4:4,0	0/1:126,0,137:17:9,8	0/0:0,28,167:20:19,1	0/1:143,0,139:23:11,12	0/0:0,21,149:7:7,0	./.:47,6,0:2:0,2	0/0:0,18,139:6:6,0	0/0:0,33,175:11:11,0	0/0:0,126,194:42:42,0	0/0:0,3,140:13:12,1	0/1:131,0,110:16:7,9	0/0:0,72,191:24:24,0	0/0:0,33,174:11:11,0	0/0:0,51,183:17:17,0	0/1:154,0,130:26:10,16	0/1:147,0,142:25:12,13	0/1:127,0,102:16:6,10	0/0:0,51,185:18:17,0	0/0:0,48,186:16:16,0	0/1:132,0,141:19:10,9	0/0:0,42,181:14:14,0	0/1:145,0,151:28:14,14	0/0:0,66,187:22:22,0	0/1:149,0,155:36:19,17	0/0:0,81,190:27:27,0
NC_035161.1	5285338	Pst_100	G	A	999	.	AC1=44;AF1=0.241846;BQB=0.00861006;DP=1899;DP4=1475,0,424,0;FQ=999;G3=0.61752,0.281383,0.101097;HWE=0.0348416;MQ=42;MQ0F=0.00263296;MQB=0.112054;PV4=1,1,0.00337068,1;RPB=1;SGB=236.559;VDB=0	GT:PL:DP:AD	0/0:0,144,195:48:48,0	0/0:0,42,183:14:14,0	./.:0,12,110:4:4,0	0/0:0,27,163:9:9,0	0/0:0,24,158:8:8,0	0/0:0,63,188:21:21,0	0/1:136,0,149:22:12,10	0/1:127,0,150:24:14,10	0/0:0,72,187:24:24,0	0/0:0,30,169:10:10,0	0/0:0,51,186:17:17,0	0/1:69,0,108:8:5,3	0/0:0,21,148:7:7,0	0/0:0,27,158:9:9,0	0/0:0,63,186:21:21,0	0/1:81,0,125:11:7,4	0/0:0,57,185:19:19,0	0/0:0,72,189:24:24,0	0/0:0,81,190:27:27,0	0/0:0,57,185:20:19,0	0/1:72,0,93:7:4,3	0/1:46,0,109:7:5,2	0/0:0,21,144:7:7,0	0/1:119,0,139:16:9,7	0/0:0,151,197:50:50,0	0/0:0,81,190:27:27,0	0/0:0,60,188:20:20,0	0/1:151,0,155:35:18,16	0/1:144,0,116:17:7,10	0/1:139,0,134:20:10,10	0/1:143,0,117:17:7,10	0/1:89,0,153:22:16,6	0/1:108,0,153:21:14,7	0/0:0,69,188:23:23,0	0/1:122,0,157:27:17,10	0/1:144,0,97:18:6,12	0/0:0,51,182:17:17,0	0/0:0,78,190:26:26,0	0/0:0,78,190:26:26,0	0/0:0,69,187:23:23,0	0/0:0,78,189:26:26,0
NC_035161.1	5310969	Nsi_54	C	T	999	.	AC1=25;AF1=0.136467;BQB=0.45843;DP=1610;DP4=0,1413,0,197;FQ=999;G3=0.726855,0.273145,1.72279e-25;HWE=0.045822;MQ=42;MQ0F=0.00186335;MQB=0.794014;PV4=1,0.0310543,0.0142625,1;RPB=1;SGB=107.818;VDB=0	GT:PL:DP:AD	0/0:0,48,187:16:16,0	0/0:0,48,187:16:16,0	0/0:0,36,178:12:12,0	0/0:0,36,176:12:12,0	0/0:0,36,176:12:12,0	0/0:0,30,166:10:10,0	0/1:127,0,136:17:9,8	0/1:112,0,125:13:7,6	0/0:0,72,191:24:24,0	0/0:0,69,191:23:23,0	0/0:0,54,188:18:18,0	0/1:123,0,118:14:7,7	0/0:0,24,158:8:8,0	0/0:0,69,188:23:23,0	0/0:0,63,188:21:21,0	0/1:122,0,152:22:13,9	0/0:0,84,191:28:28,0	0/0:0,69,190:23:23,0	0/0:0,6,153:14:13,1	0/0:0,108,194:36:36,0	0/1:148,0,136:24:11,13	0/1:143,0,126:18:8,10	0/0:0,60,190:20:20,0	0/1:110,0,148:18:11,7	0/0:0,51,187:17:17,0	0/0:0,75,191:25:25,0	0/0:0,33,175:11:11,0	0/1:99,0,126:12:7,5	0/1:108,0,155:21:14,7	0/1:131,0,150:21:12,9	0/1:81,0,141:15:10,5	0/1:133,0,97:13:5,8	0/1:133,0,142:19:10,9	0/0:0,75,189:25:25,0	0/1:141,0,125:18:8,10	0/1:139,0,118:16:7,9	0/0:0,57,189:19:19,0	0/0:0,51,186:17:17,0	0/0:0,66,189:22:22,0	0/1:156,0,96:20:6,14	0/0:0,54,187:18:18,0
NC_035161.1	5333819	Pst_101	T	C	999	.	AC1=46;AF1=0.253047;BQB=0.999875;DP=2617;DP4=1970,0,647,0;FQ=999;MQ=42;MQ0F=0.00267482;MQB=0.0177487;PV4=1,1,0.000138481,1;RPB=0.999248;SGB=260.36;VDB=0	GT:PL:DP:AD	0/0:0,199,205:66:66,0	0/0:0,42,183:14:14,0	0/0:0,36,178:12:12,0	0/1:89,0,145:16:11,5	0/0:0,39,178:13:13,0	0/1:111,0,156:34:24,10	0/1:158,0,84:24:7,17	0/1:133,0,149:22:12,10	0/1:145,0,158:61:36,25	0/1:152,0,113:19:7,12	0/0:0,30,169:10:10,0	0/1:138,0,155:28:16,12	0/0:0,60,189:20:20,0	0/0:0,39,179:13:13,0	0/0:0,54,189:18:18,0	0/1:140,0,6:10:1,9	0/0:0,66,190:22:22,0	0/0:0,66,186:23:22,0	0/0:0,154,198:51:51,0	0/0:0,102,193:34:34,0	0/1:114,0,115:14:7,7	0/1:90,0,90:8:4,4	0/0:0,33,174:11:11,0	0/1:146,0,149:30:16,14	0/0:0,175,203:59:58,0	0/1:146,0,145:31:14,17	0/0:0,96,191:32:32,0	0/1:147,0,158:38:21,17	0/1:103,0,148:17:11,6	0/1:158,0,113:29:9,20	0/1:151,0,152:37:19,18	0/1:158,0,144:38:16,22	0/1:153,0,144:26:12,14	0/0:0,117,194:39:39,0	0/1:122,0,154:23:14,9	0/1:139,0,155:30:17,13	0/1:128,0,125:17:9,8	0/0:0,72,189:24:24,0	0/1:143,0,158:34:20,14	0/0:0,135,195:45:45,0	0/1:154,0,154:38:19,19
NC_035161.1	5349272	Pst_103	A	C	999	.	AC1=58;AF1=0.316937;BQB=0.00339508;DP=1938;DP4=0,1364,0,573;FQ=999;MQ=42;MQ0F=0.00154799;MQB=0.895821;PV4=1,6.69823e-08,0.00875894,0.179678;RPB=0.9987;SGB=27.8686;VDB=0	GT:PL:DP:AD	0/0:0,154,196:51:51,0	0/1:37,0,134:10:8,2	0/0:0,30,168:10:10,0	0/1:111,0,135:17:9,8	0/0:0,21,148:7:7,0	0/1:138,0,141:21:11,10	0/1:123,0,147:20:12,8	0/1:130,0,150:21:12,9	0/1:108,0,158:31:21,10	0/1:129,0,86:13:5,8	0/1:74,0,74:6:3,3	0/1:148,0,117:19:8,11	0/0:0,15,115:5:5,0	0/1:95,0,49:6:2,4	0/1:84,0,133:13:8,5	0/1:133,0,136:19:10,9	0/0:0,36,178:12:12,0	0/0:0,63,187:21:21,0	0/0:0,93,191:31:31,0	0/0:0,81,189:27:27,0	0/1:97,0,123:12:7,5	0/1:88,0,88:9:4,4	0/0:0,27,158:9:9,0	0/1:86,0,134:13:8,5	0/1:135,0,155:42:26,16	0/1:139,4,0:24:2,22	0/0:0,57,187:19:19,0	0/1:153,0,142:34:14,20	0/1:134,0,133:19:9,10	0/1:123,0,155:23:14,9	0/1:82,0,156:22:16,6	0/1:149,0,152:30:15,15	0/1:49,0,135:14:11,3	0/0:0,69,190:23:23,0	0/1:145,0,134:22:10,12	0/1:154,0,111:26:9,17	0/1:62,0,146:18:12,6	0/0:0,84,191:28:28,0	1/1:181,48,0:16:0,16	0/0:0,123,193:41:41,0	0/1:151,0,156:35:18,17
NC_035161.1	6234308	Pst_104	A	G	999	.	AC1=10;AF1=0.0559253;BQB=0.167135;DP=2156;DP4=0,1985,0,171;FQ=999;G3=0.910641,0.0671364,0.0222222;HWE=0.0152919;MQ=42;MQ0F=0.00231911;MQB=0.513455;PV4=1,0.00364833,0.0788628,1;RPB=1;SGB=307.719;VDB=0	GT:PL:DP:AD	0/0:0,184,205:61:61,0	0/0:0,36,176:12:12,0	0/0:0,36,177:12:12,0	0/0:0,39,179:13:13,0	0/0:0,27,165:9:9,0	0/0:0,60,190:20:20,0	0/0:0,39,180:13:13,0	0/0:0,57,189:19:19,0	0/0:0,141,197:47:47,0	0/0:0,30,170:10:10,0	0/0:0,18,135:6:6,0	0/0:0,72,190:24:24,0	0/0:0,30,170:10:10,0	0/0:0,27,159:9:9,0	0/0:0,30,169:10:10,0	0/0:0,36,178:12:12,0	0/0:0,39,180:13:13,0	0/0:0,30,169:10:10,0	0/0:0,102,193:34:34,0	0/0:0,63,190:21:21,0	0/0:0,36,177:12:12,0	0/0:0,36,174:12:12,0	./.:0,12,110:4:4,0	0/0:0,48,185:16:16,0	0/0:0,138,195:46:46,0	0/0:0,78,188:26:26,0	0/0:0,48,184:16:16,0	0/0:0,90,192:30:30,0	0/0:0,84,190:28:28,0	0/0:0,90,191:30:30,0	0/0:0,60,187:20:20,0	0/0:0,105,193:35:35,0	0/0:0,78,187:27:26,0	0/0:0,72,190:24:24,0	0/0:0,78,191:26:26,0	0/0:0,72,191:24:24,0	0/0:0,51,186:17:17,0	0/0:0,69,190:23:23,0	0/0:0,66,189:22:22,0	0/0:0,120,193:40:40,0	0/0:0,93,192:31:31,0
NC_035161.1	6237201	Nsi_55	C	A	999	.	AC1=14;AF1=0.0777951;BQB=0.750498;DP=3122;DP4=0,2878,0,244;FQ=999;MQ=42;MQ0F=0.00128123;MQB=0;PV4=1,1,4.98488e-34,0.385486;RPB=0.999837;SGB=117.493;VDB=0	GT:PL:DP:AD	0/0:0,120,192:40:40,0	0/0:0,129,194:43:43,0	0/0:0,117,195:39:39,0	0/1:134,0,145:21:11,10	0/0:0,108,193:36:36,0	0/0:0,114,193:38:38,0	0/0:0,87,191:29:29,0	0/0:0,93,191:31:31,0	0/1:136,0,159:41:26,15	0/1:142,0,159:38:23,15	0/0:0,117,193:39:39,0	0/0:0,87,191:29:29,0	0/0:0,138,196:46:46,0	0/0:0,114,193:38:38,0	0/0:0,126,194:42:42,0	0/0:0,60,189:20:20,0	0/0:0,154,197:51:51,0	0/0:0,117,193:39:39,0	0/0:0,132,196:44:44,0	0/0:0,126,195:42:42,0	0/0:0,141,197:47:47,0	0/0:0,129,196:43:43,0	0/0:0,144,199:48:48,0	0/0:0,99,192:33:33,0	0/0:192,192,192:31:0,0	0/0:0,127,194:48:47,1	0/0:0,123,195:41:41,0	0/0:0,138,198:46:46,0	0/0:0,132,194:44:44,0	0/0:0,81,172:39:38,1	0/0:0,90,190:30:30,0	0/0:0,99,190:33:33,0	0/0:0,108,192:36:36,0	0/0:0,160,199:53:53,0	0/0:0,129,195:43:43,0	0/0:0,93,192:31:31,0	0/0:0,132,195:44:44,0	0/0:0,123,194:41:41,0	0/1:152,0,158:49:27,22	0/0:0,87,191:29:29,0	0/1:152,0,135:23:10,13
NC_035161.1	6238306	Pst_105	A	T	999	.	AC1=77;AF1=0.420434;BQB=0.751453;DP=2698;DP4=0,1507,0,1191;FQ=999;MQ=41;MQ0F=0.00111193;MQB=0;PV4=1,1,0,1;RPB=0.999763;SGB=358.893;VDB=0	GT:PL:DP:AD	0/0:0,190,206:63:63,0	0/0:0,36,168:12:12,0	0/0:0,48,184:16:16,0	0/1:149,0,142:26:13,13	0/1:148,0,54:16:4,12	0/0:0,105,193:35:35,0	1/1:191,105,0:35:0,35	0/1:158,0,126:28:10,18	0/1:159,0,147:46:19,27	0/1:111,0,139:16:9,7	0/0:0,33,171:11:11,0	0/0:0,72,190:24:24,0	0/0:0,66,190:22:22,0	./.:0,12,97:4:4,0	0/1:41,0,152:18:15,3	0/1:112,0,117:13:7,6	0/0:0,66,189:22:22,0	0/0:0,69,191:23:23,0	0/0:0,105,177:47:46,1	0/0:0,93,192:31:31,0	0/1:128,0,121:15:7,8	1/1:180,42,0:14:0,14	0/0:0,10,153:11:10,1	0/0:0,114,194:38:38,0	1/1:205,196,0:65:0,65	0/1:155,0,154:36:18,18	0/0:0,81,192:27:27,0	0/1:158,0,142:41:16,25	0/1:134,0,154:24:14,10	0/1:159,0,135:37:15,22	1/1:192,99,0:33:0,33	1/1:196,129,0:43:0,43	1/1:191,90,0:30:0,30	0/0:0,45,184:20:19,1	0/1:141,0,159:32:19,13	1/1:193,117,0:39:0,39	0/1:112,0,157:30:21,9	0/1:74,0,154:22:17,5	0/1:143,0,155:28:15,13	0/1:158,0,155:48:23,25	0/1:157,0,152:34:16,18
NC_035161.1	6267684	Pst_107	T	C	999	.	AC1=15;AF1=0.0842832;BQB=0.538913;DP=2896;DP4=0,2589,0,306;FQ=999;MQ=42;MQ0F=0.000345304;MQB=0.980113;PV4=1,1,0.000947392,1;RPB=1;SGB=450.594;VDB=0	GT:PL:DP:AD	0/0:0,208,209:69:69,0	0/1:138,0,132:20:9,11	0/0:0,66,189:22:22,0	0/1:143,0,116:20:8,12	0/0:0,42,183:14:14,0	0/1:160,0,149:51:22,29	0/0:0,87,191:29:29,0	0/0:0,102,193:34:34,0	0/1:160,0,148:55:24,31	0/1:155,0,130:26:10,16	0/0:0,69,189:23:23,0	0/0:0,66,189:22:22,0	0/0:0,48,184:16:16,0	0/0:0,27,163:9:9,0	0/0:0,81,191:27:27,0	0/0:0,51,188:17:17,0	0/0:0,57,189:19:19,0	0/0:0,93,192:31:31,0	0/1:155,0,157:53:27,26	0/0:0,108,193:36:36,0	0/0:0,27,161:10:9,0	0/0:0,21,148:7:7,0	0/0:0,60,189:20:20,0	0/1:156,0,149:32:15,17	0/0:0,255,220:85:85,0	0/0:0,114,194:38:38,0	0/0:0,84,192:28:28,0	0/0:0,129,196:43:43,0	0/0:0,105,193:35:35,0	0/0:0,93,192:31:31,0	0/0:0,99,191:33:33,0	0/0:0,90,192:30:30,0	0/0:0,93,192:31:31,0	0/0:0,93,192:31:31,0	0/0:0,114,194:38:38,0	0/0:0,111,194:37:37,0	0/0:0,108,192:36:36,0	0/0:0,148,199:49:49,0	0/0:0,114,194:38:38,0	0/0:0,148,196:49:49,0	0/0:0,160,200:53:53,0
NC_035161.1	6269493	Nsi_56	A	T	999	.	AC1=50;AF1=0.27076;BQB=0.469122;DP=2310;DP4=0,1683,0,627;FQ=999;MQ=41;MQ0F=0;MQB=0;PV4=1,1,0,1;RPB=0.999758;SGB=367.6;VDB=0	GT:PL:DP:AD	0/1:151,0,155:31:16,15	0/1:157,0,132:29:12,17	./.:0,0,0:0:0,0	0/0:0,90,191:30:30,0	0/0:0,102,193:34:34,0	0/0:0,63,190:21:21,0	0/0:0,93,193:31:31,0	0/1:151,0,135:25:11,14	0/0:0,126,194:42:42,0	0/0:0,108,194:36:36,0	1/1:192,102,0:34:0,34	0/1:157,0,139:33:13,20	0/1:144,0,153:26:14,12	1/1:181,42,0:14:0,14	1/1:185,48,0:16:0,16	0/1:115,0,148:18:11,7	0/1:153,0,155:37:19,18	0/1:151,0,148:27:13,14	0/0:0,39,180:13:13,0	0/1:153,0,155:33:17,16	0/1:152,0,152:38:19,19	0/0:0,123,193:41:41,0	0/1:148,0,159:54:31,23	0/0:0,99,193:33:33,0	0/0:0,99,192:33:33,0	0/1:156,0,145:29:13,16	0/1:156,0,95:26:7,19	0/1:156,0,154:39:19,20	0/1:135,0,157:42:27,15	0/1:154,0,81:29:7,22	0/0:0,45,185:15:15,0	0/0:0,54,189:18:18,0	0/0:0,30,168:10:10,0	1/1:188,57,0:19:0,19	0/1:126,0,157:40:27,13	0/0:0,87,190:29:29,0	0/1:117,0,158:27:18,9	0/0:0,72,190:24:24,0	0/1:158,0,154:40:19,21	0/0:0,54,188:18:18,0	0/0:0,51,186:17:17,0
NC_035161.1	6274203	Pst_108	A	G	999	.	AC1=151;AF1=0.820165;BQB=2.08143e-05;DP=2764;DP4=0,437,0,2326;FQ=999;G3=3.65665e-08,0.359704,0.640296;HWE=0.00780823;MQ=39;MQ0F=0.00253256;MQB=0;PV4=1,2.33879e-08,1.09186e-30,1;RPB=0.999898;SGB=49.4016;VDB=0	GT:PL:DP:AD	0/1:152,0,159:70:38,32	1/1:184,63,0:21:0,21	1/1:188,51,0:17:0,17	1/1:174,42,0:14:0,14	0/1:108,0,92:13:5,7	1/1:190,93,0:31:0,31	1/1:190,84,0:28:0,28	1/1:191,108,0:36:0,36	1/1:193,126,0:43:0,42	1/1:184,48,0:16:0,16	1/1:183,51,0:17:0,17	0/1:109,0,122:15:8,7	0/1:144,0,79:20:5,15	1/1:149,30,0:10:0,10	1/1:186,75,0:25:0,25	1/1:168,33,0:11:0,11	0/1:152,0,109:26:8,18	0/1:148,0,128:22:9,13	0/1:157,0,154:44:21,23	0/1:153,0,153:38:19,19	1/1:155,24,0:8:0,8	1/1:154,27,0:9:0,9	0/1:95,0,86:10:4,5	1/1:190,93,0:31:0,31	1/1:206,220,0:73:0,73	1/1:187,87,0:29:0,29	0/1:156,0,130:28:11,17	1/1:191,105,0:35:0,35	1/1:189,93,0:31:0,31	1/1:191,123,0:42:0,41	1/1:194,126,0:42:0,42	1/1:194,126,0:42:0,42	1/1:191,105,0:36:0,35	1/1:191,111,0:37:0,37	1/1:198,160,0:53:0,53	1/1:194,126,0:42:0,42	1/1:188,81,0:27:0,27	0/1:156,0,98:28:8,20	1/1:195,141,0:47:0,47	0/1:154,0,126:52:17,35	0/1:154,0,150:39:18,21
NC_035161.1	6275302	Pst_109	T	A	999	.	AC1=50;AF1=0.270536;BQB=6.77703e-06;DP=1608;DP4=0,1180,0,428;FQ=999;MQ=42;MQ0F=0.00248756;MQB=0.967556;PV4=1,1,1,1;RPB=0.98679;SGB=247.756;VDB=0	GT:PL:DP:AD	0/1:157,0,154:51:25,26	0/1:49,0,95:6:4,2	1/1:186,54,0:18:0,18	0/0:0,39,177:13:13,0	0/0:0,42,180:14:14,0	0/0:0,48,186:16:16,0	0/0:0,63,186:21:21,0	0/1:86,0,107:10:6,4	0/0:0,99,191:33:33,0	0/0:0,27,155:9:9,0	1/1:158,24,0:8:0,8	0/1:149,0,111:19:7,12	0/1:97,0,134:13:8,5	1/1:165,27,0:9:0,9	1/1:181,42,0:14:0,14	0/1:77,0,52:5:2,3	0/1:93,0,40:7:3,4	0/1:58,0,141:12:9,3	0/0:0,48,181:16:16,0	0/1:94,0,154:21:15,6	0/1:130,0,61:11:3,8	0/0:0,30,159:10:10,0	0/1:52,0,71:5:3,2	0/0:0,33,163:11:11,0	0/0:0,102,189:34:34,0	0/1:130,0,146:21:12,9	0/1:154,0,49:19:4,15	0/1:142,0,139:22:11,11	0/1:132,0,120:15:7,8	0/1:136,0,128:17:8,9	0/0:0,51,180:17:17,0	0/0:0,45,171:15:15,0	0/0:0,51,185:17:17,0	1/1:189,57,0:19:0,19	0/1:49,0,144:15:12,3	0/0:0,51,186:17:17,0	0/1:108,0,132:14:8,6	0/0:0,51,187:17:17,0	0/1:148,0,141:27:14,13	0/0:0,75,189:25:25,0	0/0:0,69,190:23:23,0
NC_035161.1	6294463	Pst_110	G	C	999	.	AC1=132;AF1=0.715619;BQB=0.334222;DP=1492;DP4=404,0,1088,0;FQ=999;G3=0.0147612,0.530394,0.454845;HWE=0.00226502;MQ=36;MQ0F=0.00134048;MQB=0;PV4=1,1,0,1;RPB=0;SGB=-31.2838;VDB=0	GT:PL:DP:AD	0/1:153,0,124:43:14,29	1/1:175,33,0:11:0,11	1/1:175,39,0:13:0,13	1/1:147,27,0:9:0,9	0/1:55,0,65:7:3,4	1/1:179,63,0:21:0,21	1/1:181,60,0:20:0,20	0/1:103,0,147:19:12,7	1/1:163,63,0:21:0,21	1/1:159,33,0:11:0,11	0/1:18,0,110:6:5,1	0/1:118,0,83:10:4,6	0/1:36,0,116:9:6,3	0/0:0,18,139:6:6,0	0/1:88,0,106:9:5,4	0/1:15,0,121:7:6,1	0/1:131,0,113:15:7,8	0/1:129,0,61:10:3,7	0/1:140,0,156:29:16,13	0/1:141,0,140:22:11,11	0/1:90,0,82:8:4,4	1/1:140,21,0:7:0,7	0/0:0,18,125:6:6,0	1/1:152,27,0:9:0,9	0/1:83,0,153:38:19,19	1/1:187,54,0:18:0,18	0/1:134,0,135:19:10,9	0/1:150,0,109:20:7,13	0/1:134,0,141:19:10,9	0/1:80,0,135:12:8,4	1/1:181,63,0:21:0,21	1/1:180,90,0:30:0,30	1/1:163,42,0:14:0,14	0/1:140,0,134:22:10,12	0/1:125,0,144:20:11,9	1/1:164,51,0:17:0,17	0/1:71,0,113:14:7,7	0/1:70,0,111:14:6,7	1/1:179,78,0:26:0,26	0/1:85,0,130:30:11,19	0/1:83,0,151:28:14,14
NC_035161.1	6295044	Pst_111	G	A	999	.	AC1=17;AF1=0.0955041;BQB=0.963089;DP=2559;DP4=2349,0,210,0;FQ=999;MQ=42;MQ0F=0.00117233;MQB=0.987171;PV4=1,1,1,1;RPB=0.999948;SGB=170.404;VDB=0	GT:PL:DP:AD	0/0:0,214,212:71:71,0	0/0:0,33,175:11:11,0	0/0:0,63,190:21:21,0	0/0:0,33,171:11:11,0	0/0:0,45,185:15:15,0	0/0:0,123,194:41:41,0	0/0:0,114,195:38:38,0	0/1:156,0,145:32:14,17	0/0:0,169,199:56:56,0	0/0:0,30,170:10:10,0	0/1:132,0,121:15:7,8	0/0:0,84,192:28:28,0	0/0:0,21,142:7:7,0	0/1:77,0,52:5:2,3	0/0:0,60,189:20:20,0	0/1:57,0,146:16:12,4	0/0:0,63,189:21:21,0	0/0:0,78,190:26:26,0	0/0:0,78,190:26:26,0	0/0:0,78,192:26:26,0	0/1:28,0,143:13:11,2	0/0:0,18,139:6:6,0	0/1:118,0,86:10:4,6	0/0:0,63,188:21:21,0	0/0:0,202,208:67:67,0	0/0:0,114,193:38:38,0	0/0:0,69,191:23:23,0	0/1:109,0,158:25:17,8	0/1:116,0,153:23:15,8	0/1:159,0,133:35:13,22	0/0:0,93,191:31:31,0	0/0:0,69,190:23:23,0	0/0:0,81,190:27:27,0	0/1:149,0,149:26:13,13	0/1:159,0,138:33:13,20	0/0:0,111,193:37:37,0	0/1:151,0,140:24:11,13	0/0:0,93,191:31:31,0	0/0:0,111,194:37:37,0	0/0:0,144,199:48:48,0	0/0:0,123,195:41:41,0
NC_035161.1	6295239	Pst_112	C	T	999	.	AC1=14;AF1=0.0782785;BQB=0.447647;DP=3652;DP4=0,3404,0,248;FQ=999;MQ=28;MQ0F=0.00739321;MQB=2.47574e-11;PV4=1,0.493476,3.51663e-16,0;RPB=0;SGB=-225.838;VDB=0	GT:PL:DP:AD	0/0:0,241,189:80:80,0	0/1:71,0,25:26:14,12	0/0:0,72,107:24:24,0	0/1:54,0,78:23:14,9	0/0:0,45,171:15:15,0	0/1:76,0,69:40:18,22	0/0:0,111,105:37:37,0	0/0:0,196,190:65:65,0	0/1:64,0,71:62:36,26	0/1:18,0,69:13:9,4	0/0:0,63,144:21:21,0	0/0:0,93,165:31:31,0	0/0:0,45,176:15:15,0	0/0:0,42,183:14:14,0	0/0:0,93,178:32:31,0	0/0:0,90,180:30:30,0	0/0:0,102,180:34:34,0	0/0:0,87,152:29:29,0	0/1:67,0,156:61:32,29	0/0:0,141,173:47:47,0	0/0:0,57,177:19:19,0	0/0:0,42,108:14:14,0	0/0:0,54,184:18:18,0	0/1:75,0,76:40:21,19	0/0:0,228,196:82:81,1	0/1:29,0,65:41:30,11	0/0:0,75,174:25:25,0	0/0:0,196,192:65:65,0	0/0:0,93,161:31:31,0	0/0:0,87,178:30:29,0	0/0:0,187,107:62:62,0	0/0:0,123,106:41:41,0	0/0:0,144,106:48:48,0	0/0:0,126,183:43:42,0	0/0:0,169,190:56:56,0	0/0:0,135,105:45:45,0	0/0:0,114,184:38:38,0	0/0:0,123,185:41:41,0	0/0:0,141,92:47:47,0	0/0:0,214,197:71:71,0	0/0:0,220,194:73:73,0
NC_035161.1	6296866	Pst_113	A	C	999	.	AC1=127;AF1=0.692319;BQB=0.00539477;DP=2705;DP4=835,0,1870,0;FQ=999;MQ=30;MQ0F=0.0354898;MQB=0;PV4=1,1,0,1;RPB=0;SGB=119.479;VDB=0	GT:PL:DP:AD	0/1:67,0,156:69:37,32	0/1:50,0,155:22:15,7	0/0:0,48,184:16:16,0	0/1:54,0,140:17:11,6	0/1:64,0,125:13:7,6	0/1:94,0,140:42:16,26	1/1:92,90,0:42:1,41	1/1:114,39,0:13:0,13	0/1:81,0,156:44:23,21	0/1:85,0,125:21:9,12	1/1:80,18,0:6:0,6	0/1:42,0,154:25:18,7	0/1:82,0,83:14:5,9	./.:0,9,90:3:3,0	0/1:62,0,140:19:11,8	1/1:99,24,0:8:0,8	0/1:64,0,147:19:11,8	0/1:75,0,156:36:19,17	0/0:0,154,197:51:51,0	0/1:50,0,156:39:27,12	1/1:81,18,0:6:0,6	1/1:115,42,0:14:0,14	./.:0,6,66:2:2,0	0/1:86,0,113:19:7,12	0/1:83,0,156:64:33,31	0/1:75,0,154:31:18,13	0/1:78,0,144:31:14,17	1/1:115,42,0:14:0,14	1/1:114,39,0:13:0,13	1/1:112,54,0:19:0,18	1/1:112,111,0:37:0,37	1/1:112,108,0:36:0,36	1/1:112,114,0:38:0,38	0/0:0,87,191:29:29,0	1/1:114,39,0:13:0,13	1/1:113,123,0:41:0,41	1/1:113,36,0:12:0,12	0/1:86,0,140:32:14,18	1/1:112,99,0:33:0,33	0/1:82,0,154:59:29,30	0/1:69,0,154:35:22,13
NC_035161.1	6316997	Pst_115	C	G	999	.	AC1=124;AF1=0.674298;BQB=1.05945e-14;DP=5260;DP4=0,1203,0,4057;FQ=999;MQ=30;MQ0F=0.00418251;MQB=0;PV4=1,1,0,0.0472255;RPB=0.988435;SGB=594.458;VDB=0	GT:PL:DP:AD	0/1:70,0,160:157:79,78	1/1:106,81,0:27:0,27	1/1:191,90,0:30:0,30	0/1:75,0,38:19:3,16	0/1:64,0,156:27:16,11	0/1:31,0,15:46:6,40	1/1:111,214,0:73:0,71	1/1:184,157,0:53:0,52	1/1:136,255,0:123:0,122	1/1:106,135,0:46:0,45	1/1:168,78,0:26:0,26	0/1:74,0,148:50:24,26	0/1:78,0,82:25:6,19	0/1:138,0,146:26:13,13	0/1:73,0,139:51:21,29	1/1:185,111,0:37:0,37	0/1:77,0,138:45:18,27	0/1:73,0,150:55:27,28	0/1:55,0,111:115:38,77	0/1:67,0,157:86:44,42	1/1:158,93,0:31:0,31	1/1:108,81,0:27:0,27	0/1:120,0,120:14:7,7	0/1:69,0,98:35:9,26	0/1:72,0,146:151:63,87	0/1:58,0,83:50:12,37	0/1:74,0,132:48:18,30	1/1:200,239,0:86:1,85	1/1:190,181,0:61:0,60	1/1:186,184,0:62:0,61	1/1:111,211,0:70:0,70	1/1:117,241,0:80:0,80	1/1:112,208,0:69:0,69	1/1:191,119,0:45:1,44	1/1:184,175,0:60:0,58	1/1:113,232,0:78:0,77	1/1:183,148,0:49:0,49	0/1:65,0,125:77:27,49	1/1:122,255,0:95:0,95	0/1:67,0,160:100:54,46	0/1:71,0,153:101:47,53
NC_035161.1	6333032	Pst_116	T	G	999	.	AC1=28;AF1=0.152495;BQB=0.494818;DP=1285;DP4=1103,0,182,0;FQ=999;G3=0.694565,0.305434,2.62942e-08;HWE=0.0265704;MQ=42;MQ0F=0.00233463;MQB=0.984002;PV4=1,0.069457,1,1;RPB=1;SGB=95.5972;VDB=0	GT:PL:DP:AD	0/0:0,75,189:25:25,0	0/0:0,24,155:8:8,0	0/0:0,21,142:7:7,0	0/0:0,36,178:12:12,0	0/1:46,0,109:7:5,2	0/0:0,42,183:14:14,0	0/1:75,0,146:14:10,4	0/0:0,39,178:13:13,0	0/0:0,63,190:21:21,0	0/0:0,21,149:7:7,0	0/0:0,18,139:6:6,0	0/0:0,33,175:11:11,0	./.:0,9,90:3:3,0	./.:0,9,90:3:3,0	0/0:0,42,183:14:14,0	0/0:0,30,165:10:10,0	0/0:0,30,166:10:10,0	0/0:0,33,175:11:11,0	0/0:0,66,186:23:22,0	0/0:0,51,187:17:17,0	0/0:0,27,165:9:9,0	0/1:77,0,52:5:2,3	./.:0,12,110:4:4,0	0/0:0,30,169:10:10,0	0/0:0,108,194:36:36,0	0/0:0,63,190:21:21,0	0/0:0,27,165:9:9,0	0/0:0,39,181:13:13,0	0/0:0,15,119:5:5,0	0/0:0,42,181:14:14,0	0/1:148,0,123:20:8,12	0/1:111,0,113:12:6,6	0/1:118,0,86:10:4,6	0/0:0,42,181:14:14,0	0/0:0,24,151:8:8,0	0/1:133,0,110:14:6,8	0/0:0,33,174:11:11,0	0/1:121,0,132:15:8,7	0/0:0,66,191:22:22,0	0/1:133,0,142:19:10,9	0/0:0,60,190:20:20,0
NC_035161.1	6339771	Pst_117	T	C	999	.	AC1=12;AF1=0.0677731;BQB=0.995947;DP=1632;DP4=1532,0,100,0;FQ=999;MQ=42;MQ0F=0.00122549;MQB=0.874366;PV4=1,1,0.202946,1;RPB=0.999041;SGB=115.177;VDB=0	GT:PL:DP:AD	0/0:0,117,193:39:39,0	0/0:0,30,166:10:10,0	1/1:179,42,0:14:0,14	0/1:139,0,83:14:5,9	0/0:0,24,158:8:8,0	0/1:146,0,140:24:12,12	0/0:0,51,186:17:17,0	0/0:0,81,191:27:27,0	0/0:0,57,186:19:19,0	0/0:0,33,163:11:11,0	0/0:0,30,170:10:10,0	0/0:0,36,178:12:12,0	0/1:108,0,69:8:3,5	./.:0,9,90:3:3,0	0/0:0,18,139:6:6,0	0/0:0,21,146:7:7,0	0/0:0,39,181:13:13,0	0/0:0,54,185:18:18,0	0/0:0,60,190:20:20,0	0/0:0,51,185:17:17,0	0/0:0,21,144:7:7,0	./.:0,6,66:2:2,0	0/0:0,24,157:8:8,0	0/1:119,0,66:9:3,6	0/0:0,108,193:36:36,0	0/1:148,0,125:19:8,11	0/0:0,24,157:8:8,0	0/0:0,57,186:19:19,0	0/0:0,51,182:17:17,0	0/0:0,63,186:22:21,0	0/0:0,66,189:22:22,0	0/0:0,48,184:16:16,0	0/0:0,45,183:15:15,0	0/1:96,0,114:12:6,6	0/0:0,39,181:13:13,0	0/0:0,75,188:25:25,0	0/0:0,33,175:11:11,0	0/0:0,69,188:23:23,0	0/0:0,72,188:25:24,0	0/0:0,120,194:40:40,0	0/0:0,72,189:24:24,0
NC_035161.1	6397759	Pst_118	A	T	999	.	AC1=98;AF1=0.530892;BQB=0.00891743;DP=2560;DP4=1133,0,1358,0;FQ=999;MQ=42;MQ0F=0.00390625;MQB=0.540219;PV4=1,5.49672e-09,0.000370759,1;RPB=0.997993;SGB=87.5454;VDB=0	GT:PL:DP:AD	0/0:0,214,212:71:71,0	0/0:0,39,178:13:13,0	0/1:191,191,191:24:0,0	1/1:148,24,0:8:0,8	0/1:86,0,118:10:6,4	1/1:255,186,141:28:0,15	0/1:82,0,149:18:13,5	0/1:148,0,152:27:14,13	0/1:138,0,159:43:27,16	0/1:108,0,140:15:9,6	0/1:133,0,110:14:6,8	0/0:0,72,191:24:24,0	0/1:120,0,132:15:8,7	0/1:123,0,115:14:7,7	0/0:0,54,189:18:18,0	0/1:136,0,134:19:9,10	0/0:0,63,190:21:21,0	0/0:0,66,190:22:22,0	0/0:0,111,194:37:37,0	0/0:0,102,193:34:34,0	0/1:105,0,101:11:5,6	0/1:72,0,149:15:11,4	0/1:70,0,118:10:6,4	1/1:253,157,139:17:0,6	0/0:0,166,202:55:55,0	0/1:192,192,192:35:0,0	0/0:0,66,190:22:22,0	0/1:155,0,155:36:18,18	0/1:148,0,125:19:8,11	0/1:154,0,128:26:10,16	0/1:145,0,159:35:20,15	0/1:154,0,150:34:16,18	0/1:135,0,142:22:11,11	1/1:188,54,0:18:0,18	0/1:152,0,145:29:13,16	0/1:150,0,152:29:15,14	1/1:183,57,0:19:0,19	0/1:151,0,157:36:19,17	0/1:138,0,159:39:24,15	0/1:155,0,155:48:23,25	1/1:255,214,151:41:0,21
NC_035161.1	6399843	Pst_119	A	T	999	.	AC1=19;AF1=0.106543;BQB=0.415733;DP=3601;DP4=3150,0,451,0;FQ=999;MQ=42;MQ0F=0.0016662;MQB=0.0427671;PV4=1,1,8.85788e-06,1;RPB=0.997097;SGB=289.3;VDB=0	GT:PL:DP:AD	0/0:0,255,232:106:106,0	0/0:0,81,187:27:27,0	0/0:0,72,189:24:24,0	0/1:93,0,151:19:13,6	0/0:0,75,189:25:25,0	0/1:158,0,154:61:29,32	0/0:0,126,191:44:42,0	0/0:0,84,191:28:28,0	0/1:159,0,149:82:37,45	0/1:152,0,144:29:13,16	0/0:0,36,178:12:12,0	0/0:0,114,190:39:38,0	0/1:138,0,154:28:16,12	0/0:0,30,168:10:10,0	0/0:0,111,192:37:37,0	0/0:0,33,172:11:11,0	0/0:0,105,191:35:35,0	0/0:0,120,194:40:40,0	0/0:0,223,210:74:74,0	0/0:0,157,197:52:52,0	0/0:0,54,188:18:18,0	0/0:0,39,180:13:13,0	0/0:0,18,139:6:6,0	0/1:158,0,151:52:24,28	0/0:0,255,234:106:106,0	0/0:0,108,176:48:47,1	0/0:0,96,191:32:32,0	0/0:0,123,193:41:41,0	0/0:0,69,185:23:23,0	0/0:0,81,191:27:27,0	0/0:0,157,198:52:52,0	0/0:0,184,201:61:61,0	0/0:0,144,196:48:48,0	0/0:0,66,188:22:22,0	0/0:0,60,185:20:20,0	0/0:0,148,196:49:49,0	0/0:0,69,188:24:23,0	0/0:0,120,195:40:40,0	0/1:157,0,153:64:31,33	0/0:0,217,210:72:72,0	0/1:157,0,138:54:21,32
NC_035161.1	6532743	Nsi_57	G	A	999	.	AC1=87;AF1=0.473118;BQB=0.000371955;DP=7193;DP4=0,3794,0,3399;FQ=999;MQ=42;MQ0F=0.00389267;MQB=0.416004;PV4=1,1,0.000111529,0.0180718;RPB=0.219788;SGB=107.081;VDB=0	GT:PL:DP:AD	0/0:0,255,228:94:94,0	1/1:194,178,0:71:1,70	1/1:207,190,0:63:0,63	0/0:0,190,207:63:63,0	0/1:149,0,159:65:37,28	0/0:0,160,199:53:53,0	0/1:147,0,160:63:37,26	0/1:154,0,160:67:36,31	0/1:162,0,140:89:35,54	0/1:161,0,153:84:38,46	1/1:209,199,0:66:0,66	0/1:161,0,152:78:35,43	0/1:154,0,159:63:33,30	1/1:222,255,0:85:0,85	1/1:207,229,0:88:1,87	0/1:159,0,147:54:23,31	0/1:169,0,145:124:51,73	0/0:0,232,216:77:77,0	0/1:159,0,159:86:43,43	0/0:0,255,242:110:110,0	0/1:150,0,163:91:51,40	0/1:163,0,163:112:56,56	0/1:159,0,154:89:43,46	0/0:0,250,220:83:83,0	1/1:214,220,0:73:0,73	1/1:238,255,0:105:0,105	0/0:0,255,225:91:91,0	0/1:151,0,160:77:43,34	0/1:152,0,162:92:51,41	0/1:147,0,164:97:56,41	0/1:160,0,151:66:29,37	0/1:153,0,159:68:36,32	0/1:157,0,158:81:42,39	1/1:248,255,0:117:0,117	0/1:146,0,161:91:53,38	0/1:160,0,159:99:49,50	0/1:163,0,154:96:44,52	0/1:151,0,118:56:17,39	0/1:157,0,161:92:48,44	0/1:151,0,159:61:34,27	0/0:0,255,229:95:95,0
NC_035161.1	6568604	Nsi_58	A	T	999	.	AC1=85;AF1=0.46389;BQB=0.617487;DP=1500;DP4=0,751,0,749;FQ=999;G3=0.418303,0.238864,0.342834;HWE=6.91489e-07;MQ=41;MQ0F=0.000666667;MQB=0.000169408;PV4=1,0.0642144,2.06615e-21,1;RPB=0.00192372;SGB=359.505;VDB=0	GT:PL:DP:AD	1/1:191,90,0:30:0,30	1/1:190,63,0:21:0,21	1/1:189,54,0:18:0,18	0/0:0,33,174:11:11,0	0/0:0,24,158:8:8,0	0/1:132,0,121:15:7,8	0/0:0,51,188:17:17,0	0/1:133,0,155:24:14,10	0/1:135,0,94:14:5,9	0/1:96,0,156:20:14,6	1/1:188,54,0:18:0,18	1/1:158,12,0:16:1,15	1/1:191,66,0:22:0,22	0/1:143,0,143:22:11,11	0/1:159,0,142:31:13,18	0/1:94,0,140:14:9,5	1/1:195,117,0:39:0,39	1/1:192,87,0:29:0,29	1/1:175,33,0:11:0,11	1/1:191,84,0:28:0,28	0/1:144,0,147:24:12,12	0/0:0,81,191:27:27,0	1/1:149,21,0:7:0,7	0/0:0,60,188:20:20,0	1/1:187,51,0:17:0,17	1/1:191,90,0:30:0,30	1/1:189,57,0:19:0,19	0/1:131,0,150:21:12,9	0/1:153,0,120:21:8,13	0/1:140,0,135:20:10,10	0/0:0,54,186:18:18,0	0/0:0,57,188:19:19,0	0/0:0,69,190:23:23,0	1/1:192,87,0:29:0,29	0/1:159,0,126:28:10,18	0/0:0,66,191:22:22,0	0/1:143,0,126:18:8,10	0/0:0,27,165:9:9,0	0/1:151,0,121:20:8,12	0/0:0,36,172:12:12,0	0/0:0,15,124:5:5,0
NC_035161.1	6568759	Pst_120	T	C	999	.	AC1=23;AF1=0.125464;BQB=0.0200495;DP=1844;DP4=1560,0,284,0;FQ=999;MQ=42;MQ0F=0.000542299;MQB=0.0687043;PV4=1,5.61241e-05,0.000487582,0.308538;RPB=0.998669;SGB=119.366;VDB=0	GT:PL:DP:AD	0/0:0,166,198:56:55,0	0/0:0,54,188:18:18,0	0/0:0,48,182:16:16,0	0/0:0,51,187:17:17,0	0/1:49,0,95:6:4,2	0/0:0,78,189:26:26,0	0/0:0,60,186:20:20,0	0/0:0,69,187:23:23,0	0/0:0,114,192:38:38,0	0/0:0,30,158:11:10,0	0/0:0,36,178:12:12,0	0/0:0,81,189:27:27,0	0/0:0,21,144:7:7,0	./.:0,12,104:4:4,0	0/0:0,54,186:18:18,0	0/0:0,15,126:5:5,0	0/0:0,72,188:24:24,0	0/0:0,60,185:21:20,0	0/1:153,0,153:42:21,21	0/0:0,123,195:41:41,0	0/0:0,27,158:10:9,0	0/0:0,18,135:6:6,0	0/1:52,0,68:5:3,2	0/0:0,45,185:15:15,0	0/0:0,60,188:20:20,0	0/0:0,99,191:33:33,0	0/0:0,66,189:22:22,0	0/0:0,66,188:22:22,0	0/0:0,39,172:13:13,0	0/0:0,51,185:17:17,0	0/0:0,51,182:17:17,0	0/0:0,45,183:15:15,0	0/0:0,42,180:14:14,0	0/0:0,78,190:26:26,0	0/0:0,45,182:15:15,0	0/0:0,39,181:13:13,0	0/0:0,66,187:22:22,0	0/1:152,0,72:22:5,17	0/0:0,45,165:27:26,1	0/1:151,0,140:30:14,16	0/1:146,0,89:29:7,22
NC_035161.1	6569974	Nsi_59	A	G	999	.	AC1=33;AF1=0.179535;BQB=0.0580342;DP=2272;DP4=1875,0,397,0;FQ=999;MQ=42;MQ0F=0.000880282;MQB=0.968289;PV4=1,0.000346469,1,0.322757;RPB=0.99986;SGB=276.365;VDB=0	GT:PL:DP:AD	0/0:0,90,192:30:30,0	0/1:96,0,152:20:14,6	1/1:192,78,0:26:0,26	0/0:0,72,191:24:24,0	0/0:0,66,191:22:22,0	0/1:130,0,147:20:11,9	0/0:0,102,192:34:34,0	0/0:0,99,193:33:33,0	0/0:0,39,167:25:24,1	0/0:0,99,193:33:33,0	0/1:96,0,156:26:19,7	0/1:125,0,97:13:5,8	0/1:123,0,144:19:11,8	0/1:156,0,118:34:11,23	0/1:140,0,150:24:13,11	0/0:0,63,190:21:21,0	0/0:0,129,196:43:43,0	0/0:0,93,190:31:31,0	0/0:0,66,191:22:22,0	0/0:0,60,190:20:20,0	0/0:0,99,193:33:33,0	0/0:0,66,189:22:22,0	0/0:0,90,191:30:30,0	0/0:0,81,190:27:27,0	1/1:191,78,0:26:0,26	1/1:191,105,0:35:0,35	0/0:0,42,180:14:14,0	0/0:0,72,191:24:24,0	0/0:0,102,193:34:34,0	0/0:0,60,186:20:20,0	0/0:0,60,188:20:20,0	0/0:0,72,191:24:24,0	0/0:0,39,181:13:13,0	0/1:155,0,157:53:27,26	0/0:0,102,193:34:34,0	0/0:0,93,191:31:31,0	0/0:0,108,193:36:36,0	0/0:0,93,192:31:31,0	0/1:141,0,158:32:18,14	0/0:0,78,192:26:26,0	0/0:0,45,185:15:15,0
NC_035161.1	6668553	Nsi_60	G	C	999	.	AC1=12;AF1=0.068296;BQB=0.950875;DP=1512;DP4=1422,0,90,0;FQ=999;G3=0.920711,0.0228043,0.0564851;HWE=1.61229e-07;MQ=41;MQ0F=0.00992064;MQB=5.57435e-36;PV4=1,1,0.186285,1;RPB=0.980388;SGB=170.333;VDB=0	GT:PL:DP:AD	0/0:0,60,186:20:20,0	0/0:0,60,190:20:20,0	./.:0,0,0:0:0,0	0/0:0,93,172:31:31,0	0/0:0,54,189:18:18,0	0/0:0,15,119:5:5,0	0/0:0,27,157:9:9,0	0/0:0,39,181:13:13,0	0/0:0,54,189:18:18,0	0/0:0,57,187:19:19,0	0/0:0,54,188:18:18,0	0/0:0,36,175:13:12,0	0/0:0,30,12:10:10,0	0/0:0,45,183:15:15,0	0/0:0,69,189:23:23,0	0/0:0,51,186:17:17,0	0/0:0,66,191:22:22,0	0/0:0,72,189:24:24,0	0/0:0,51,188:17:17,0	0/0:0,87,192:29:29,0	0/0:0,69,190:23:23,0	0/0:0,72,191:24:24,0	0/0:0,57,189:19:19,0	0/0:0,39,165:13:13,0	0/0:0,27,152:9:9,0	0/0:0,24,151:8:8,0	0/0:0,54,186:18:18,0	0/0:0,72,190:24:24,0	0/0:0,60,190:20:20,0	0/0:0,51,186:17:17,0	0/0:0,66,187:22:22,0	0/0:0,57,186:19:19,0	0/0:0,39,180:13:13,0	0/0:0,36,177:12:12,0	0/0:0,63,190:21:21,0	0/0:0,84,191:28:28,0	0/0:0,54,188:18:18,0	0/0:0,45,184:15:15,0	0/0:0,78,188:26:26,0	0/0:0,27,165:9:9,0	0/0:0,48,185:16:16,0
NC_035161.1	6793331	Nsi_61	A	T	999	.	AC1=16;AF1=0.0879194;BQB=0.80382;DP=2857;DP4=2593,0,264,0;FQ=999;MQ=42;MQ0F=0.00105005;MQB=0.999004;PV4=1,1,1,1;RPB=1;SGB=267.91;VDB=0	GT:PL:DP:AD	0/0:0,87,191:29:29,0	0/0:0,111,194:37:37,0	0/0:0,96,193:32:32,0	0/0:0,90,190:30:30,0	0/0:0,96,193:32:32,0	0/0:0,45,183:15:15,0	0/0:0,81,190:27:27,0	0/1:157,0,134:28:11,17	0/0:0,105,193:35:35,0	0/0:0,117,195:39:39,0	0/1:132,0,159:29:18,11	0/0:0,87,192:29:29,0	0/0:0,48,167:28:27,1	0/1:159,0,142:31:13,18	0/0:0,154,199:51:51,0	0/1:155,0,136:27:11,16	0/0:0,172,202:57:57,0	0/0:0,138,198:46:46,0	0/0:0,90,192:30:30,0	0/0:0,175,204:58:58,0	0/1:146,0,160:38:22,16	0/0:0,129,196:43:43,0	0/1:150,0,156:32:17,15	0/0:0,90,191:30:30,0	0/0:0,87,192:29:29,0	0/0:0,120,193:40:40,0	0/0:0,105,192:35:35,0	0/1:157,0,102:29:8,21	0/1:145,0,158:32:18,14	0/1:152,0,148:27:13,14	0/0:0,57,188:19:19,0	0/0:0,108,194:36:36,0	0/0:0,98,191:38:37,1	0/1:159,0,148:49:22,27	0/1:159,0,144:45:18,27	0/0:0,123,195:41:41,0	0/1:144,0,156:30:17,13	0/0:0,90,191:30:30,0	0/0:0,181,204:60:60,0	0/0:0,84,191:28:28,0	0/0:0,72,191:24:24,0
NC_035161.1	6798303	Nsi_62	A	T	999	.	AC1=16;AF1=0.0870232;BQB=0.820717;DP=2282;DP4=0,2075,0,207;FQ=999;MQ=42;MQ0F=0.000438212;MQB=0;PV4=1,0.057746,0,1;RPB=0.978876;SGB=97.6457;VDB=0	GT:PL:DP:AD	0/1:117,0,156:22:14,8	0/1:151,0,155:34:18,16	0/0:0,57,189:19:19,0	0/1:138,0,145:21:11,10	0/0:0,60,190:20:20,0	0/0:0,81,191:27:27,0	0/0:0,54,169:30:29,1	0/0:0,87,191:29:29,0	0/1:153,0,142:26:12,14	0/1:126,0,143:18:10,8	0/0:0,63,188:22:21,0	0/0:0,60,189:20:20,0	0/0:0,72,191:24:24,0	0/0:0,90,192:30:30,0	0/1:144,0,160:36:21,15	0/0:0,75,191:25:25,0	0/1:126,0,157:32:21,11	0/1:155,0,147:28:13,15	0/1:150,0,145:25:12,13	0/1:150,0,155:31:16,15	0/0:0,95,190:37:36,1	0/0:0,87,191:29:29,0	0/0:0,78,191:26:26,0	0/0:0,105,190:36:35,0	0/0:0,87,191:34:33,1	0/0:0,93,192:31:31,0	0/1:156,0,136:27:11,16	0/0:0,69,189:23:23,0	0/0:0,60,190:20:20,0	0/0:0,72,190:24:24,0	0/0:0,57,189:19:19,0	0/0:0,57,188:19:19,0	0/0:0,63,186:21:21,0	0/0:0,132,197:44:44,0	0/0:0,135,196:45:45,0	0/0:0,102,193:34:34,0	0/0:0,57,188:19:19,0	0/0:0,54,188:18:18,0	0/0:0,102,192:34:34,0	0/0:0,60,190:20:20,0	0/0:0,90,192:30:30,0
NC_035161.1	6803300	Nsi_63	C	T	999	.	AC1=55;AF1=0.297351;BQB=0;DP=3370;DP4=2950,0,409,0;FQ=999;G3=0.606664,0.196001,0.197334;HWE=2.90219e-06;MQ=42;MQ0F=0.00118694;MQB=0.956915;PV4=1,1.98989e-36,0.0118232,0.354846;RPB=0.999938;SGB=-1794.71;VDB=0	GT:PL:DP:AD	0/0:0,91,176:41:40,1	0/0:0,17,124:48:43,5	1/1:153,33,0:11:0,11	0/0:0,208,205:70:69,0	0/1:14,0,127:41:35,6	0/0:0,190,200:63:63,0	0/1:32,0,135:42:34,8	1/1:141,27,0:9:0,9	0/0:0,208,204:70:69,0	0/0:0,255,219:88:88,0	1/1:113,18,0:6:0,6	1/1:146,30,0:10:0,10	0/1:73,0,145:38:29,9	1/1:142,27,0:9:0,9	0/0:0,78,162:45:43,2	1/1:134,24,0:8:0,8	0/0:0,9,120:45:40,5	0/0:0,78,151:55:52,3	0/0:0,22,148:27:25,2	0/0:0,24,119:61:54,7	1/1:147,30,0:10:0,10	0/0:0,24,117:58:52,6	1/1:132,21,0:7:0,7	0/1:13,0,117:52:44,8	0/0:0,76,173:36:35,1	1/1:152,42,0:14:0,14	0/0:0,1,134:29:26,3	1/1:150,36,0:12:0,12	1/1:131,21,0:7:0,7	1/1:148,30,0:10:0,10	0/1:77,0,150:30:22,8	0/0:0,40,142:42:39,3	0/0:0,35,155:34:31,3	0/0:0,27,130:45:41,4	0/1:118,0,2:10:1,9	0/0:0,123,191:41:41,0	1/1:140,27,0:9:0,9	0/0:0,33,146:42:37,4	0/0:0,19,120:53:47,6	0/1:72,0,149:26:19,7	0/0:0,25,141:40:36,4
NC_035161.1	6813276	Pst_122	T	C	999	.	AC1=99;AF1=0.539177;BQB=0.301281;DP=3212;DP4=0,1446,0,1766;FQ=999;G3=0.14454,0.635349,0.22011;HWE=0.0084656;MQ=42;MQ0F=0.00217933;MQB=0.784668;PV4=1,0.000200967,0.00379082,1;RPB=0.999768;SGB=54.7831;VDB=0	GT:PL:DP:AD	0/1:163,0,145:104:44,60	0/1:132,0,148:23:12,11	1/1:189,69,0:23:0,23	0/0:0,33,166:23:22,1	0/1:148,0,87:17:5,12	0/1:156,0,140:41:16,24	0/1:149,0,154:33:17,16	1/1:195,141,0:47:0,47	0/0:0,220,210:73:73,0	0/0:0,42,179:14:14,0	1/1:191,66,0:22:0,22	1/1:189,90,0:31:0,30	0/1:101,0,151:18:12,6	1/1:186,48,0:16:0,16	0/1:157,0,147:37:16,21	1/1:191,69,0:23:0,23	0/1:137,0,147:25:13,12	0/1:156,0,117:27:9,18	0/1:157,0,155:54:26,27	0/1:153,0,158:52:28,24	1/1:189,72,0:24:0,24	0/1:106,0,121:15:7,8	1/1:164,30,0:11:0,10	0/1:155,0,143:31:14,17	0/1:158,0,155:69:33,36	0/1:141,0,158:46:28,18	0/1:137,0,157:36:21,15	1/1:193,126,0:42:0,42	1/1:193,117,0:39:0,39	1/1:197,154,0:51:0,51	0/1:155,0,82:25:6,19	0/1:151,0,154:47:23,23	0/1:147,0,157:36:20,16	1/1:190,105,0:35:0,35	1/1:191,111,0:37:0,37	0/1:157,0,143:36:15,21	1/1:192,90,0:30:0,30	0/1:152,0,144:30:14,16	0/1:154,0,138:63:24,39	0/1:157,0,156:72:36,36	0/1:157,0,149:38:17,21
NC_035161.1	6833022	Pst_123	T	C	999	.	AC1=65;AF1=0.355852;BQB=0.893312;DP=1394;DP4=854,0,540,0;FQ=999;G3=0.319646,0.646647,0.0337072;HWE=4.47239e-05;MQ=42;MQ0F=0.00071736;MQB=0.0317398;PV4=1,1,0.103752,1;RPB=0.99932;SGB=63.8877;VDB=0	GT:PL:DP:AD	0/1:156,0,119:31:10,21	0/1:72,0,80:7:4,3	./.:0,6,66:2:2,0	0/0:0,36,169:12:12,0	0/1:67,0,103:9:5,3	0/0:0,69,190:23:23,0	0/1:147,0,132:20:9,11	0/1:67,0,129:12:8,4	0/0:0,60,190:20:20,0	0/0:0,18,137:6:6,0	0/1:74,0,74:6:3,3	1/1:181,45,0:15:0,15	0/1:90,0,90:8:4,4	./.:24,0,79:4:3,1	0/1:116,0,101:11:5,6	0/1:52,0,77:5:3,2	0/1:144,0,104:16:6,10	0/1:150,0,22:15:2,13	0/1:150,0,73:18:5,13	0/1:152,0,67:16:4,12	0/1:46,0,102:7:5,2	0/1:77,0,52:5:2,3	0/1:88,0,92:9:5,4	0/0:0,36,174:12:12,0	0/1:152,0,151:34:16,18	0/0:0,27,165:9:9,0	0/1:114,0,113:12:6,6	0/1:127,0,155:23:14,9	0/1:138,0,108:15:6,9	0/1:94,0,141:14:9,5	0/1:140,0,92:14:5,9	0/1:156,0,132:27:11,16	0/1:86,0,118:10:6,4	0/0:0,63,189:21:21,0	0/1:143,0,109:17:7,10	0/1:141,0,106:16:6,10	0/0:0,27,165:9:9,0	0/1:140,0,140:20:10,10	0/1:156,0,94:20:6,14	0/1:158,0,130:34:12,22	0/0:0,45,185:15:15,0
NC_035161.1	6874240	Pst_124	G	C	999	.	AC1=18;AF1=0.101132;BQB=1.53969e-05;DP=2381;DP4=0,2114,0,267;FQ=999;G3=0.831448,0.134844,0.0337077;HWE=0.0398744;MQ=42;MQ0F=0.00167997;MQB=0.84978;PV4=1,1.10086e-16,0.0726402,1;RPB=0.988921;SGB=269.928;VDB=0	GT:PL:DP:AD	0/0:0,214,207:71:71,0	0/0:0,51,183:17:17,0	0/0:0,45,185:15:15,0	0/0:0,57,186:19:19,0	0/0:0,36,171:13:12,0	0/1:150,0,141:26:12,14	0/0:0,90,191:30:30,0	0/0:0,60,186:20:20,0	0/0:0,129,195:43:43,0	0/0:0,36,172:12:12,0	0/0:0,27,164:9:9,0	0/0:0,81,189:27:27,0	0/0:0,48,180:18:16,0	0/0:0,45,182:15:15,0	0/0:0,54,188:18:18,0	0/0:0,39,178:13:13,0	0/0:0,69,189:23:23,0	0/0:0,66,189:22:22,0	0/0:0,99,191:33:33,0	0/0:0,117,193:39:39,0	0/0:0,30,169:10:10,0	0/0:0,30,166:10:10,0	0/0:0,36,177:12:12,0	0/1:126,0,130:17:9,8	0/0:0,127,194:48:47,1	0/1:146,0,150:30:15,15	0/0:0,66,190:22:22,0	0/0:0,45,181:15:15,0	0/0:0,69,188:23:23,0	0/0:0,75,191:25:25,0	0/0:0,78,190:26:26,0	0/0:0,93,191:31:31,0	0/0:0,36,177:17:16,1	0/1:124,0,145:22:12,10	0/0:0,93,191:31:31,0	0/0:0,87,190:29:29,0	0/0:0,84,192:28:28,0	0/0:0,63,185:21:21,0	0/0:0,87,188:29:29,0	0/0:0,154,199:51:51,0	0/1:147,0,104:38:10,28
NC_035161.1	6875830	Pst_125	T	C	999	.	AC1=49;AF1=0.269641;BQB=0.318111;DP=1676;DP4=0,1206,0,470;FQ=999;MQ=42;MQ0F=0.00357995;MQB=0.885191;PV4=1,1,0.214803,1;RPB=1;SGB=194.043;VDB=0	GT:PL:DP:AD	0/1:158,0,146:56:23,32	0/1:63,0,120:10:7,3	1/1:139,18,0:6:0,6	0/1:125,0,112:13:6,7	0/0:0,24,157:8:8,0	0/0:0,66,188:22:22,0	0/0:0,45,184:15:15,0	0/1:144,0,143:22:11,11	0/1:82,0,156:22:16,6	0/1:52,0,77:5:3,2	0/1:63,0,127:10:7,3	0/0:0,42,179:14:14,0	0/0:0,24,158:8:8,0	./.:54,0,54:4:2,2	0/1:103,0,125:13:7,6	0/1:118,0,86:10:4,6	0/1:112,0,125:13:7,6	0/1:135,0,61:11:3,8	0/1:151,0,131:29:12,17	0/1:149,0,72:15:4,11	0/1:95,0,49:6:2,4	./.:0,12,93:4:4,0	0/1:77,0,52:5:2,3	0/1:130,0,130:16:8,8	0/0:0,111,192:37:37,0	0/1:140,0,116:17:7,10	0/1:126,0,88:12:5,7	0/1:151,0,123:20:8,12	0/1:127,0,114:16:7,9	0/1:113,0,147:19:12,7	0/0:0,54,186:18:18,0	0/0:0,81,191:27:27,0	0/0:0,27,164:9:9,0	0/1:126,0,137:18:10,8	0/1:103,0,149:17:11,6	0/0:0,54,187:18:18,0	0/1:114,0,113:12:6,6	0/0:0,27,158:9:9,0	0/0:0,63,189:21:21,0	0/0:0,120,193:40:40,0	0/1:150,0,141:26:12,14
NC_035161.1	6878493	Pst_126	A	T	999	.	AC1=13;AF1=0.0726472;BQB=0.212274;DP=2091;DP4=1934,0,157,0;FQ=999;MQ=42;MQ0F=0.00621712;MQB=0.999961;PV4=1,1,0.162135,1;RPB=0.999476;SGB=204.757;VDB=0	GT:PL:DP:AD	0/0:0,160,200:53:53,0	0/0:0,24,151:8:8,0	0/0:0,36,175:12:12,0	0/1:101,0,133:14:8,6	0/0:0,15,115:5:5,0	0/0:0,57,189:19:19,0	0/0:0,66,189:22:22,0	0/0:0,81,191:27:27,0	0/0:0,120,194:40:40,0	0/0:0,27,159:9:9,0	0/0:0,45,183:15:15,0	0/0:0,51,181:17:17,0	0/1:133,0,108:14:6,8	0/0:0,18,132:6:6,0	0/0:0,39,179:13:13,0	0/0:0,21,149:7:7,0	0/0:0,42,183:14:14,0	0/0:0,51,183:17:17,0	0/0:0,87,191:29:29,0	0/0:0,84,191:28:28,0	0/0:0,48,186:16:16,0	0/0:0,42,181:14:14,0	0/0:0,30,169:10:10,0	0/1:147,0,101:18:6,11	0/0:0,172,203:57:57,0	0/1:159,0,131:29:11,18	0/0:0,64,188:26:25,1	0/0:0,102,193:34:34,0	0/0:0,78,189:26:26,0	0/0:0,66,188:22:22,0	0/0:0,75,190:25:25,0	0/0:0,90,191:30:30,0	0/0:0,60,187:20:20,0	0/0:0,78,189:26:26,0	0/0:0,33,174:11:11,0	0/0:0,84,191:28:28,0	0/0:0,75,187:25:25,0	0/0:0,78,189:26:26,0	0/0:0,78,190:26:26,0	0/0:0,129,195:43:43,0	0/1:155,0,131:32:12,20
NC_035161.1	6984260	Pst_127	A	G	999	.	AC1=17;AF1=0.0955409;BQB=0.873807;DP=4797;DP4=0,4390,0,407;FQ=999;MQ=42;MQ0F=0.00104232;MQB=0.237382;PV4=1,1,0.000209363,1;RPB=0.990052;SGB=167.58;VDB=0	GT:PL:DP:AD	0/0:0,255,255:141:141,0	0/0:0,93,192:31:31,0	0/0:0,102,192:34:34,0	0/1:41,0,147:18:15,3	0/0:0,63,190:21:21,0	0/0:0,138,195:46:46,0	0/0:0,166,198:55:55,0	0/0:0,126,195:42:42,0	0/1:150,0,159:72:40,32	0/1:154,0,117:24:9,15	0/0:0,60,188:20:20,0	0/0:0,184,203:61:61,0	0/0:0,63,190:21:21,0	0/0:0,66,189:22:22,0	0/0:0,105,191:35:35,0	0/0:0,90,191:30:30,0	0/0:0,108,191:36:36,0	0/0:0,141,196:48:47,0	0/0:0,211,209:70:70,0	0/0:0,196,205:66:65,0	0/0:0,66,189:22:22,0	0/0:0,57,185:19:19,0	0/0:0,39,181:13:13,0	0/0:0,178,204:59:59,0	0/0:0,255,255:134:134,0	0/0:0,132,193:44:44,0	0/0:0,126,195:42:42,0	0/0:0,178,202:59:59,0	0/0:0,169,201:56:56,0	0/0:0,126,195:42:42,0	0/0:0,202,206:67:67,0	0/0:0,102,192:34:34,0	0/0:0,126,193:42:42,0	0/0:0,187,205:62:62,0	0/0:0,163,200:54:54,0	0/0:0,196,204:65:65,0	0/0:0,117,192:39:39,0	0/0:0,255,228:95:95,0	0/1:152,0,159:70:38,32	0/0:0,255,231:102:102,0	0/1:159,0,156:84:41,43
NC_035161.1	7029163	Pst_128	T	C	999	.	AC1=16;AF1=0.0900732;BQB=0.650523;DP=1935;DP4=0,1752,0,183;FQ=999;MQ=42;MQ0F=0.00206718;MQB=0.941443;PV4=1,0.00325491,0.283361,1;RPB=0.999919;SGB=214.847;VDB=0	GT:PL:DP:AD	0/1:157,0,153:52:24,28	0/1:95,0,88:9:4,5	1/1:181,39,0:13:0,13	0/0:0,42,182:14:14,0	0/0:0,24,158:8:8,0	0/0:0,96,192:32:32,0	0/0:0,45,181:15:15,0	0/0:0,66,188:22:22,0	0/1:157,0,150:43:19,24	0/1:146,0,28:13:2,11	0/0:0,48,186:16:16,0	0/1:144,0,115:18:7,11	0/0:0,39,179:13:13,0	0/0:0,18,137:6:6,0	0/1:78,0,141:13:9,4	0/0:0,18,139:6:6,0	0/1:125,0,111:13:6,7	0/1:147,0,100:17:6,11	0/1:124,0,159:31:20,11	0/1:122,0,157:28:17,10	0/0:0,33,175:11:11,0	0/0:0,27,161:9:9,0	./.:0,9,87:3:3,0	0/0:0,60,189:20:20,0	0/0:0,126,194:42:42,0	0/0:0,81,190:27:27,0	0/1:142,0,86:17:7,10	0/0:0,84,190:28:28,0	0/0:0,54,188:18:18,0	0/0:0,39,180:13:13,0	0/0:0,72,189:24:24,0	0/0:0,60,188:20:20,0	0/0:0,45,185:15:15,0	0/0:0,81,192:27:27,0	0/0:0,63,190:21:21,0	0/0:0,75,191:25:25,0	0/0:0,45,185:15:15,0	0/0:0,84,189:29:28,0	0/0:0,78,191:26:26,0	0/0:0,102,191:34:34,0	0/0:0,75,191:25:25,0
NC_035161.1	7033601	Pst_129	A	G	999	.	AC1=21;AF1=0.116206;BQB=0.853759;DP=3182;DP4=2779,0,403,0;FQ=999;MQ=40;MQ0F=0.000628536;MQB=0;PV4=1,1,0,1;RPB=0;SGB=403.936;VDB=0	GT:PL:DP:AD	0/1:79,0,140:67:26,41	0/1:87,0,94:23:7,16	0/0:0,36,177:12:12,0	0/0:0,93,190:31:31,0	0/0:0,45,182:15:15,0	0/1:80,0,152:48:24,24	0/0:0,57,168:31:30,1	0/0:0,84,188:28:28,0	0/0:0,178,203:59:59,0	0/0:0,57,188:19:19,0	0/1:58,0,145:20:13,7	0/1:77,0,154:25:14,11	0/0:0,27,165:9:9,0	0/1:67,0,101:11:5,6	0/1:86,0,130:28:11,17	0/0:0,51,181:17:17,0	0/1:84,0,142:27:13,14	0/1:83,0,133:36:13,23	0/0:0,175,202:58:58,0	0/1:70,0,159:37:23,14	0/0:0,57,187:19:19,0	0/0:0,42,174:14:14,0	0/0:0,42,183:14:14,0	0/0:0,102,191:34:34,0	1/1:121,205,0:68:0,68	0/0:0,117,194:39:39,0	0/1:73,0,141:24:14,10	0/0:0,96,190:32:32,0	0/0:0,75,189:25:25,0	0/0:0,117,191:39:39,0	0/0:0,102,192:34:34,0	0/0:0,135,195:45:45,0	0/0:0,90,191:30:30,0	0/1:83,0,151:39:19,20	0/0:0,105,190:35:35,0	0/0:0,111,193:37:37,0	0/0:0,75,190:25:25,0	0/0:0,111,191:37:37,0	0/1:84,0,154:40:19,21	0/0:0,205,206:68:68,0	0/0:0,166,199:55:55,0
NC_035161.1	7035960	Pst_130	T	A	999	.	AC1=17;AF1=0.0949969;BQB=0.00366011;DP=2975;DP4=0,2585,0,388;FQ=999;MQ=42;MQ0F=0.00201681;MQB=0.283683;PV4=1,1.22512e-06,3.01386e-07,0.163337;RPB=0.996297;SGB=136.823;VDB=0	GT:PL:DP:AD	0/0:0,196,205:66:65,0	0/0:0,18,137:6:6,0	0/0:0,48,184:16:16,0	0/1:148,0,107:18:7,11	0/0:0,66,188:22:22,0	0/1:152,0,97:32:8,23	0/0:0,90,190:30:30,0	0/0:0,93,189:33:31,0	0/1:158,0,152:62:28,34	0/1:146,0,136:22:10,12	0/0:0,36,175:12:12,0	0/0:0,57,188:19:19,0	0/0:0,51,185:17:17,0	0/0:0,30,169:10:10,0	0/0:0,57,189:19:19,0	0/0:0,48,184:16:16,0	0/0:0,54,184:19:18,0	0/0:0,63,189:21:21,0	0/0:0,138,196:46:46,0	0/0:0,87,191:29:29,0	0/0:0,45,185:15:15,0	0/0:0,42,177:14:14,0	0/0:0,36,170:12:12,0	0/1:148,0,147:32:15,17	0/0:0,75,188:25:25,0	0/0:0,105,193:35:35,0	0/0:0,63,187:21:21,0	0/0:0,172,200:57:57,0	0/0:0,65,185:27:26,1	0/0:0,123,194:41:41,0	0/0:0,36,166:24:23,1	0/0:0,160,198:53:53,0	0/0:0,120,191:40:40,0	0/0:0,78,190:26:26,0	0/0:0,108,191:36:36,0	0/0:0,117,193:39:39,0	0/0:0,96,192:32:32,0	0/0:0,75,187:27:25,0	0/1:147,0,73:29:6,23	0/0:0,172,202:57:57,0	0/1:144,0,159:51:29,21
NC_035161.1	7037071	Pst_131	C	A	999	.	AC1=67;AF1=0.365169;BQB=0.00427244;DP=7565;DP4=4869,0,2696,0;FQ=999;G3=0.516854,0.235955,0.247191;HWE=3.22752e-06;MQ=42;MQ0F=0.00132188;MQB=0.791948;PV4=1,1,0.00383711,1;RPB=1;SGB=1649.82;VDB=0	GT:PL:DP:AD	1/1:255,255,0:199:0,199	1/1:195,126,0:42:0,42	1/1:193,99,0:33:0,33	0/1:147,0,158:41:23,18	0/0:0,141,195:47:47,0	1/1:216,229,0:76:0,76	0/0:0,229,214:76:76,0	0/0:0,235,213:78:78,0	1/1:238,255,0:126:1,125	1/1:194,105,0:35:0,35	0/1:156,0,151:35:17,18	1/1:205,184,0:61:0,61	1/1:191,78,0:26:0,26	0/1:133,0,152:26:15,11	1/1:209,199,0:66:0,66	0/0:0,129,194:43:43,0	1/1:194,117,0:39:0,39	1/1:213,220,0:73:0,73	0/1:170,0,143:129:52,77	1/1:212,250,0:95:1,94	0/0:0,99,192:33:33,0	0/0:0,69,189:23:23,0	0/0:0,75,191:25:25,0	0/1:155,0,157:70:36,34	1/1:255,255,0:180:0,180	0/0:0,254,221:92:90,1	1/1:204,172,0:57:0,57	0/0:0,255,242:110:110,0	0/0:0,250,220:83:83,0	0/0:0,244,217:81:81,0	0/0:0,255,237:103:103,0	0/0:0,202,206:67:67,0	0/0:0,255,223:87:87,0	0/1:149,0,162:86:49,37	0/0:0,232,205:89:88,1	0/0:0,255,249:118:118,0	0/0:0,255,219:86:86,0	0/0:0,255,236:106:106,0	1/1:217,238,0:79:0,79	0/0:0,255,255:154:154,0	0/1:169,0,158:127:59,68
NC_035161.1	7050913	Pst_132	G	A	999	.	AC1=34;AF1=0.185393;BQB=0.786429;DP=5706;DP4=0,4660,0,1046;FQ=999;G3=0.629214,0.370786,3.88617e-08;HWE=0.00591324;MQ=42;MQ0F=0.0019278;MQB=0.797756;PV4=1,0.080114,0.22444,0.0507803;RPB=0.999296;SGB=585.176;VDB=0	GT:PL:DP:AD	0/0:0,255,255:138:137,0	0/0:0,129,196:43:43,0	0/0:0,141,197:47:47,0	0/0:0,96,191:32:32,0	0/1:140,0,144:25:13,12	0/0:0,223,213:74:74,0	0/1:158,0,154:66:31,35	0/0:0,166,201:55:55,0	0/0:0,255,236:102:102,0	0/0:0,66,188:22:22,0	0/0:0,72,191:24:24,0	0/0:0,223,215:74:74,0	0/0:0,99,191:33:33,0	0/0:0,78,192:26:26,0	0/0:0,169,201:56:56,0	0/0:0,78,191:26:26,0	0/0:0,148,199:49:49,0	0/0:0,169,202:56:56,0	0/0:0,255,241:107:107,0	0/0:0,241,218:80:80,0	0/0:0,72,191:24:24,0	0/1:141,0,157:28:16,12	0/0:0,63,190:21:21,0	0/0:0,181,204:60:60,0	0/0:0,255,255:134:134,0	0/1:150,0,159:56:31,25	0/0:0,157,201:52:52,0	0/0:0,226,215:75:75,0	0/0:0,129,196:43:43,0	0/0:0,211,210:70:70,0	0/1:156,0,159:74:38,36	0/1:156,0,155:73:35,37	0/1:145,0,161:79:46,33	0/0:0,190,206:63:63,0	0/0:0,205,210:68:68,0	0/1:150,0,160:66:37,29	0/1:151,0,123:60:19,41	0/1:149,0,158:63:36,27	0/0:0,244,219:81:81,0	0/1:162,0,162:110:56,54	0/0:0,255,225:89:89,0
NC_035161.1	7055239	Pst_133	T	C	999	.	AC1=27;AF1=0.145105;BQB=3.9194e-26;DP=2478;DP4=0,1956,0,257;FQ=999;G3=0.819944,0.0593217,0.120734;HWE=2.10527e-09;MQ=40;MQ0F=0.00121065;MQB=0.0134479;PV4=1,0,4.73531e-18,0.459646;RPB=0.984559;SGB=206.713;VDB=0	GT:PL:DP:AD	0/0:0,89,190:35:34,1	0/0:0,54,186:18:18,0	0/0:0,36,176:12:12,0	0/0:0,54,188:18:18,0	0/0:0,54,188:18:18,0	1/1:165,33,0:11:0,11	0/0:0,96,192:32:32,0	0/0:0,90,191:30:30,0	0/0:0,129,195:43:43,0	0/0:0,24,158:8:8,0	0/0:0,60,187:20:20,0	0/0:0,66,188:22:22,0	1/1:179,66,0:22:0,22	0/1:68,0,68:6:3,3	0/1:120,0,128:16:8,8	0/0:0,36,178:12:12,0	0/0:0,14,161:14:12,2	0/0:0,6,138:11:9,2	0/0:0,111,194:37:37,0	0/0:0,40,174:28:25,3	0/0:0,45,175:15:15,0	0/0:0,33,173:11:11,0	0/0:0,42,182:14:14,0	0/0:0,39,181:18:17,1	1/1:41,12,0:5:0,4	0/0:0,123,194:41:41,0	0/0:0,25,170:13:12,1	0/0:0,84,190:28:28,0	0/0:0,93,192:31:31,0	0/0:0,72,188:24:24,0	0/0:0,105,192:35:35,0	0/0:0,111,193:37:37,0	0/0:0,60,189:20:20,0	0/0:0,111,193:37:37,0	0/0:0,148,197:49:49,0	0/0:0,78,190:26:26,0	0/0:0,90,190:30:30,0	0/0:0,90,190:30:30,0	0/0:0,120,194:40:40,0	0/0:0,99,192:33:33,0	0/0:0,96,191:32:32,0
NC_035161.1	7095566	Pst_135	A	T	999	.	AC1=35;AF1=0.191011;BQB=1;DP=3807;DP4=0,3125,0,682;FQ=999;G3=0.707865,0.202247,0.0898876;HWE=0.0026341;MQ=42;MQ0F=0.00210139;MQB=0.920224;PV4=1,1,0.338981,1;RPB=0.999914;SGB=717.922;VDB=0	GT:PL:DP:AD	1/1:219,255,0:104:1,103	1/1:190,69,0:23:0,23	0/0:0,78,190:26:26,0	0/1:122,0,147:19:11,8	0/0:0,60,188:20:20,0	0/1:155,0,157:41:21,20	0/0:0,120,193:40:40,0	0/0:0,141,198:47:47,0	0/1:157,0,143:66:27,39	0/1:120,0,156:35:24,11	0/1:114,0,103:12:6,6	1/1:192,90,0:30:0,30	1/1:191,75,0:25:0,25	0/0:0,51,188:17:17,0	0/1:120,0,157:35:24,11	0/0:0,72,190:24:24,0	1/1:193,105,0:35:0,35	1/1:191,75,0:25:0,25	0/1:155,0,157:53:27,26	1/1:202,163,0:54:0,54	0/0:0,51,188:17:17,0	0/0:0,45,185:15:15,0	0/0:0,69,191:23:23,0	0/1:115,0,154:37:26,11	0/0:0,255,226:91:91,0	0/0:0,135,196:45:45,0	1/1:194,105,0:35:0,35	0/0:0,220,214:73:73,0	0/0:0,129,196:43:43,0	0/0:0,114,194:38:38,0	0/0:0,148,196:49:49,0	0/0:0,163,201:54:54,0	0/0:0,99,193:33:33,0	0/0:0,99,191:33:33,0	0/0:0,99,193:33:33,0	0/0:0,102,191:34:34,0	0/0:0,90,192:30:30,0	0/0:0,108,192:36:36,0	0/1:159,0,149:39:17,22	0/0:0,208,209:69:69,0	0/0:0,187,206:62:62,0
NC_035161.1	7123569	Pst_136	G	A	999	.	AC1=29;AF1=0.158249;BQB=1.34466e-07;DP=2447;DP4=1655,0,792,0;FQ=999;G3=0.778381,0.138929,0.08269;HWE=0.000329109;MQ=26;MQ0F=0.00653862;MQB=0;PV4=1,1,0,1;RPB=0.999707;SGB=117.09;VDB=0	GT:PL:DP:AD	0/0:0,175,126:59:58,0	0/0:0,30,100:10:10,0	1/1:37,48,0:16:0,16	0/1:49,0,54:12:5,7	0/0:0,3,83:11:4,7	0/0:0,24,102:8:8,0	0/0:0,1,155:26:16,10	0/0:0,84,180:28:28,0	0/1:22,0,83:42:22,20	0/1:6,0,77:11:8,3	0/0:0,42,107:14:14,0	0/0:0,66,126:22:22,0	0/0:0,42,134:14:14,0	0/0:0,15,51:5:5,0	0/0:0,39,126:13:13,0	0/0:0,45,164:15:15,0	0/0:0,60,124:20:20,0	0/0:0,69,118:23:23,0	0/0:0,135,184:46:45,0	0/0:0,114,143:38:38,0	0/0:0,28,143:17:16,1	0/0:0,0,82:8:4,4	0/0:0,21,88:7:7,0	0/0:0,63,184:21:21,0	0/1:39,0,85:63:28,35	0/0:0,8,159:25:15,10	0/0:0,96,124:32:32,0	0/0:0,102,163:34:34,0	0/0:0,48,155:16:16,0	0/0:0,66,171:22:22,0	0/1:13,0,144:32:15,17	0/0:2,0,144:30:14,16	0/0:0,6,144:26:12,14	0/0:0,90,172:30:30,0	0/0:0,99,173:33:33,0	0/0:0,15,166:23:16,7	0/0:0,7,50:17:11,6	0/0:0,10,144:39:15,24	0/1:39,0,78:27:13,13	0/0:0,9,148:43:17,26	1/1:76,111,0:37:0,37
NC_035161.1	7306562	Nsi_64	G	C	999	.	AC1=12;AF1=0.0657366;BQB=0.345839;DP=4096;DP4=0,3931,0,164;FQ=999;G3=0.927709,0.0120585,0.0602327;HWE=2.7117e-08;MQ=42;MQ0F=0.0012207;MQB=0.447908;PV4=1,6.26952e-08,3.76817e-06,-nan;RPB=0.999939;SGB=-472.774;VDB=0	GT:PL:DP:AD	0/0:0,217,209:73:72,0	0/0:0,90,189:30:30,0	0/0:0,129,194:43:43,0	./.:0,0,0:0:0,0	0/0:0,163,199:54:54,0	0/0:0,78,190:26:26,0	0/0:0,199,205:66:66,0	0/0:0,154,196:51:51,0	0/0:0,81,190:27:27,0	0/0:0,96,191:32:32,0	0/0:0,87,192:29:29,0	0/0:0,108,189:36:36,0	0/0:0,247,216:82:82,0	0/0:0,24,148:8:8,0	0/0:0,63,183:22:21,0	0/0:0,144,196:48:48,0	0/0:0,235,212:78:78,0	0/0:0,208,207:69:69,0	0/0:0,108,193:36:36,0	0/0:0,255,224:94:94,0	0/0:0,229,211:76:76,0	0/0:0,250,217:83:83,0	0/0:0,193,203:64:64,0	0/0:0,120,193:40:40,0	1/1:159,25,0:25:2,23	0/0:0,123,192:41:41,0	0/0:0,190,203:63:63,0	0/0:0,255,218:85:85,0	0/0:0,241,213:80:80,0	0/0:0,151,185:62:61,1	0/0:0,178,202:60:59,0	0/0:0,160,195:54:53,0	0/0:0,108,191:36:36,0	0/0:0,220,211:73:73,0	0/0:0,255,222:94:93,1	0/0:0,255,221:93:92,0	0/1:157,0,155:68:33,35	0/0:0,126,192:43:42,0	0/0:0,99,191:33:33,0	0/0:0,138,192:47:46,0	./.:0,0,0:0:0,0
NC_035161.1	7307361	Pst_137	G	A	999	.	AC1=43;AF1=0.23607;BQB=0.236027;DP=2400;DP4=1874,6,517,3;FQ=999;G3=0.527758,0.472242,6.30108e-08;HWE=0.000279457;MQ=41;MQ0F=0.00666667;MQB=0.918782;MQSB=0.650151;PV4=0.417089,1,1,1;RPB=0.994146;SGB=31.4711;VDB=0	GT:PL:DP:AD	0/0:0,181,204:60:60,0	0/0:0,39,181:13:13,0	0/0:0,18,139:6:6,0	0/0:0,42,209:14:14,0	0/1:99,0,126:12:7,5	0/0:0,81,191:27:27,0	0/1:132,0,117:17:8,9	0/1:140,0,158:30:17,13	0/0:0,111,192:37:37,0	0/0:0,51,187:17:17,0	0/1:61,0,129:10:7,3	0/0:0,69,188:23:23,0	0/0:0,21,143:7:7,0	0/1:119,0,63:9:3,6	0/0:0,69,190:23:23,0	0/1:82,0,90:8:4,4	0/0:0,63,185:21:21,0	0/0:0,66,187:22:22,0	0/0:0,138,197:46:46,0	0/0:0,111,194:37:37,0	0/1:117,0,137:17:10,7	0/1:77,0,81:7:3,4	0/1:66,0,110:9:6,3	0/0:0,63,190:21:21,0	0/0:0,132,195:45:44,0	0/0:0,87,190:29:29,0	0/0:0,81,190:27:27,0	0/1:151,0,175:31:16,15	0/1:147,0,119:20:9,11	0/1:157,0,118:24:9,15	0/1:138,0,157:32:19,13	0/1:134,0,163:42:27,15	0/1:155,0,150:33:16,17	0/1:153,0,134:26:11,15	0/1:130,0,155:23:15,8	0/1:158,0,143:32:14,18	0/1:150,0,113:20:8,12	0/1:149,0,154:34:18,16	0/0:0,84,192:28:28,0	0/1:157,0,156:47:30,17	0/0:0,138,195:46:46,0
NC_035161.1	7344926	Pst_138	T	C	999	.	AC1=50;AF1=0.273827;BQB=0.430372;DP=2419;DP4=1654,0,765,0;FQ=999;G3=0.575351,0.302426,0.122222;HWE=0.0277381;MQ=42;MQ0F=0.00248036;MQB=0.60192;PV4=1,0.152518,0.0161388,1;RPB=0.994654;SGB=408.964;VDB=0	GT:PL:DP:AD	0/0:0,202,205:68:67,0	0/0:0,36,173:12:12,0	0/0:0,30,164:22:21,1	0/1:108,0,60:9:3,6	0/0:0,27,158:9:9,0	0/0:0,93,192:31:31,0	0/0:0,69,189:23:23,0	0/1:153,0,143:30:13,17	0/1:156,0,140:42:17,25	0/1:70,0,114:10:6,4	0/1:143,0,115:18:7,11	0/0:0,57,187:19:19,0	0/0:0,33,159:11:11,0	0/1:120,0,123:14:7,7	0/0:0,69,189:23:23,0	0/1:34,0,141:11:9,2	0/0:0,69,190:23:23,0	0/0:0,57,188:19:19,0	0/0:0,148,195:49:49,0	0/0:0,93,189:32:31,0	0/1:92,0,88:9:4,5	0/0:0,39,171:13:13,0	0/1:104,0,73:10:4,6	0/0:0,90,190:30:30,0	0/1:158,0,153:52:24,28	0/1:154,0,113:23:8,15	0/0:0,48,184:16:16,0	0/1:158,0,145:36:15,21	0/1:113,0,114:12:6,6	0/1:139,0,159:36:21,14	0/0:0,57,186:19:19,0	0/0:0,87,189:29:29,0	0/0:0,75,190:25:25,0	0/1:154,0,154:44:22,22	0/1:139,0,152:28:15,13	0/0:0,69,188:23:23,0	1/1:191,75,0:25:0,25	0/0:0,75,189:25:25,0	0/1:137,0,157:37:22,15	0/0:0,144,198:48:48,0	0/1:156,0,130:47:17,30
NC_035161.1	7345970	Pst_139	C	G	999	.	AC1=27;AF1=0.147377;BQB=0.753983;DP=2035;DP4=0,1710,0,325;FQ=999;G3=0.704751,0.295249,2.45699e-08;HWE=0.032624;MQ=42;MQ0F=0.0034398;MQB=0.997053;PV4=1,0.114613,0.447639,1;RPB=0.99986;SGB=126.771;VDB=0	GT:PL:DP:AD	0/0:0,157,199:52:52,0	0/0:0,36,178:12:12,0	0/0:0,6,153:14:13,1	0/0:0,39,174:13:13,0	0/1:126,0,40:9:2,7	0/0:0,66,190:22:22,0	0/1:143,0,154:27:15,12	0/0:0,72,187:25:24,0	0/0:0,86,190:34:33,1	0/0:0,18,139:6:6,0	0/0:0,27,157:9:9,0	0/0:0,54,188:18:18,0	0/0:0,39,177:13:13,0	0/0:0,33,174:11:11,0	0/0:0,42,181:14:14,0	0/0:0,33,175:11:11,0	0/0:0,21,142:7:7,0	0/0:0,33,171:11:11,0	0/0:0,84,191:28:28,0	0/0:0,81,191:27:27,0	0/0:0,30,158:10:10,0	0/0:0,4,103:6:5,1	0/0:0,30,163:10:10,0	0/0:0,33,171:11:11,0	0/0:0,154,197:51:51,0	0/0:0,72,190:24:24,0	0/0:0,60,187:20:20,0	0/0:0,81,191:27:27,0	0/0:0,75,189:25:25,0	0/0:0,69,186:23:23,0	0/1:147,0,145:26:13,13	0/1:144,0,153:30:16,14	0/1:131,0,145:20:11,9	0/0:0,54,169:30:29,1	0/0:0,39,180:13:13,0	0/1:151,0,151:31:15,16	0/0:0,63,188:21:21,0	0/1:154,0,72:25:6,19	0/0:0,84,186:28:28,0	0/1:145,0,156:56:33,23	0/0:0,63,188:21:21,0
NC_035161.1	7347208	Pst_141	A	T	999	.	AC1=15;AF1=0.083804;BQB=0.596482;DP=4660;DP4=0,4290,0,370;FQ=999;MQ=42;MQ0F=0.00236052;MQB=0.124629;PV4=1,1,0.417953,1;RPB=1;SGB=208.054;VDB=0	GT:PL:DP:AD	0/0:0,255,253:127:127,0	0/0:0,72,190:24:24,0	0/0:0,111,193:37:37,0	0/0:0,51,184:17:17,0	0/0:0,48,186:16:16,0	0/0:0,135,197:45:45,0	0/0:0,166,201:55:55,0	0/1:157,0,154:59:29,30	0/0:0,232,207:89:88,1	0/0:0,90,191:30:30,0	0/1:136,0,152:23:13,10	0/0:0,132,196:44:44,0	0/0:0,87,192:29:29,0	0/1:75,0,146:14:10,4	0/0:0,132,196:44:44,0	0/1:156,0,150:32:15,17	0/0:0,111,194:37:37,0	0/0:0,83,189:33:32,1	0/0:0,166,202:55:55,0	0/0:0,181,203:60:60,0	0/1:152,0,136:23:10,13	0/0:0,24,158:8:8,0	0/1:126,0,143:18:10,8	0/0:0,129,195:43:43,0	0/0:0,255,239:108:108,0	0/0:0,166,202:55:55,0	0/0:0,78,191:26:26,0	0/1:160,0,153:70:32,38	0/1:155,0,155:46:24,22	0/1:160,0,147:69:29,40	0/0:0,169,201:56:56,0	0/0:0,199,207:66:66,0	0/0:0,142,183:59:58,1	0/1:137,0,157:52:33,19	0/1:160,0,149:60:26,34	0/0:0,160,200:53:53,0	0/1:158,0,150:42:19,23	0/0:0,97,161:55:53,2	0/0:0,196,207:65:65,0	0/0:0,245,221:88:87,1	0/0:0,208,209:69:69,0
NC_035161.1	7347328	Nsi_65	A	G	999	.	AC1=51;AF1=0.279518;BQB=0.371071;DP=3106;DP4=2163,0,943,0;FQ=999;G3=0.604104,0.22186,0.174036;HWE=8.0484e-05;MQ=39;MQ0F=0.00160979;MQB=0;PV4=1,0.000952919,0,1;RPB=1;SGB=812.286;VDB=0	GT:PL:DP:AD	0/0:0,66,189:22:22,0	./.:24,3,0:1:0,1	./.:0,0,0:0:0,0	0/1:87,0,154:64:30,34	0/0:0,124,181:53:52,1	0/0:0,96,193:32:32,0	0/0:0,163,202:54:54,0	0/1:157,0,154:44:21,23	1/1:97,42,0:27:1,25	1/1:113,60,0:32:1,31	1/1:189,57,0:19:0,19	./.:0,0,0:0:0,0	0/0:0,135,197:45:45,0	0/1:158,0,134:31:12,19	0/0:0,39,181:13:13,0	0/1:157,0,156:65:31,34	0/0:0,112,194:43:42,1	0/0:0,72,191:24:24,0	0/0:0,15,126:5:5,0	0/0:0,105,193:35:35,0	0/1:159,0,150:52:23,29	0/0:0,163,201:54:54,0	0/1:140,0,158:63:39,24	0/0:0,123,194:41:41,0	0/1:90,0,154:68:32,36	0/1:109,0,157:57:28,29	0/0:0,57,189:19:19,0	0/1:159,0,142:64:25,39	0/1:150,0,160:63:35,28	0/1:159,0,149:56:24,32	0/0:0,90,192:30:30,0	0/0:0,102,193:34:34,0	0/0:0,96,193:32:32,0	0/1:159,0,147:76:32,44	0/1:162,0,159:98:48,50	0/0:0,154,200:51:51,0	1/1:194,196,0:65:0,65	0/0:0,99,193:33:33,0	1/1:133,105,0:35:0,35	0/0:0,57,189:19:19,0	0/1:79,0,148:20:12,8
NC_035161.1	7461260	Pst_144	T	C	999	.	AC1=13;AF1=0.0734077;BQB=0.236066;DP=1340;DP4=0,1221,0,119;FQ=999;MQ=42;MQ0F=0.00298507;MQB=0.821487;PV4=1,1,0.0451133,1;RPB=0.999891;SGB=215.95;VDB=0	GT:PL:DP:AD	0/1:148,0,156:36:20,16	0/0:0,18,128:6:6,0	0/0:0,18,130:6:6,0	0/0:0,36,169:12:12,0	0/0:0,30,157:10:10,0	0/1:120,0,125:18:10,8	0/0:0,39,177:13:13,0	0/0:0,45,185:15:15,0	0/0:0,81,190:27:27,0	0/0:0,21,140:7:7,0	0/0:0,18,137:6:6,0	0/0:0,42,175:14:14,0	0/0:0,30,159:10:10,0	0/0:0,18,132:6:6,0	0/0:0,39,170:13:13,0	0/0:0,15,121:5:5,0	0/1:82,0,148:18:12,6	0/1:125,0,109:13:6,7	0/0:0,60,186:20:20,0	0/1:104,0,144:18:11,7	0/0:0,24,144:8:8,0	0/0:0,18,131:6:6,0	0/0:0,15,119:5:5,0	0/1:134,0,130:18:9,9	0/1:157,0,151:34:16,18	0/0:0,30,165:10:10,0	0/1:129,0,124:16:8,8	0/0:0,75,190:25:25,0	0/0:0,36,174:12:12,0	0/0:0,33,170:11:11,0	0/0:0,45,179:15:15,0	0/0:0,51,175:17:17,0	0/0:0,30,166:10:10,0	0/0:0,36,178:12:12,0	0/0:0,39,171:13:13,0	0/0:0,57,185:19:19,0	0/0:0,45,179:15:15,0	0/0:0,33,165:11:11,0	0/0:0,45,177:15:15,0	0/0:0,108,191:36:36,0	0/0:0,72,186:24:24,0
NC_035161.1	7501448	Nsi_66	A	G	999	.	AC1=19;AF1=0.103484;BQB=0.758696;DP=1684;DP4=1476,0,208,0;FQ=999;MQ=42;MQ0F=0.00178147;MQB=0.608355;PV4=1,0.462588,0.0076793,1;RPB=1;SGB=291.127;VDB=0	GT:PL:DP:AD	0/0:0,30,170:10:10,0	0/0:0,78,190:26:26,0	./.:0,0,0:0:0,0	0/0:0,36,177:12:12,0	0/0:0,51,187:17:17,0	./.:0,0,0:0:0,0	0/0:0,93,191:31:31,0	0/1:94,0,154:21:15,6	0/0:0,87,192:29:29,0	0/0:0,129,195:43:43,0	0/1:153,0,97:21:7,14	0/0:0,78,189:26:26,0	0/0:0,78,187:26:26,0	1/1:137,18,0:6:0,6	0/0:0,24,155:8:8,0	0/1:135,0,139:20:10,10	0/0:0,63,189:21:21,0	0/0:0,30,170:10:10,0	0/0:0,21,149:7:7,0	0/0:0,30,163:10:10,0	0/1:152,0,106:22:7,15	0/0:0,66,190:22:22,0	0/1:156,0,149:32:15,17	./.:0,0,0:0:0,0	0/0:0,39,178:13:13,0	0/0:0,57,189:19:19,0	./.:0,9,90:3:3,0	0/1:140,0,148:26:14,12	0/1:124,0,149:22:12,10	0/1:154,0,110:20:7,13	0/0:0,33,175:11:11,0	0/0:0,54,188:18:18,0	0/0:0,39,180:13:13,0	0/1:157,0,141:35:14,21	0/1:159,0,139:38:15,23	0/0:0,57,189:19:19,0	1/1:188,54,0:18:0,18	0/0:0,75,190:25:25,0	0/0:0,114,194:38:38,0	./.:0,12,110:4:4,0	0/0:0,57,188:19:19,0
NC_035161.1	7651441	Nsi_67	C	T	999	.	AC1=47;AF1=0.255032;BQB=0.0482636;DP=1766;DP4=967,0,799,0;FQ=999;MQ=42;MQ0F=0.0011325;MQB=0.645304;PV4=1,0.438312,0.0412239,1;RPB=0.998973;SGB=506.369;VDB=0	GT:PL:DP:AD	0/1:154,0,82:29:7,22	0/1:147,0,72:32:7,25	0/0:0,69,188:23:23,0	0/0:0,51,188:17:17,0	0/1:147,0,42:25:4,21	0/0:0,30,167:10:10,0	0/0:0,45,184:15:15,0	0/0:0,0,141:12:11,1	0/1:157,0,122:29:10,19	0/1:138,0,33:33:5,28	0/0:0,48,183:16:16,0	0/0:0,33,174:11:11,0	1/1:192,108,0:36:0,36	0/0:0,45,178:15:15,0	0/1:151,0,50:25:5,20	0/0:0,30,170:10:10,0	0/1:143,0,79:39:8,29	0/1:154,0,99:34:9,25	0/1:147,0,120:21:8,13	0/1:157,0,87:26:7,19	0/0:0,51,183:17:17,0	0/0:0,51,186:17:17,0	0/1:155,0,102:28:8,19	0/0:0,33,169:11:11,0	0/0:0,57,186:19:19,0	0/0:0,54,184:18:18,0	0/1:153,0,129:26:10,16	0/0:0,48,187:16:16,0	0/0:0,39,179:13:13,0	0/0:0,51,186:17:17,0	0/0:0,42,180:14:14,0	0/0:0,63,187:21:21,0	0/0:0,54,186:18:18,0	0/1:155,0,128:37:13,24	0/0:0,60,189:20:20,0	0/0:0,57,187:19:19,0	0/0:0,51,187:17:17,0	0/1:158,0,127:27:10,17	0/1:156,0,96:26:7,19	0/0:0,39,180:13:13,0	0/0:0,45,183:15:15,0
NC_035161.1	7733779	Nsi_68	C	A	999	.	AC1=91;AF1=0.494201;BQB=0;DP=16847;DP4=6321,0,10512,0;FQ=999;G3=3.25011e-05,0.967176,0.0327918;HWE=2.08532e-22;MQ=32;MQ0F=0.00225559;MQB=0;PV4=1,0,0,1;RPB=0;SGB=-1389.82;VDB=0	GT:PL:DP:AD	0/1:43,0,91:192:61,131	0/1:72,0,166:137:66,71	0/1:11,0,33:194:50,144	0/1:68,0,169:134:69,64	0/1:69,0,176:153:80,73	0/1:75,0,170:165:79,86	0/1:39,0,72:229:70,159	0/1:75,0,156:169:72,97	0/0:0,7,10:249:63,186	0/1:43,0,80:250:79,171	0/1:73,0,158:127:58,69	0/1:75,0,178:180:89,91	0/1:77,0,151:221:89,132	0/1:55,0,102:248:84,164	0/1:60,0,107:249:86,163	0/1:72,0,155:112:51,61	0/1:79,0,146:249:97,152	0/1:25,0,54:250:73,177	0/1:73,0,166:158:74,84	0/1:0,0,12:250:65,185	0/1:84,0,168:249:106,143	0/1:66,0,132:168:63,105	0/1:48,0,87:250:81,169	0/1:66,0,136:146:56,90	0/1:70,0,170:144:74,70	0/1:81,0,193:220:111,109	0/1:36,0,73:206:62,144	0/1:78,0,177:196:93,103	0/1:42,0,81:197:61,136	0/1:83,0,174:215:97,118	0/1:73,0,158:138:62,76	0/1:53,0,104:220:74,146	0/1:73,0,164:153:70,83	0/1:47,0,88:250:81,169	0/1:82,0,157:250:101,147	0/1:54,0,105:169:56,113	0/1:67,0,137:143:55,88	0/1:66,0,135:131:50,81	0/1:47,0,88:250:81,169	0/1:53,0,108:142:47,95	0/1:50,0,103:157:51,106
NC_035161.1	7733914	Pst_145	G	T	999	.	AC1=41;AF1=0.226215;BQB=0.870818;DP=4840;DP4=0,4043,0,797;FQ=999;G3=0.544378,0.455622,2.48661e-10;HWE=0.000483393;MQ=42;MQ0F=0.00103306;MQB=3.28062e-10;PV4=1,0.0936403,4.7592e-07,1;RPB=1;SGB=-571.061;VDB=0	GT:PL:DP:AD	0/0:0,57,117:155:131,24	0/0:0,99,192:33:33,0	0/1:121,0,157:30:20,10	0/1:143,0,138:21:10,11	0/0:0,66,191:22:22,0	0/0:0,144,198:48:48,0	0/0:0,166,202:55:55,0	0/1:159,0,141:62:24,38	0/1:152,0,170:127:72,55	0/1:159,0,145:39:16,23	0/0:0,27,164:21:20,1	0/1:150,0,158:45:25,20	0/0:0,72,191:24:24,0	0/1:117,0,144:17:10,7	0/1:124,0,157:42:28,14	0/0:0,96,192:32:32,0	0/1:152,0,156:37:19,18	0/1:6,0,113:46:41,5	0/0:0,187,206:62:62,0	0/0:0,19,100:82:72,10	0/1:117,0,144:17:10,7	0/1:67,0,153:17:13,4	0/1:74,0,155:22:17,5	0/0:0,157,201:52:52,0	0/1:88,0,139:103:75,28	0/1:88,0,146:45:34,11	0/1:45,0,123:51:43,8	0/1:156,0,132:60:21,39	0/1:148,0,92:41:10,31	0/1:159,0,143:46:18,28	0/1:43,0,121:52:44,8	0/0:0,187,195:81:79,2	0/1:81,0,150:32:25,7	0/1:58,0,121:61:50,11	0/1:157,0,157:52:26,26	0/1:60,0,137:40:33,7	0/1:119,0,139:16:9,7	0/0:0,157,199:52:52,0	0/0:0,255,222:85:85,0	0/0:0,181,205:60:60,0	0/1:159,0,152:71:32,39
NC_035161.1	7741804	Nsi_69	T	A	999	.	AC1=46;AF1=0.252039;BQB=0.951585;DP=2039;DP4=0,1572,0,467;FQ=999;G3=0.647301,0.140908,0.211791;HWE=2.81248e-08;MQ=28;MQ0F=0.439922;MQB=0;PV4=1,1,1,1;RPB=1;SGB=380.301;VDB=0	GT:PL:DP:AD	0/0:0,57,133:19:19,0	0/1:149,0,123:20:8,12	0/0:0,54,9:18:18,0	1/1:184,39,0:17:1,16	0/0:0,54,132:18:18,0	0/0:0,54,142:18:18,0	0/0:0,60,8:20:20,0	0/0:0,42,11:14:14,0	0/1:123,0,155:23:14,9	0/1:132,0,159:29:18,11	0/1:118,4,0:12:6,6	1/1:165,13,0:17:5,12	0/0:0,57,189:19:19,0	1/1:169,11,0:31:12,19	0/0:0,87,167:29:29,0	0/0:0,42,11:14:14,0	0/0:0,81,169:27:27,0	0/0:0,78,167:26:26,0	0/0:0,54,150:18:18,0	0/0:0,54,163:18:18,0	0/0:0,99,6:33:33,0	0/0:0,93,6:31:31,0	0/1:131,0,148:21:12,9	0/0:0,87,171:29:29,0	1/1:160,8,0:32:16,16	1/1:125,16,0:30:21,9	0/0:0,57,149:19:19,0	0/0:0,69,7:23:23,0	0/0:0,63,8:21:21,0	0/0:0,54,9:18:18,0	0/0:0,84,6:28:28,0	0/0:0,69,7:23:23,0	0/0:0,78,7:26:26,0	0/0:0,87,167:29:29,0	0/0:0,84,6:28:28,0	0/0:0,90,6:30:30,0	1/1:193,105,0:35:0,35	0/0:0,90,178:30:30,0	0/1:158,0,132:29:11,18	0/0:0,45,10:15:15,0	0/0:0,42,11:14:14,0
NC_035161.1	7749430	Nsi_70	G	C	999	.	AC1=120;AF1=0.654434;BQB=0.996907;DP=2915;DP4=2145,0,770,0;FQ=999;MQ=21;MQ0F=0.4247;MQB=0;PV4=1,0.471767,1,0;RPB=0;SGB=-1001.92;VDB=0	GT:PL:DP:AD	0/1:15,0,7:46:38,8	0/1:92,0,80:50:30,20	1/1:100,15,0:8:1,7	0/0:0,37,78:53:49,4	0/1:37,0,41:14:10,4	1/1:4,58,0:26:25,1	1/1:92,12,0:35:22,13	0/1:129,0,12:35:20,15	0/1:94,0,51:44:30,14	0/1:66,0,11:65:51,14	0/0:0,22,92:45:40,5	0/0:0,11,42:23:20,3	1/1:152,9,0:38:17,21	0/1:99,0,88:48:34,14	0/1:77,0,21:36:28,8	1/1:51,20,0:21:17,4	1/1:146,12,0:80:49,31	1/1:36,33,0:46:39,7	1/1:63,6,0:16:10,6	1/1:43,45,0:38:33,5	0/1:135,0,3:58:33,25	1/1:150,36,0:16:1,15	0/1:41,0,35:77:61,16	0/0:0,18,139:6:6,0	0/0:0,68,86:51:47,4	0/1:60,0,91:53:41,12	1/1:74,48,0:42:36,6	1/1:144,10,0:31:13,18	1/1:156,10,0:35:15,20	0/1:110,0,12:27:17,10	0/1:72,0,43:8:2,6	1/1:61,21,0:26:20,6	1/1:113,19,0:10:1,9	1/1:102,19,0:68:49,19	1/1:126,15,0:49:31,18	1/1:142,25,0:12:1,11	0/0:0,6,55:73:62,11	0/1:38,0,11:19:14,5	0/1:5,0,16:47:41,6	1/1:26,42,0:27:24,3	1/1:141,16,0:45:29,16
NC_035161.1	7883395	Pst_146	C	T	999	.	AC1=71;AF1=0.384466;BQB=0.335096;DP=1832;DP4=1008,133,664,27;FQ=999;G3=0.268338,0.705678,0.0259843;HWE=2.26984e-06;MQ=38;MQ0F=0.158297;MQB=1.63486e-12;MQSB=3.9823e-37;PV4=3.60874e-09,1,1,5.46882e-09;RPB=0.0206275;SGB=-70.2889;VDB=0	GT:PL:DP:AD	0/0:0,66,223:22:22,0	0/1:80,0,114:12:8,4	0/1:88,0,106:9:5,4	./.:110,12,0:4:0,4	./.:0,6,39:2:2,0	0/1:174,0,2:14:2,12	0/1:20,0,191:44:38,6	0/1:176,0,130:28:13,15	0/1:158,0,152:28:17,11	0/1:108,0,69:8:3,5	0/1:55,0,136:13:10,3	0/1:97,0,157:13:8,5	1/1:181,39,0:13:0,13	0/1:74,0,4:5:2,3	0/1:101,0,155:24:17,7	0/1:145,0,124:20:9,11	0/0:0,21,150:7:7,0	./.:0,9,39:3:3,0	0/1:141,0,94:14:5,9	0/0:0,36,149:12:12,0	0/0:0,33,75:11:11,0	0/1:144,0,25:14:2,12	./.:57,0,27:3:1,2	0/1:150,0,179:39:28,11	0/1:157,0,203:47:16,31	0/1:156,0,106:22:7,15	0/0:0,42,167:14:14,0	0/1:88,0,170:31:23,8	0/1:36,0,111:14:10,4	0/1:156,0,75:31:9,22	0/1:92,0,149:42:31,11	0/0:0,75,219:25:25,0	0/1:158,0,149:39:18,21	0/1:157,0,102:23:7,16	0/1:38,0,60:17:12,5	0/1:139,0,155:38:23,15	1/1:161,20,0:10:1,9	0/1:82,0,127:15:11,4	0/1:146,0,37:15:6,9	0/1:126,0,87:23:14,9	0/0:0,81,204:27:27,0
NC_035161.1	7965685	Pst_147	T	G	999	.	AC1=28;AF1=0.151944;BQB=0.98936;DP=1670;DP4=0,1391,0,278;FQ=999;MQ=42;MQ0F=0.0011976;MQB=0.991772;PV4=1,0.245279,0.19063,0.219316;RPB=0.998386;SGB=138.451;VDB=0	GT:PL:DP:AD	0/1:155,0,154:36:18,18	0/1:134,0,45:11:3,8	0/0:0,33,168:11:11,0	0/0:0,21,148:7:7,0	0/1:122,0,103:13:6,7	0/0:0,102,192:34:34,0	0/0:0,57,189:19:19,0	0/0:0,54,187:18:18,0	0/0:0,87,191:29:29,0	0/0:0,30,168:10:10,0	./.:0,12,107:4:4,0	0/0:0,84,191:28:28,0	1/1:144,24,0:8:0,8	0/1:109,0,46:7:2,5	1/1:182,42,0:14:0,14	./.:0,9,90:3:3,0	0/1:120,0,101:13:6,7	0/1:146,0,123:19:8,11	0/1:123,0,142:20:12,8	0/1:154,0,87:23:6,17	0/0:0,24,151:8:8,0	0/0:0,21,149:7:7,0	0/0:0,24,150:8:8,0	0/0:0,39,178:13:13,0	0/0:0,99,191:38:37,1	0/0:0,51,184:18:17,0	0/1:142,0,65:17:4,13	0/0:0,51,186:17:17,0	0/0:0,33,169:11:11,0	0/0:0,75,189:25:25,0	0/0:0,42,183:14:14,0	0/0:0,75,191:25:25,0	0/0:0,39,178:13:13,0	0/1:137,0,122:17:8,9	0/0:0,63,190:21:21,0	0/0:0,96,190:32:32,0	0/0:0,51,184:17:17,0	0/1:134,0,141:19:10,9	0/0:0,60,189:20:20,0	0/1:158,0,144:38:16,22	0/0:0,66,188:22:22,0
NC_035161.1	8320026	Pst_148	G	T	999	.	AC1=14;AF1=0.0774901;BQB=0.98032;DP=4784;DP4=4593,0,191,0;FQ=999;MQ=42;MQ0F=0.00188127;MQB=0.273837;PV4=1,0.209603,0.0759814,1;RPB=1;SGB=-231.435;VDB=0	GT:PL:DP:AD	0/1:84,0,138:119:86,33	0/0:0,36,171:12:12,0	0/0:0,63,190:21:21,0	0/0:0,69,191:23:23,0	0/0:0,90,189:30:30,0	0/0:0,187,205:62:62,0	0/0:0,160,200:53:53,0	0/0:0,120,195:40:40,0	0/0:0,255,233:103:103,0	0/0:0,72,189:25:24,0	0/0:0,81,190:27:27,0	0/1:19,0,131:34:30,4	0/0:0,99,193:33:33,0	0/0:0,48,182:16:16,0	0/0:0,105,192:35:35,0	0/0:0,96,192:32:32,0	0/1:87,0,150:35:27,8	0/1:38,0,142:31:26,5	0/0:0,163,199:54:54,0	0/1:110,0,147:51:37,14	0/0:0,63,190:21:21,0	0/0:0,57,187:19:19,0	0/0:0,54,187:18:18,0	0/0:0,135,197:45:45,0	0/0:0,255,230:95:95,0	0/1:158,0,156:51:25,26	0/1:85,0,148:36:28,8	0/0:0,217,213:72:72,0	0/0:0,129,194:43:43,0	0/0:0,111,190:38:37,0	0/0:0,223,213:74:74,0	0/0:0,187,203:62:62,0	0/0:0,184,201:61:61,0	0/0:0,154,197:51:51,0	0/0:0,163,201:54:54,0	0/0:0,190,206:63:63,0	0/0:0,135,197:45:45,0	0/0:0,232,214:77:77,0	0/0:0,148,198:49:49,0	0/0:0,255,222:86:86,0	0/1:45,0,111:86:70,16
NC_035161.1	8966302	Pst_149	A	G	999	.	AC1=37;AF1=0.205056;BQB=0.000241375;DP=12734;DP4=0,10008,0,2726;FQ=999;MQ=42;MQ0F=0.00188472;MQB=0.194739;PV4=1,0.144503,1.44006e-17,1;RPB=0.997405;SGB=-1948.65;VDB=0	GT:PL:DP:AD	0/1:199,0,196:250:121,128	0/1:152,0,160:88:47,40	0/0:0,214,209:71:71,0	0/0:0,247,214:82:82,0	0/1:150,0,158:71:38,32	0/0:0,255,255:174:173,0	0/0:0,255,255:147:145,0	0/0:0,255,239:115:115,0	0/1:197,0,174:234:106,126	0/1:156,0,155:76:37,37	0/0:0,187,201:64:62,0	0/0:0,255,236:112:112,0	1/1:205,196,0:65:0,65	0/1:157,0,137:47:19,28	1/1:236,255,0:108:0,108	0/0:0,226,210:75:75,0	0/1:162,0,150:93:41,52	0/1:160,0,154:104:49,54	0/1:186,0,163:195:85,109	0/1:158,0,173:156:85,69	0/0:0,255,218:87:86,0	0/0:0,102,175:46:45,1	0/0:0,114,177:50:49,1	0/0:0,255,248:121:121,0	0/0:0,255,255:250:248,0	0/0:0,255,254:133:132,0	0/1:149,0,160:90:50,40	0/0:0,255,255:181:181,0	0/0:0,255,242:123:122,1	0/0:0,255,254:135:135,0	0/0:0,255,248:124:124,0	0/0:0,255,255:181:180,0	0/0:0,255,253:132:132,0	0/1:170,0,171:160:82,78	0/0:0,255,255:180:180,0	0/0:0,255,255:160:158,0	0/0:0,255,242:119:118,0	0/1:162,0,184:187:104,83	0/1:171,0,166:153:73,80	0/1:184,0,192:227:114,109	0/0:0,255,255:157:156,1
NC_035161.1	9323415	Pst_150	A	T	999	.	AC1=11;AF1=0.061458;BQB=0.262998;DP=4658;DP4=4435,0,223,0;FQ=999;MQ=42;MQ0F=0.00107342;MQB=0.248115;PV4=1,1,0.0141581,1;RPB=0.999984;SGB=94.0819;VDB=0	GT:PL:DP:AD	0/0:0,255,243:115:115,0	0/0:0,66,191:22:22,0	0/0:0,81,189:27:27,0	0/0:0,84,190:28:28,0	0/0:0,84,190:28:28,0	0/0:0,247,218:82:82,0	0/0:0,132,193:44:44,0	0/1:144,0,157:33:19,14	0/0:0,255,238:108:108,0	0/0:0,63,189:21:21,0	0/1:141,0,145:26:14,12	0/0:0,117,193:39:39,0	0/0:0,72,189:24:24,0	0/0:0,36,178:12:12,0	0/0:0,96,191:32:32,0	0/1:113,0,156:34:24,10	0/0:0,106,190:41:40,1	0/0:0,96,190:32:32,0	0/0:0,232,215:77:77,0	0/0:0,205,207:68:68,0	0/1:146,0,137:22:10,12	0/0:0,63,189:21:21,0	0/0:0,36,171:12:12,0	0/0:0,105,193:35:35,0	0/0:0,255,248:122:122,0	0/0:0,175,202:58:58,0	0/0:0,132,195:44:44,0	0/1:146,0,155:54:32,22	0/1:159,0,143:37:16,21	0/1:155,0,157:56:29,27	0/0:0,211,209:70:70,0	0/0:0,193,205:64:64,0	0/0:0,169,201:56:56,0	0/1:156,0,157:43:22,21	0/1:146,0,156:49:28,21	0/0:0,157,197:52:52,0	0/0:0,96,191:32:32,0	0/0:0,163,201:54:54,0	0/0:0,160,199:53:53,0	0/0:0,232,216:77:77,0	0/0:0,226,209:75:75,0
NC_035161.1	9333693	Nsi_71	C	A	999	.	AC1=35;AF1=0.190298;BQB=0.716663;DP=3575;DP4=0,2829,0,746;FQ=999;MQ=38;MQ0F=0.0013986;MQB=0;PV4=1,0.000907437,0,1;RPB=0.997466;SGB=469.67;VDB=0	GT:PL:DP:AD	0/1:80,0,147:56:24,32	0/1:79,0,155:52:27,25	0/0:0,111,193:37:37,0	0/0:0,184,205:61:61,0	0/1:84,0,150:38:18,20	0/0:0,129,196:43:43,0	0/0:0,148,198:49:49,0	0/0:0,105,192:35:35,0	0/1:73,0,158:58:33,25	0/1:78,0,156:59:30,28	0/0:0,114,192:39:38,0	0/0:0,132,196:44:44,0	1/1:112,141,0:47:0,47	0/1:73,0,156:30:18,12	1/1:112,111,0:37:0,37	0/0:0,122,194:46:45,1	0/1:78,0,155:73:35,38	0/1:84,0,149:35:16,19	0/1:79,0,128:17:8,9	0/1:82,0,152:49:23,26	0/0:0,196,208:65:65,0	0/0:0,102,191:34:34,0	0/0:0,154,199:51:51,0	0/0:0,105,193:35:35,0	0/0:0,129,196:43:43,0	0/0:0,154,199:51:51,0	0/1:85,0,134:31:12,19	0/0:0,108,191:36:36,0	0/0:0,135,196:45:45,0	0/0:0,105,193:35:35,0	0/0:0,66,190:22:22,0	0/0:0,84,189:28:28,0	0/0:0,69,189:23:23,0	0/1:80,0,152:57:26,31	0/0:0,181,205:60:60,0	0/0:0,151,197:50:50,0	0/0:0,148,198:50:49,0	0/1:72,0,159:33:20,13	0/1:80,0,157:52:26,26	0/0:0,96,193:32:32,0	0/0:0,78,190:26:26,0
NC_035161.1	9591494	Pst_151	C	T	999	.	AC1=13;AF1=0.0734386;BQB=0.998854;DP=1901;DP4=0,1751,0,150;FQ=999;G3=0.921282,0.0113028,0.0674155;HWE=1.3359e-09;MQ=42;MQ0F=0.00157812;MQB=0.981717;PV4=1,0.281199,0.474978,1;RPB=1;SGB=322.237;VDB=0	GT:PL:DP:AD	0/0:0,154,200:51:51,0	0/0:0,15,126:5:5,0	0/0:0,42,183:14:14,0	0/0:0,39,181:13:13,0	0/0:0,30,167:10:10,0	0/0:0,84,192:28:28,0	0/0:0,57,189:19:19,0	0/0:0,75,190:25:25,0	0/0:0,114,193:38:38,0	0/0:0,48,187:16:16,0	0/0:0,33,170:11:11,0	0/0:0,84,191:28:28,0	0/0:0,48,187:16:16,0	./.:0,6,66:2:2,0	0/0:0,36,178:12:12,0	0/0:0,33,175:11:11,0	0/0:0,48,185:16:16,0	0/0:0,51,186:17:17,0	0/0:0,105,193:35:35,0	0/0:0,66,188:22:22,0	0/0:0,39,181:13:13,0	./.:0,9,74:3:3,0	0/0:0,15,126:5:5,0	0/0:0,48,187:16:16,0	0/0:0,157,201:52:52,0	0/0:0,114,192:38:38,0	0/0:0,48,187:16:16,0	0/0:0,96,192:32:32,0	0/0:0,69,191:23:23,0	0/0:0,51,188:17:17,0	0/0:0,66,189:22:22,0	0/0:0,45,181:15:15,0	0/0:0,36,178:12:12,0	0/0:0,96,192:32:32,0	0/0:0,66,191:22:22,0	0/0:0,81,192:27:27,0	0/0:0,60,189:20:20,0	0/0:0,81,192:27:27,0	0/0:0,84,191:28:28,0	0/0:0,111,193:37:37,0	0/0:0,81,190:27:27,0
NC_035161.1	9991585	Pst_152	A	T	999	.	AC1=70;AF1=0.378507;BQB=1.33727e-32;DP=1021;DP4=0,640,0,377;FQ=999;MQ=42;MQ0F=0.0029383;MQB=0.218607;PV4=1,3.32355e-24,0.00702241,1;RPB=0.990044;SGB=75.846;VDB=0	GT:PL:DP:AD	0/1:150,0,117:29:10,19	./.:0,9,87:3:3,0	0/0:0,15,121:5:5,0	0/0:0,27,152:9:9,0	1/1:155,24,0:8:0,8	0/1:134,0,89:16:5,11	0/1:95,0,70:11:4,7	0/0:0,51,184:17:17,0	0/1:102,0,149:23:13,10	0/1:52,0,77:5:3,2	0/0:0,27,158:9:9,0	0/0:0,18,122:6:6,0	1/1:129,21,0:7:0,7	./.:21,3,0:1:0,1	1/1:148,30,0:10:0,10	0/0:0,15,112:5:5,0	0/1:29,0,77:5:3,2	0/1:99,0,88:9:4,5	0/1:3,0,149:14:12,2	0/1:52,0,140:12:9,3	./.:0,9,74:3:3,0	0/1:59,0,52:5:2,3	0/0:0,15,126:5:5,0	0/1:41,0,134:12:8,4	0/0:0,93,191:31:31,0	0/0:0,42,178:15:14,0	0/1:75,0,85:8:4,4	0/0:0,54,186:18:18,0	0/0:0,18,139:6:6,0	0/0:0,39,180:13:13,0	0/1:46,0,127:10:7,3	0/1:5,0,133:9:8,1	0/1:68,0,63:8:3,5	0/1:69,0,133:13:9,4	0/0:0,42,178:14:14,0	0/1:51,0,122:11:8,3	0/0:0,33,171:11:11,0	1/1:146,33,0:11:0,11	0/1:70,0,146:14:10,4	1/1:158,54,0:18:0,18	0/1:135,0,31:12:2,10
NC_035161.1	10082386	Nsi_72	A	G	999	.	AC1=173;AF1=0.93758;BQB=0.172966;DP=3369;DP4=163,0,3206,0;FQ=999;MQ=25;MQ0F=0.000593648;MQB=4.82657e-38;PV4=1,0.189812,1,0;RPB=0;SGB=399.008;VDB=0	GT:PL:DP:AD	1/1:130,247,0:82:0,82	1/1:86,33,0:38:4,34	1/1:130,111,0:37:0,37	1/1:73,0,8:29:5,24	1/1:115,117,0:39:0,39	1/1:112,63,0:21:0,21	1/1:124,220,0:73:0,73	1/1:116,69,0:23:0,23	1/1:70,46,0:48:5,43	1/1:93,118,0:61:3,58	1/1:110,109,0:60:4,56	1/1:96,79,0:41:2,39	1/1:132,144,0:48:0,48	1/1:63,17,0:48:7,41	1/1:121,163,0:54:0,54	1/1:114,51,0:17:0,17	1/1:100,160,0:60:1,58	1/1:148,255,0:90:0,90	1/1:115,39,0:13:0,13	1/1:128,232,0:77:0,77	1/1:102,108,0:36:0,36	1/1:123,66,0:22:0,22	0/1:76,0,56:45:13,32	1/1:101,141,0:47:0,47	0/1:74,0,23:43:10,33	1/1:94,112,0:66:4,61	1/1:135,187,0:62:0,62	1/1:95,66,0:22:0,22	1/1:104,96,0:32:0,32	1/1:110,66,0:22:0,22	1/1:85,15,0:5:0,5	1/1:119,138,0:46:0,46	1/1:118,48,0:16:0,16	1/1:121,208,0:69:0,69	1/1:101,126,0:42:0,42	1/1:114,57,0:19:0,19	0/0:0,27,100:9:9,0	1/1:127,102,0:34:0,34	1/1:73,86,0:81:9,72	1/1:115,166,0:55:0,55	./.:0,0,0:0:0,0
NC_035161.1	10187868	Pst_153	A	C	999	.	AC1=10;AF1=0.0563729;BQB=0.830666;DP=3124;DP4=3031,0,93,0;FQ=999;MQ=42;MQ0F=0.000960307;MQB=0.995902;PV4=1,0.00367787,1,1;RPB=1;SGB=-38.9569;VDB=0	GT:PL:DP:AD	0/0:0,229,215:76:76,0	0/0:0,66,190:22:22,0	0/0:0,45,185:15:15,0	0/0:0,87,192:29:29,0	0/0:0,39,181:13:13,0	0/0:0,111,194:37:37,0	0/0:0,99,193:33:33,0	0/0:0,111,193:37:37,0	0/0:0,172,202:57:57,0	0/0:0,45,185:15:15,0	0/0:0,54,186:18:18,0	0/0:0,66,189:22:22,0	0/0:0,30,169:10:10,0	0/0:0,15,126:5:5,0	0/0:0,75,191:25:25,0	0/0:0,54,188:18:18,0	0/0:0,63,188:22:21,0	0/0:0,72,190:24:24,0	0/0:0,120,194:40:40,0	0/0:0,108,192:36:36,0	0/0:0,42,181:14:14,0	0/0:0,27,159:9:9,0	./.:0,6,66:2:2,0	0/1:146,0,158:32:18,14	0/0:0,255,227:90:90,0	0/0:0,129,196:43:43,0	0/0:0,75,191:25:25,0	0/0:0,138,197:46:46,0	0/0:0,96,193:32:32,0	0/0:0,90,191:30:30,0	0/0:0,166,200:55:55,0	0/0:0,126,195:42:42,0	0/0:0,99,193:33:33,0	0/0:0,123,193:41:41,0	0/0:0,102,192:34:34,0	0/0:0,93,193:31:31,0	0/0:0,75,191:25:25,0	0/0:0,117,195:39:39,0	0/0:0,135,196:45:45,0	0/0:0,199,209:66:66,0	0/0:0,132,196:44:44,0
NC_035161.1	10755292	Pst_154	A	G	999	.	AC1=41;AF1=0.223104;BQB=0.922046;DP=1544;DP4=1150,0,391,0;FQ=999;MQ=42;MQ0F=0.00194301;MQB=0.981549;PV4=1,0.172206,0.16963,1;RPB=0.998678;SGB=195.259;VDB=0	GT:PL:DP:AD	0/1:156,0,136:40:15,25	0/1:67,0,124:12:8,4	0/0:0,24,146:8:8,0	0/0:0,24,157:8:8,0	0/1:82,0,49:6:2,4	0/0:0,66,185:22:22,0	0/0:0,42,182:14:14,0	0/0:0,27,157:9:9,0	0/1:158,0,130:33:13,20	0/1:77,0,29:5:2,3	0/0:0,18,133:6:6,0	0/0:0,72,188:24:24,0	1/1:153,21,0:12:1,11	0/0:0,18,137:6:6,0	0/1:142,0,70:15:4,11	0/0:0,39,180:13:13,0	0/1:113,0,106:12:6,6	0/1:78,0,136:13:9,4	0/1:102,0,138:16:10,6	0/1:146,0,134:23:10,13	0/0:0,21,149:7:7,0	0/0:0,21,146:7:7,0	0/0:0,21,148:7:7,0	0/0:0,27,160:9:9,0	0/0:0,111,190:37:37,0	0/0:0,54,181:18:18,0	0/1:118,0,123:14:7,7	0/0:0,23,156:23:21,2	0/0:0,75,187:25:25,0	0/0:0,84,187:28:28,0	0/0:0,66,188:22:22,0	0/0:0,63,186:22:21,0	0/0:0,30,167:10:10,0	0/1:126,0,136:20:10,10	0/0:0,36,170:12:12,0	0/0:0,51,187:17:17,0	0/1:106,0,66:9:3,6	0/1:147,0,134:22:10,12	0/1:106,0,140:15:9,6	0/1:140,0,156:28:16,12	0/0:0,93,189:31:31,0
NC_035161.1	10756935	Pst_155	C	T	999	.	AC1=56;AF1=0.303008;BQB=0.311905;DP=1739;DP4=0,1257,0,482;FQ=999;MQ=42;MQ0F=0.00172513;MQB=0.853229;PV4=1,1,0.129247,1;RPB=1;SGB=98.7295;VDB=0	GT:PL:DP:AD	0/1:145,0,159:52:31,21	0/1:52,0,61:5:3,2	0/0:0,45,182:15:15,0	0/0:0,27,164:9:9,0	0/1:83,0,128:11:7,4	0/1:143,0,126:18:8,10	0/0:0,57,189:19:19,0	0/0:0,63,188:21:21,0	0/1:124,0,155:37:25,12	0/1:119,0,66:9:3,6	0/0:0,27,161:9:9,0	0/0:0,45,179:15:15,0	1/1:126,15,0:5:0,5	0/0:0,24,151:8:8,0	0/1:86,0,118:10:6,4	0/0:0,39,178:13:13,0	0/1:116,0,86:10:4,6	0/1:99,0,126:12:7,5	0/1:158,0,128:27:10,17	0/1:144,0,143:22:11,11	0/0:0,36,174:12:12,0	0/0:0,24,158:8:8,0	0/1:77,0,52:5:2,3	0/0:0,42,183:14:14,0	0/0:0,99,174:45:44,1	0/0:0,42,182:14:14,0	0/1:100,0,149:17:11,6	0/0:0,93,191:31:31,0	0/0:0,45,185:15:15,0	0/0:0,57,188:19:19,0	0/0:0,96,193:32:32,0	0/0:0,66,191:22:22,0	0/0:0,15,160:17:16,1	0/1:81,0,145:15:10,5	0/0:0,48,185:16:16,0	0/0:0,60,186:20:20,0	0/1:142,0,117:17:7,10	0/1:108,0,151:19:12,7	0/1:120,0,155:23:14,9	0/1:156,0,155:40:20,20	0/0:0,78,190:26:26,0
NC_035161.1	10761696	Nsi_73	C	A	999	.	AC1=12;AF1=0.0659219;BQB=0.998058;DP=2633;DP4=2504,0,129,0;FQ=999;G3=0.934066,1.89096e-09,0.0659341;HWE=2.94555e-11;MQ=42;MQ0F=0.00151918;MQB=0.840431;PV4=1,0.00631638,0.0252634,1;RPB=0.999971;SGB=184.092;VDB=0	GT:PL:DP:AD	0/0:0,93,192:31:31,0	0/0:0,78,191:26:26,0	0/0:0,81,192:27:27,0	0/0:0,126,195:42:42,0	0/0:0,108,194:36:36,0	0/0:0,75,190:25:25,0	0/0:0,69,191:23:23,0	0/0:0,66,190:22:22,0	0/0:0,108,192:36:36,0	0/0:0,99,192:33:33,0	0/0:0,69,190:23:23,0	0/0:0,96,193:32:32,0	0/0:0,78,190:26:26,0	0/0:0,87,192:29:29,0	0/0:0,99,193:33:33,0	0/0:0,63,190:21:21,0	0/0:0,138,197:46:46,0	0/0:0,84,192:28:28,0	0/0:0,59,187:25:24,1	0/0:0,126,194:42:42,0	0/0:0,102,193:34:34,0	0/0:0,75,191:25:25,0	0/0:0,87,192:29:29,0	0/0:0,87,192:29:29,0	0/0:0,102,192:34:34,0	0/0:0,105,192:35:35,0	0/0:0,87,191:29:29,0	0/0:0,66,191:22:22,0	0/0:0,111,193:37:37,0	0/0:0,111,193:37:37,0	0/0:0,87,192:29:29,0	0/0:0,81,191:27:27,0	0/0:0,111,193:37:37,0	0/0:0,129,196:43:43,0	0/0:0,117,194:40:39,0	0/0:0,120,195:40:40,0	0/0:0,117,195:39:39,0	0/0:0,93,192:31:31,0	0/0:0,75,191:25:25,0	0/0:0,90,192:30:30,0	0/0:0,87,192:29:29,0
NC_035161.1	11464275	Nsi_74	A	G	999	.	AC1=21;AF1=0.113475;BQB=0.569676;DP=834;DP4=743,0,91,0;FQ=999;G3=0.810135,0.148417,0.0414476;HWE=0.0361202;MQ=41;MQ0F=0.00479616;MQB=8.48991e-40;PV4=1,1,3.31614e-09,1;RPB=0.99978;SGB=91.197;VDB=0	GT:PL:DP:AD	0/1:112,0,125:13:7,6	0/0:0,24,153:8:8,0	0/0:0,33,170:11:11,0	0/1:74,0,74:6:3,3	0/0:0,21,149:7:7,0	./.:102,12,0:4:0,4	0/0:0,27,165:9:9,0	0/0:0,27,164:9:9,0	0/0:0,15,126:5:5,0	0/0:0,24,151:8:8,0	0/0:0,27,165:9:9,0	0/1:119,0,66:9:3,6	0/0:0,33,171:11:11,0	0/0:0,42,183:14:14,0	0/0:0,21,148:7:7,0	0/0:0,36,168:12:12,0	0/1:58,0,135:11:8,3	0/1:97,0,129:13:8,5	0/0:0,24,155:8:8,0	0/1:98,0,99:10:5,5	0/0:0,39,181:13:13,0	0/0:0,33,175:11:11,0	0/0:0,33,174:11:11,0	0/1:135,0,13:10:2,8	0/0:0,15,115:5:5,0	1/1:163,30,0:10:0,10	1/1:149,21,0:7:0,7	0/0:0,36,178:12:12,0	0/0:0,42,183:14:14,0	0/0:0,33,171:11:11,0	0/0:0,27,156:9:9,0	0/0:0,27,159:9:9,0	0/0:0,33,174:11:11,0	0/0:0,27,164:9:9,0	0/0:0,42,182:14:14,0	0/0:0,30,170:10:10,0	0/0:0,24,157:8:8,0	0/0:0,27,165:9:9,0	0/0:0,42,182:14:14,0	0/0:0,24,148:8:8,0	0/0:0,33,173:11:11,0
NC_035161.1	11465051	Pst_159	A	G	999	.	AC1=90;AF1=0.491638;BQB=0.694146;DP=3891;DP4=1859,0,2032,0;FQ=999;G3=0.166574,0.68564,0.147786;HWE=0.000387058;MQ=42;MQ0F=0.00077101;MQB=0.9719;PV4=1,0.05172,1,0.46453;RPB=0.999988;SGB=99.3171;VDB=0	GT:PL:DP:AD	0/1:159,0,156:100:47,53	0/0:0,66,190:22:22,0	0/0:0,84,192:28:28,0	0/1:159,0,139:36:15,21	0/1:152,0,129:24:10,14	1/1:197,144,0:48:0,48	0/1:158,0,146:35:16,19	0/1:136,0,155:44:28,16	0/1:154,0,158:66:35,31	0/1:140,0,147:26:13,13	0/1:154,0,105:21:7,14	0/1:148,0,159:48:27,21	0/1:149,0,123:23:9,14	0/0:0,42,180:14:14,0	0/0:0,99,192:33:33,0	0/1:155,0,119:31:10,21	0/1:148,0,152:29:15,14	0/1:152,0,152:33:16,17	0/0:0,172,201:57:57,0	0/1:159,0,148:54:23,31	0/1:123,0,150:21:12,9	0/1:120,0,61:11:3,8	0/0:0,60,189:20:20,0	1/1:196,144,0:48:0,48	0/1:161,0,152:90:41,49	1/1:159,94,0:54:2,52	0/1:150,0,157:41:22,19	0/1:142,0,157:56:34,22	0/1:151,0,130:30:11,19	0/1:159,0,144:42:17,25	0/1:155,0,155:43:21,22	0/1:157,0,156:52:26,26	0/1:157,0,153:47:22,25	0/1:152,0,157:52:27,25	0/1:152,0,156:38:20,18	0/1:154,0,156:46:23,23	0/0:0,99,192:33:33,0	0/1:156,0,155:42:21,21	0/1:143,0,158:42:24,18	0/1:155,0,127:72:25,47	0/1:159,0,150:45:20,25
NC_035161.1	11617346	Nsi_75	C	T	999	.	AC1=54;AF1=0.293472;BQB=0.616929;DP=3492;DP4=0,2479,0,1013;FQ=999;MQ=42;MQ0F=0.000859107;MQB=0.805544;PV4=1,1,0.112019,1;RPB=0.99895;SGB=219.249;VDB=0	GT:PL:DP:AD	0/0:0,141,196:47:47,0	0/0:0,48,168:28:27,1	0/0:0,117,195:39:39,0	0/0:0,69,191:23:23,0	0/1:149,0,158:36:20,16	0/0:0,90,191:30:30,0	0/1:151,0,151:28:14,14	0/0:0,138,198:46:46,0	0/1:160,0,151:59:26,33	0/1:154,0,154:37:18,19	0/0:0,105,192:35:35,0	0/0:0,84,191:28:28,0	0/0:0,96,192:32:32,0	0/0:0,126,195:42:42,0	0/0:0,181,204:60:60,0	0/0:0,78,191:26:26,0	0/0:0,129,195:43:43,0	0/0:0,141,198:47:47,0	0/0:0,105,192:35:35,0	0/0:0,172,203:57:57,0	0/0:0,111,193:37:37,0	0/1:160,0,141:40:16,24	0/0:0,111,194:37:37,0	0/1:149,0,156:33:18,15	0/0:0,120,194:40:40,0	0/0:0,169,202:56:56,0	0/0:0,166,201:55:55,0	0/0:0,63,188:21:21,0	0/0:0,138,197:46:46,0	0/0:0,108,193:36:36,0	0/1:158,0,129:43:15,28	0/1:159,0,151:45:20,25	0/1:159,0,138:40:15,25	0/0:0,136,182:57:56,1	0/0:0,123,195:41:41,0	0/1:159,0,150:50:22,28	0/0:0,102,192:34:34,0	0/1:158,0,146:35:15,20	0/1:159,0,142:33:14,19	0/1:136,0,149:23:13,10	0/1:145,0,159:50:30,20
NC_035161.1	11772380	Pst_160	A	G	999	.	AC1=64;AF1=0.346196;BQB=0.292418;DP=2175;DP4=0,1430,0,745;FQ=999;G3=0.377809,0.553969,0.068222;HWE=0.0305611;MQ=42;MQ0F=0.00413793;MQB=0.989129;PV4=1,0.210263,1,1;RPB=0.994721;SGB=114.408;VDB=0	GT:PL:DP:AD	0/0:0,163,201:54:54,0	0/1:122,0,129:17:9,8	0/0:0,27,165:9:9,0	0/1:74,0,74:6:3,3	0/1:52,0,77:5:3,2	1/1:189,87,0:30:0,29	0/1:156,0,132:25:10,15	0/0:0,66,189:22:22,0	0/1:127,0,156:44:29,15	0/1:109,0,42:7:2,5	0/1:43,0,119:8:6,2	0/1:156,0,106:22:7,15	0/0:0,39,179:13:13,0	1/1:149,21,0:7:0,7	0/1:114,0,114:12:6,6	0/0:0,39,181:13:13,0	0/0:0,48,186:16:16,0	0/0:0,66,190:22:22,0	0/0:0,87,192:29:29,0	0/0:0,72,191:24:24,0	0/0:0,27,159:9:9,0	0/1:114,0,105:12:6,6	0/1:120,0,15:7:1,6	1/1:183,42,0:14:0,14	1/1:205,190,0:63:0,63	0/1:143,0,155:27:15,12	0/0:0,30,163:10:10,0	0/0:0,93,192:31:31,0	0/0:0,48,185:16:16,0	0/0:0,66,190:22:22,0	0/1:142,0,132:21:10,11	0/1:149,0,152:30:15,15	0/1:132,0,154:24:14,10	0/0:0,78,192:26:26,0	0/0:0,96,190:32:32,0	0/1:148,0,114:18:7,11	0/1:140,0,147:23:12,11	0/1:158,0,102:27:8,19	0/1:153,0,137:30:12,18	0/1:153,0,149:31:15,16	0/1:154,0,153:38:18,19
NC_035161.1	11838929	Pst_161	G	A	999	.	AC1=71;AF1=0.387161;BQB=0.924694;DP=2311;DP4=1427,0,884,0;FQ=999;G3=0.450448,0.325345,0.224207;HWE=0.00318766;MQ=42;MQ0F=0.00129814;MQB=0.0258088;PV4=1,0.0518726,0.0110163,1;RPB=1;SGB=388.1;VDB=0	GT:PL:DP:AD	1/1:206,196,0:65:0,65	0/1:123,0,99:12:5,7	0/0:0,57,189:19:19,0	0/1:99,0,119:12:7,5	0/0:0,18,137:6:6,0	0/1:98,0,154:32:23,9	0/0:0,84,191:28:28,0	0/0:0,78,190:26:26,0	0/1:157,0,150:53:25,28	0/1:69,0,93:7:4,3	0/1:55,0,136:12:9,3	1/1:186,48,0:16:0,16	0/0:0,24,158:8:8,0	0/1:9,0,129:9:8,1	0/0:0,54,188:18:18,0	0/0:0,36,178:12:12,0	0/1:106,0,139:15:9,6	1/1:186,66,0:22:0,22	0/1:108,0,156:27:17,10	1/1:191,108,0:37:0,36	0/0:0,33,174:11:11,0	./.:0,12,107:4:4,0	1/1:126,15,0:5:0,5	0/1:138,0,157:34:20,14	1/1:203,178,0:59:0,59	0/1:139,0,147:26:14,12	1/1:180,39,0:13:0,13	0/0:0,72,189:24:24,0	0/0:0,120,194:40:40,0	0/0:0,54,188:18:18,0	0/0:0,105,191:35:35,0	0/0:0,66,190:22:22,0	0/0:0,57,189:19:19,0	0/1:127,0,158:29:18,11	0/0:0,69,190:23:23,0	0/0:0,90,191:30:30,0	0/1:115,0,147:18:11,7	0/0:0,120,194:40:40,0	0/1:153,0,72:26:6,20	0/0:0,157,200:52:52,0	0/1:158,0,138:33:13,20
NC_035161.1	12250806	Pst_163	C	T	999	.	AC1=44;AF1=0.238088;BQB=0.0103282;DP=1244;DP4=0,933,0,311;FQ=999;MQ=42;MQ0F=0.000803859;MQB=0.120343;PV4=1,1,0.0320513,0.281956;RPB=0.999599;SGB=136.818;VDB=0	GT:PL:DP:AD	0/1:152,0,151:38:19,18	0/1:83,0,128:11:7,4	0/0:0,39,181:13:13,0	0/0:0,30,167:10:10,0	./.:57,0,27:3:1,2	0/0:0,42,172:14:14,0	0/0:0,36,175:12:12,0	0/0:0,33,161:11:11,0	0/1:136,0,138:20:10,10	0/1:74,0,74:6:3,3	0/0:0,30,154:10:10,0	0/0:0,24,158:8:8,0	1/1:178,36,0:12:0,12	./.:0,12,101:4:4,0	0/1:123,0,122:14:7,7	./.:0,9,83:3:3,0	0/1:74,0,52:5:2,3	0/1:52,0,74:5:3,2	0/1:153,0,60:18:5,13	0/1:110,0,132:14:8,6	0/0:0,24,150:8:8,0	./.:0,6,66:2:2,0	0/0:0,30,169:10:10,0	0/0:0,27,164:9:9,0	0/0:0,105,193:35:35,0	0/0:0,39,171:13:13,0	0/1:130,0,121:16:8,8	0/0:0,54,187:18:18,0	0/0:0,42,180:14:14,0	0/0:0,33,164:11:11,0	0/0:0,48,183:16:16,0	0/0:0,69,186:23:23,0	0/0:0,48,181:16:16,0	0/1:143,0,122:19:8,11	0/0:0,48,182:16:16,0	0/0:0,36,174:12:12,0	0/1:146,0,75:14:4,10	0/1:143,0,117:19:8,11	0/1:112,0,118:13:7,6	0/1:155,0,96:20:6,14	0/0:0,57,183:20:19,0
NC_035161.1	12253299	Nsi_76	T	C	999	.	AC1=48;AF1=0.26087;BQB=4.97461e-11;DP=5041;DP4=0,3674,0,1366;FQ=999;G3=0.597826,0.282609,0.119565;HWE=0.0131595;MQ=42;MQ0F=0.00119024;MQB=5.38589e-23;PV4=1,1,7.86705e-19,0.0278352;RPB=0.99109;SGB=560.226;VDB=0	GT:PL:DP:AD	0/0:0,132,193:44:44,0	0/1:154,0,151:46:22,24	0/0:0,99,189:38:37,1	1/1:178,118,0:52:1,50	0/0:0,166,196:55:55,0	0/0:0,132,193:44:44,0	0/0:0,138,193:46:46,0	0/0:0,108,192:36:36,0	0/1:155,0,150:48:22,25	0/1:154,0,154:60:31,29	0/1:158,0,142:49:21,28	0/1:155,0,154:56:28,28	0/0:0,144,195:48:48,0	0/1:153,0,153:55:27,28	0/0:0,183,206:72:70,2	0/0:0,120,192:40:40,0	0/0:0,174,202:64:63,1	0/0:0,163,199:60:59,1	0/0:0,126,194:42:42,0	0/0:0,202,201:68:67,0	0/0:0,166,198:55:55,0	0/0:0,166,193:55:55,0	1/1:198,157,0:52:0,52	0/0:0,154,196:51:51,0	0/1:143,0,157:59:35,24	0/1:151,0,158:69:38,31	0/0:0,133,177:56:55,1	0/0:0,151,192:50:50,0	0/0:0,151,195:50:50,0	0/0:0,151,197:50:50,0	0/0:0,148,193:50:49,0	0/0:0,117,188:39:39,0	0/0:0,172,197:57:57,0	0/0:0,220,208:73:73,0	0/0:0,172,198:57:57,0	0/0:0,199,205:66:66,0	0/1:154,0,151:63:31,32	0/0:0,95,171:48:46,2	0/1:157,0,150:77:38,39	0/0:0,157,198:52:52,0	0/0:0,181,200:60:60,0
NC_035161.1	12541470	Pst_165	T	C	999	.	AC1=146;AF1=0.791928;BQB=0.905619;DP=21722;DP4=702,0,21020,0;FQ=999;G3=0.265058,3.15156e-18,0.734942;HWE=1.32941e-23;MQ=10;MQ0F=0.0126139;MQB=0;PV4=1,1,0,1;RPB=1;SGB=-75.5473;VDB=0	GT:PL:DP:AD	1/1:41,255,0:217:5,212	1/1:53,255,0:245:2,242	1/1:35,255,0:248:8,240	1/1:40,255,0:250:6,244	1/1:32,255,0:245:5,240	1/1:22,255,0:249:4,245	0/0:0,255,44:243:17,226	1/1:36,255,0:239:8,231	1/1:54,255,0:241:7,234	1/1:51,255,0:248:4,244	1/1:28,255,0:246:5,241	1/1:24,255,0:246:7,239	1/1:33,255,0:247:8,238	1/1:50,255,0:250:2,248	1/1:0,255,9:247:9,238	0/0:0,255,12:245:15,230	1/1:18,255,0:248:10,238	1/1:15,255,0:242:9,233	1/1:40,255,0:238:6,232	1/1:13,255,0:241:8,233	1/1:28,255,0:244:9,235	0/0:0,255,21:249:11,238	1/1:42,255,0:248:8,240	0/0:0,255,38:245:14,231	1/1:16,255,0:241:7,234	1/1:75,255,0:245:1,244	1/1:33,255,0:237:8,229	1/1:29,255,0:234:8,226	1/1:29,255,0:241:11,230	1/1:36,255,0:241:5,235	1/1:0,255,0:245:8,237	0/0:0,255,43:241:16,225	1/1:20,255,0:243:6,237	1/1:22,255,0:240:10,229	1/1:0,255,7:237:11,226	1/1:0,255,6:243:12,231	1/1:66,255,0:246:1,245	0/0:0,255,37:243:11,232	1/1:53,255,0:246:2,244	0/0:0,255,25:239:12,227	0/0:0,255,33:237:12,225
NC_035161.1	12638820	Nsi_77	T	C	999	.	AC1=63;AF1=0.342448;BQB=4.39959e-09;DP=5777;DP4=0,2113,0,3664;FQ=999;G3=0.518217,0.278038,0.203744;HWE=0.000318758;MQ=41;MQ0F=0.001731;MQB=0;PV4=1,5.81628e-16,0,1;RPB=0.987947;SGB=3294.56;VDB=0	GT:PL:DP:AD	1/1:255,255,0:250:3,247	0/1:144,0,160:39:23,16	1/1:195,129,0:43:0,43	1/1:190,87,0:29:0,29	0/0:0,96,193:32:32,0	0/0:0,13,145:27:25,2	0/1:67,0,148:31:25,6	0/0:0,45,168:27:26,1	0/1:91,0,150:37:28,9	0/1:153,0,149:31:15,16	0/1:154,0,147:31:14,17	0/1:136,0,119:16:7,9	0/0:0,117,195:39:39,0	0/1:102,0,138:16:9,7	0/0:0,81,190:27:27,0	0/0:0,93,192:31:31,0	0/0:0,169,201:56:56,0	1/1:255,255,0:250:7,243	0/0:0,78,191:26:26,0	1/1:255,255,0:250:8,242	0/0:0,117,194:39:39,0	0/0:0,96,192:32:32,0	0/1:92,0,141:61:46,15	0/0:0,48,168:28:27,1	0/1:144,0,156:29:16,13	0/1:139,0,160:36:22,14	1/1:255,255,0:251:4,247	0/0:0,57,188:19:19,0	0/0:0,66,170:34:33,1	0/0:0,99,193:33:33,0	0/0:0,72,191:24:24,0	0/0:0,54,189:18:18,0	0/0:0,63,189:21:21,0	0/0:0,154,200:51:51,0	0/0:0,108,194:36:36,0	0/0:0,151,199:50:50,0	1/1:255,255,0:250:0,250	0/0:0,108,193:36:36,0	0/1:157,0,154:48:23,25	0/0:0,45,185:15:15,0	0/0:0,114,194:38:38,0
NC_035161.1	12639928	Nsi_78	T	C	999	.	AC1=32;AF1=0.17583;BQB=0.998328;DP=5094;DP4=4635,0,459,0;FQ=999;MQ=41;MQ0F=0.00137417;MQB=1.18449e-40;PV4=1,1,1,1;RPB=0.99759;SGB=-699.512;VDB=0	GT:PL:DP:AD	0/0:0,255,255:161:161,0	0/1:159,0,141:35:14,21	1/1:191,69,0:23:0,23	1/1:169,51,0:29:1,28	0/0:0,126,195:42:42,0	0/0:0,66,187:22:22,0	0/0:0,199,209:66:66,0	0/0:0,154,198:51:51,0	0/1:154,0,157:42:22,20	0/1:152,0,157:41:22,19	0/1:152,0,130:23:10,13	0/1:124,0,158:29:19,10	0/0:0,75,191:25:25,0	0/1:110,0,148:19:12,7	0/0:0,69,190:23:23,0	0/0:0,144,198:48:48,0	0/0:0,199,207:66:66,0	0/0:0,217,210:72:72,0	0/0:0,27,165:9:9,0	0/0:0,255,255:142:142,0	0/0:0,166,202:55:55,0	0/0:0,214,211:71:71,0	0/1:151,0,155:44:24,20	0/0:0,57,189:19:19,0	0/1:153,0,158:38:20,18	0/1:90,0,141:48:37,11	0/0:0,255,255:129:129,0	0/0:0,178,204:59:59,0	0/0:0,214,211:71:71,0	0/0:0,178,205:59:59,0	0/0:0,108,192:36:36,0	0/0:0,148,198:49:49,0	0/0:0,90,191:30:30,0	0/0:0,90,191:30:30,0	0/0:0,184,205:61:61,0	0/0:0,172,201:58:57,0	0/0:0,255,250:124:123,0	0/0:0,102,193:34:34,0	0/1:153,0,159:41:22,19	0/0:0,135,197:45:45,0	0/0:0,144,198:48:48,0
NC_035161.1	12640947	Nsi_79	T	C	999	.	AC1=68;AF1=0.3719;BQB=0.996818;DP=5754;DP4=0,1992,0,3762;FQ=999;G3=0.538596,0.177179,0.284225;HWE=5.83529e-09;MQ=29;MQ0F=0.375391;MQB=0;PV4=1,0.0182248,0,-nan;RPB=0.999917;SGB=3112.71;VDB=0	GT:PL:DP:AD	1/1:27,255,0:250:14,235	1/1:187,75,0:25:0,25	./.:36,3,0:1:0,1	./.:0,0,0:0:0,0	0/1:147,0,151:50:23,27	0/0:0,33,174:11:11,0	0/0:0,86,189:42:39,3	0/0:0,100,193:55:50,5	1/1:182,54,0:18:0,18	1/1:188,75,0:25:0,25	0/0:0,102,191:34:34,0	0/0:0,54,185:18:18,0	1/1:171,72,0:36:1,35	1/1:195,123,0:41:0,41	1/1:208,223,0:74:0,74	0/0:0,255,226:96:96,0	0/1:158,0,152:76:35,41	1/1:29,255,0:252:12,240	0/1:63,0,118:9:6,3	1/1:26,241,0:252:31,221	0/0:0,222,214:80:79,1	0/0:0,119,194:45:44,1	./.:0,0,0:0:0,0	0/0:0,102,191:34:34,0	0/0:0,86,189:38:36,2	0/0:0,208,207:69:69,0	1/1:58,255,0:251:7,244	0/0:0,255,221:87:87,0	0/0:0,255,223:91:91,0	0/0:0,211,210:70:70,0	0/0:0,39,181:13:13,0	0/0:0,76,186:30:29,1	0/0:0,45,183:15:15,0	0/1:78,0,127:82:63,19	0/0:0,255,223:93:93,0	0/0:0,116,191:44:43,1	1/1:29,255,0:251:0,250	0/1:140,0,126:22:10,12	1/1:193,96,0:32:0,32	0/0:0,69,188:23:23,0	0/0:0,36,175:12:12,0
NC_035161.1	13140437	Nsi_80	G	A	999	.	AC1=60;AF1=0.326087;BQB=0.0076814;DP=8011;DP4=0,5428,0,2583;FQ=999;MQ=42;MQ0F=0.00162277;MQB=0.0592372;PV4=1,1,0.0514246,1;RPB=0.999644;SGB=135.139;VDB=0	GT:PL:DP:AD	0/1:158,0,156:83:40,42	0/0:0,241,206:92:91,1	1/1:210,208,0:69:0,69	1/1:217,235,0:78:0,78	0/0:0,241,216:81:80,0	0/0:0,226,215:75:75,0	0/1:148,0,159:68:39,29	0/1:156,0,163:97:51,46	0/0:0,255,222:90:90,0	0/0:0,255,225:95:94,0	0/0:0,181,200:60:60,0	0/0:0,238,209:91:90,1	0/0:0,255,233:101:101,0	0/0:0,255,222:85:85,0	0/0:0,255,229:96:96,0	0/1:148,0,159:57:33,24	0/0:0,255,238:106:106,0	0/1:156,0,163:100:53,47	0/0:0,250,219:83:83,0	0/1:149,0,164:95:54,41	0/1:163,0,151:97:43,54	0/1:166,0,158:116:55,61	0/1:160,0,161:99:49,49	0/1:156,0,129:80:28,52	0/1:162,0,159:102:50,52	0/1:160,0,145:97:40,56	0/1:156,0,161:88:47,41	0/1:162,0,151:94:42,52	0/1:163,0,148:99:43,56	0/1:159,0,161:95:48,47	0/1:161,0,144:77:31,46	0/1:143,0,159:89:53,36	0/1:156,0,162:89:47,42	0/1:130,0,161:119:75,44	0/1:156,0,162:95:50,45	0/1:138,0,161:98:60,38	0/0:0,255,233:100:100,0	0/0:0,247,217:82:82,0	0/0:0,255,241:111:111,0	0/1:157,0,158:73:37,36	0/0:0,223,205:86:85,1
NC_035161.1	13145720	Nsi_81	C	G	999	.	AC1=23;AF1=0.128443;BQB=0.956996;DP=1316;DP4=1141,0,175,0;FQ=999;G3=0.78759,0.168661,0.0437485;HWE=0.0410612;MQ=42;MQ0F=0.000759878;MQB=0;PV4=1,0.452843,5.54183e-17,1;RPB=0.999825;SGB=181.734;VDB=0	GT:PL:DP:AD	0/0:0,21,149:7:7,0	0/1:116,0,99:11:5,6	1/1:187,54,0:18:0,18	0/1:138,0,78:13:4,9	0/1:110,0,151:20:13,7	0/0:0,48,185:16:16,0	0/0:0,54,187:18:18,0	0/0:0,21,149:7:7,0	0/0:0,60,187:20:20,0	0/0:0,54,188:18:18,0	./.:0,12,107:4:4,0	0/0:0,30,167:10:10,0	0/0:0,63,189:21:21,0	0/0:0,51,187:17:17,0	0/0:0,78,192:26:26,0	0/0:0,18,139:6:6,0	1/1:158,24,0:8:0,8	0/0:0,24,158:8:8,0	1/1:167,30,0:10:0,10	0/0:0,33,172:11:11,0	0/0:0,36,174:12:12,0	0/0:0,78,188:27:26,0	0/0:0,60,190:20:20,0	0/0:0,60,190:20:20,0	0/0:0,51,187:17:17,0	0/0:0,54,188:18:18,0	0/0:0,39,180:13:13,0	0/0:0,24,158:8:8,0	0/0:0,15,126:5:5,0	0/0:0,15,119:5:5,0	0/0:0,78,189:26:26,0	0/0:0,48,184:16:16,0	0/0:0,33,175:11:11,0	0/0:0,39,181:13:13,0	0/0:0,27,165:9:9,0	0/0:0,78,192:26:26,0	0/0:0,96,192:32:32,0	0/1:152,0,87:17:5,12	0/0:0,72,191:24:24,0	0/0:0,30,168:10:10,0	0/0:0,24,158:8:8,0
NC_035161.1	13146004	Nsi_82	C	T	999	.	AC1=25;AF1=0.135878;BQB=9.60805e-05;DP=4404;DP4=0,3936,0,468;FQ=999;MQ=41;MQ0F=0.000908265;MQB=0.945678;PV4=1,1,0.0152941,0.312906;RPB=0.999838;SGB=-217.411;VDB=0	GT:PL:DP:AD	0/1:128,0,152:53:35,18	0/1:142,0,159:43:26,17	1/1:190,75,0:25:0,25	0/1:133,0,152:65:42,23	0/1:111,0,151:39:28,11	0/0:0,160,196:53:53,0	0/0:0,169,200:56:56,0	0/0:0,123,193:41:41,0	0/0:0,93,190:31:31,0	0/0:0,112,191:43:42,1	0/0:0,135,193:45:45,0	0/0:0,166,198:55:55,0	0/0:0,178,200:60:59,0	0/0:0,172,199:57:57,0	0/0:0,151,196:50:50,0	0/0:0,187,202:62:62,0	0/1:87,0,134:57:44,13	0/1:130,0,153:44:29,15	0/1:72,0,145:37:29,8	0/1:149,0,157:74:41,33	0/0:0,175,187:70:69,1	0/0:0,154,196:51:51,0	0/0:0,127,193:48:47,1	0/0:0,157,199:52:52,0	0/0:0,154,195:51:51,0	0/0:0,214,207:72:71,0	0/1:109,0,147:44:32,12	0/0:0,120,193:40:40,0	0/0:0,166,199:55:55,0	0/0:0,172,199:57:57,0	0/0:0,126,195:42:42,0	0/0:0,138,194:46:46,0	0/0:0,190,202:64:63,0	0/1:126,0,150:69:46,23	0/0:0,171,200:63:62,1	0/0:0,255,224:93:93,0	0/0:0,105,190:35:35,0	0/1:136,0,155:52:33,19	0/0:0,123,193:41:41,0	0/0:0,172,200:57:57,0	0/0:0,151,198:50:50,0
NC_035161.1	13413363	Pst_166	T	C	999	.	AC1=94;AF1=0.510865;BQB=2.13923e-27;DP=5552;DP4=0,2816,0,2736;FQ=999;G3=0.340011,0.292946,0.367043;HWE=0.000108358;MQ=41;MQ0F=0.00252161;MQB=0;PV4=1,4.2039e-45,0,1;RPB=0.997686;SGB=309.733;VDB=0	GT:PL:DP:AD	0/1:150,0,182:172:100,72	0/1:152,0,152:44:20,24	./.:87,9,0:3:0,3	1/1:189,78,0:26:0,26	0/0:0,120,193:40:40,0	0/1:150,0,160:85:47,38	0/0:0,106,191:41:40,1	1/1:195,151,0:50:0,50	0/1:151,0,166:112:61,51	0/1:155,0,130:41:14,27	1/1:188,105,0:35:0,35	1/1:203,193,0:64:0,64	0/0:0,93,190:31:31,0	1/1:187,96,0:32:0,32	0/1:158,0,146:64:27,37	1/1:183,54,0:18:0,18	0/1:147,0,156:48:25,23	0/1:148,0,159:64:34,30	0/1:158,0,153:99:45,54	0/1:155,0,157:89:43,45	1/1:177,51,0:17:0,17	0/0:0,48,186:16:16,0	1/1:180,45,0:15:0,15	0/1:137,0,161:99:60,39	1/1:255,255,0:176:0,176	1/1:147,49,0:40:2,37	0/1:139,0,156:64:38,26	1/1:194,135,0:45:0,45	1/1:188,111,0:38:0,37	1/1:189,120,0:41:0,40	0/0:0,135,195:46:45,0	0/0:0,85,161:50:48,2	0/0:0,45,143:45:42,3	0/1:145,0,162:101:56,42	1/1:192,135,0:46:0,45	0/0:0,62,154:48:45,3	0/1:155,0,155:59:28,31	0/0:0,255,223:89:89,0	0/1:158,0,145:83:34,49	0/0:0,255,248:127:126,0	0/1:155,0,155:98:46,51
NC_035161.1	13418213	Nsi_83	C	A	999	.	AC1=132;AF1=0.716229;BQB=0.0795405;DP=1069;DP4=0,233,0,832;FQ=999;G3=0.217205,0.183891,0.598904;HWE=3.49746e-06;MQ=29;MQ0F=0.00748363;MQB=0;PV4=1,1,0,1;RPB=6.28882e-39;SGB=144.152;VDB=0	GT:PL:DP:AD	1/1:153,54,0:18:0,18	./.:7,6,0:2:0,2	1/1:180,42,0:14:0,14	1/1:158,63,0:21:0,21	0/0:0,42,180:14:14,0	0/1:0,7,139:15:9,6	0/1:73,0,152:18:13,5	1/1:131,48,0:16:0,16	1/1:10,45,0:15:0,15	1/1:12,27,0:9:0,9	1/1:13,21,0:7:0,7	1/1:12,33,0:11:0,11	./.:0,0,0:0:0,0	1/1:12,33,0:11:0,11	1/1:12,27,0:9:0,9	1/1:40,21,0:7:0,7	1/1:11,39,0:13:0,13	1/1:173,42,0:14:0,14	./.:11,12,0:4:0,4	1/1:116,36,0:12:0,12	1/1:164,63,0:21:0,21	0/1:138,0,78:13:4,9	1/1:9,57,0:19:0,19	0/1:0,4,116:13:6,7	1/1:9,51,0:17:0,17	1/1:163,78,0:26:0,26	1/1:135,27,0:9:0,9	1/1:105,27,0:9:0,9	1/1:135,48,0:16:0,16	1/1:146,66,0:22:0,22	0/1:82,0,116:11:6,5	0/1:147,0,19:15:2,13	0/1:121,0,43:8:2,6	1/1:163,87,0:29:0,29	1/1:149,37,0:28:2,26	0/1:133,0,135:18:9,9	1/1:12,15,0:5:0,5	0/0:0,39,171:13:13,0	1/1:11,36,0:12:0,12	0/1:52,0,70:5:3,2	0/0:0,16,156:11:9,2
NC_035161.1	13668727	Pst_167	A	G	999	.	AC1=59;AF1=0.323517;BQB=0.9834;DP=1377;DP4=946,0,431,0;FQ=999;MQ=42;MQ0F=0;MQB=0.987173;PV4=1,0.107686,1,1;RPB=1;SGB=105.422;VDB=0	GT:PL:DP:AD	0/0:0,102,193:34:34,0	0/1:86,0,118:10:6,4	0/0:0,27,165:9:9,0	0/1:142,0,58:12:3,9	0/0:0,18,137:6:6,0	0/0:0,60,190:20:20,0	0/1:142,0,55:12:3,9	0/1:136,0,136:18:9,9	0/1:143,0,155:27:15,12	0/1:119,0,66:9:3,6	0/1:119,0,66:9:3,6	0/1:153,0,81:19:5,14	0/1:12,0,130:8:7,1	1/1:126,15,0:5:0,5	0/1:135,0,143:21:11,10	0/1:81,0,128:11:7,4	0/0:0,33,172:11:11,0	./.:0,12,110:4:4,0	0/0:0,69,190:23:23,0	0/0:0,30,170:10:10,0	0/1:77,0,52:5:2,3	0/1:118,0,86:10:4,6	0/1:96,0,21:5:1,4	0/1:88,0,106:9:5,4	1/1:193,111,0:37:0,37	1/1:181,45,0:15:0,15	0/0:0,54,188:18:18,0	0/1:148,0,152:27:14,13	0/1:101,0,110:11:6,5	0/1:139,0,114:16:7,9	0/1:149,0,72:15:4,11	0/1:143,0,153:26:14,12	0/1:37,0,133:10:8,2	0/0:0,45,185:15:15,0	0/1:88,0,126:12:7,5	0/1:122,0,40:9:2,7	0/1:118,0,86:10:4,6	0/0:0,60,189:20:20,0	0/1:154,0,132:25:10,15	0/0:0,81,191:27:27,0	0/0:0,66,191:22:22,0
NC_035161.1	13713536	Pst_168	A	T	999	.	AC1=69;AF1=0.376458;BQB=3.2329e-26;DP=3750;DP4=2371,0,1367,0;FQ=999;MQ=42;MQ0F=0.00106667;MQB=0.975648;PV4=1,1,1,1;RPB=0.999769;SGB=401.878;VDB=0	GT:PL:DP:AD	0/1:161,0,152:103:47,56	0/0:0,66,183:22:22,0	0/0:0,69,185:23:23,0	0/1:154,0,113:22:8,14	0/0:0,21,157:19:18,1	0/0:0,151,194:50:50,0	0/1:157,0,138:51:19,32	1/1:189,87,0:29:0,29	0/0:0,217,202:72:72,0	0/0:0,60,181:20:20,0	0/1:97,0,113:12:7,5	0/1:158,0,127:30:12,18	0/0:0,51,182:17:17,0	0/0:0,48,181:16:16,0	0/0:0,87,181:29:29,0	1/1:190,78,0:26:0,26	0/1:137,0,145:22:12,10	0/1:127,0,129:19:9,10	0/1:147,0,153:64:36,28	0/1:153,0,149:49:25,24	1/1:178,48,0:16:0,16	0/1:148,0,70:16:5,11	0/0:0,42,180:14:14,0	0/1:155,0,153:39:19,20	0/1:157,0,153:81:40,41	0/1:129,0,148:28:17,11	0/1:121,0,153:28:18,10	1/1:193,114,0:38:0,38	1/1:189,81,0:27:0,27	1/1:192,111,0:37:0,37	0/1:153,0,151:44:22,22	0/1:148,0,153:51:29,22	0/1:141,0,147:32:17,15	0/1:149,0,149:35:19,16	1/1:195,129,0:43:0,43	0/1:158,0,142:64:26,38	0/0:0,117,186:39:39,0	0/0:0,144,190:48:48,0	0/0:0,163,189:54:54,0	0/0:0,187,197:63:62,0	0/1:155,0,151:55:27,28
NC_035161.1	13748475	Pst_169	T	C	999	.	AC1=164;AF1=0.887629;BQB=0.00779889;DP=3233;DP4=371,0,2862,0;FQ=999;G3=0.0561794,0.112374,0.831447;HWE=0.000730302;MQ=42;MQ0F=0.00247448;MQB=0.939104;PV4=1,1,0.254068,1;RPB=1;SGB=252.132;VDB=0	GT:PL:DP:AD	1/1:223,255,0:86:0,86	1/1:185,48,0:16:0,16	1/1:187,51,0:17:0,17	1/1:191,75,0:25:0,25	1/1:183,42,0:14:0,14	1/1:190,84,0:28:0,28	1/1:193,102,0:34:0,34	1/1:171,87,0:41:1,40	0/1:152,0,155:41:22,19	0/1:56,0,153:21:17,4	1/1:148,21,0:7:0,7	1/1:196,129,0:43:0,43	0/0:0,48,183:16:16,0	1/1:183,42,0:14:0,14	1/1:191,72,0:24:0,24	1/1:186,54,0:18:0,18	1/1:188,63,0:21:0,21	1/1:189,81,0:27:0,27	1/1:204,184,0:61:0,61	1/1:192,102,0:34:0,34	1/1:186,60,0:20:0,20	1/1:186,48,0:16:0,16	1/1:178,39,0:13:0,13	1/1:192,90,0:30:0,30	1/1:216,232,0:77:0,77	1/1:171,72,0:36:1,35	1/1:190,81,0:27:0,27	1/1:194,123,0:41:0,41	1/1:190,90,0:30:0,30	1/1:195,129,0:43:0,43	1/1:190,75,0:25:0,25	1/1:197,138,0:46:0,46	1/1:193,102,0:34:0,34	1/1:194,126,0:42:0,42	1/1:196,148,0:50:0,49	1/1:190,105,0:35:0,35	0/1:158,0,120:26:9,17	1/1:194,129,0:43:0,43	0/1:149,0,153:41:22,19	1/1:202,196,0:65:0,65	1/1:197,151,0:50:0,50
NC_035161.1	13754424	Pst_170	G	T	999	.	AC1=111;AF1=0.601122;BQB=0.000428492;DP=4789;DP4=1919,0,2870,0;FQ=999;G3=0.213483,0.370788,0.415729;HWE=0.0325358;MQ=30;MQ0F=0.00501148;MQB=0;PV4=1,1,0,1;RPB=0.999791;SGB=674.75;VDB=0	GT:PL:DP:AD	1/1:130,255,0:129:0,129	0/1:80,0,151:32:17,15	0/0:0,108,193:36:36,0	0/1:81,0,154:32:17,15	0/0:0,69,189:23:23,0	0/0:0,148,197:49:49,0	0/1:80,0,155:50:25,25	1/1:113,184,0:61:0,61	0/1:72,0,134:99:39,60	0/1:50,0,153:35:25,10	1/1:123,69,0:23:0,23	1/1:111,138,0:46:0,46	0/0:0,81,188:27:27,0	1/1:114,66,0:22:0,22	0/1:102,0,150:53:25,28	1/1:124,72,0:24:0,24	0/1:69,0,152:39:23,16	1/1:104,111,0:37:0,37	0/1:59,0,155:79:47,32	1/1:89,124,0:53:1,52	1/1:113,45,0:15:0,15	0/1:78,0,153:24:15,9	1/1:116,60,0:20:0,20	0/1:90,0,157:44:24,20	1/1:149,255,0:119:0,119	1/1:113,154,0:51:0,51	1/1:105,87,0:29:0,29	1/1:137,193,0:64:0,64	1/1:124,117,0:39:0,39	1/1:128,187,0:62:0,62	0/1:104,0,131:66:24,42	0/1:43,0,147:78:53,25	0/1:73,0,154:58:32,26	1/1:121,163,0:54:0,54	1/1:133,160,0:53:0,53	0/1:80,0,156:54:27,27	0/1:87,0,157:38:22,16	0/0:0,157,196:52:52,0	0/1:86,0,156:66:36,30	0/0:0,255,216:85:85,0	0/1:76,0,145:58:25,33
NC_035161.1	14409162	Nsi_85	T	A	999	.	AC1=56;AF1=0.304398;BQB=1.6804e-09;DP=1248;DP4=863,0,385,0;FQ=999;MQ=41;MQ0F=0.00240385;MQB=0;PV4=1,4.56783e-16,0,1;RPB=1;SGB=81.1973;VDB=0	GT:PL:DP:AD	0/1:133,0,108:15:6,9	0/1:97,0,126:12:7,5	0/0:0,45,185:15:15,0	0/1:113,0,114:12:6,6	0/0:0,27,165:9:9,0	0/0:0,33,175:11:11,0	0/1:104,0,88:9:4,5	0/1:107,0,46:7:2,5	0/0:0,33,175:11:11,0	0/0:0,27,164:9:9,0	0/1:35,0,142:12:9,3	0/1:69,0,108:8:5,3	0/0:0,36,178:12:12,0	0/0:0,27,165:9:9,0	0/1:97,0,101:11:5,6	0/1:120,0,110:14:6,8	0/0:0,66,189:22:22,0	0/1:137,0,144:21:11,10	0/0:0,51,184:17:17,0	0/1:152,0,79:20:5,15	0/1:128,0,130:16:8,8	0/1:128,0,61:11:3,8	0/0:0,60,189:20:20,0	0/1:116,0,101:11:5,6	0/1:63,0,119:9:6,3	0/0:0,66,190:22:22,0	0/1:117,0,144:17:10,7	0/1:105,0,86:10:4,6	0/1:102,0,104:10:5,5	0/1:148,0,52:14:3,11	0/1:112,0,132:15:8,7	0/1:92,0,49:6:2,4	0/1:109,0,150:20:13,7	0/1:127,0,146:22:12,10	0/1:130,0,150:21:12,9	0/1:103,0,143:17:10,7	0/1:92,0,141:14:9,5	0/0:0,48,186:16:16,0	0/1:144,0,134:22:10,12	0/1:134,0,124:18:9,9	0/1:127,0,94:14:5,9
NC_035161.1	14495680	Pst_171	C	T	999	.	AC1=31;AF1=0.16738;BQB=0.244757;DP=1627;DP4=1370,0,255,0;FQ=999;G3=0.663945,0.336055,6.26468e-09;HWE=0.0133361;MQ=42;MQ0F=0.00245851;MQB=0.881539;PV4=1,0.000425985,0.00600883,1;RPB=0.995056;SGB=102.538;VDB=0	GT:PL:DP:AD	0/0:0,114,193:38:38,0	0/0:0,36,178:12:12,0	0/0:0,42,180:14:14,0	0/1:110,0,91:11:5,6	0/1:108,0,69:8:3,5	0/0:0,51,185:17:17,0	0/1:63,0,111:9:6,3	0/0:0,75,189:25:25,0	0/0:0,81,191:27:27,0	0/0:0,30,163:10:10,0	0/0:0,18,137:6:6,0	0/0:0,48,185:16:16,0	0/0:0,15,115:5:5,0	./.:0,3,36:1:1,0	0/0:0,30,168:10:10,0	0/0:0,36,173:12:12,0	0/0:0,45,185:15:15,0	0/0:0,45,184:15:15,0	0/0:0,57,186:19:19,0	0/0:0,75,191:25:25,0	0/0:0,18,139:6:6,0	0/1:9,0,108:6:5,1	0/0:0,21,142:7:7,0	0/0:0,45,185:15:15,0	0/0:0,111,192:38:37,0	0/0:0,78,191:26:26,0	0/0:0,42,183:14:14,0	0/0:0,66,189:22:22,0	0/0:0,57,186:19:19,0	0/0:0,54,186:18:18,0	0/1:136,0,111:16:7,9	0/1:149,0,128:22:9,13	0/1:131,0,109:15:6,8	0/0:0,75,190:25:25,0	0/0:0,72,191:24:24,0	0/1:149,0,89:16:5,11	0/0:0,45,182:15:15,0	0/1:134,0,138:21:11,10	0/0:0,81,192:27:27,0	0/1:149,0,157:35:19,16	0/0:0,54,184:18:18,0
NC_035161.1	14599295	Nsi_86	A	G	999	.	AC1=109;AF1=0.592661;BQB=2.41931e-28;DP=2302;DP4=928,0,1374,0;FQ=999;G3=0.0957536,0.618583,0.285664;HWE=0.00715894;MQ=41;MQ0F=0;MQB=1.24256e-07;PV4=1,1,1.60703e-16,1;RPB=0.0146848;SGB=-45.4663;VDB=0	GT:PL:DP:AD	0/1:154,0,132:26:11,15	0/1:115,0,141:18:11,7	1/1:114,78,0:26:0,26	0/1:155,0,139:33:15,18	0/1:153,0,153:43:23,20	0/1:154,0,111:26:10,15	0/1:139,0,143:30:17,13	0/1:151,0,136:27:13,14	0/1:138,0,154:49:30,19	0/1:147,0,107:22:9,13	1/1:188,66,0:22:0,22	0/1:153,0,95:21:8,13	0/0:0,68,181:28:27,1	0/0:0,69,187:23:23,0	0/0:0,108,180:36:36,0	0/1:133,0,136:24:14,10	0/0:0,166,196:55:55,0	0/1:158,0,112:27:9,18	0/0:0,48,181:16:16,0	0/1:158,0,135:36:15,21	0/1:145,0,113:20:8,12	0/1:154,0,135:38:16,22	0/1:71,0,146:25:14,11	1/1:191,99,0:33:0,33	0/1:148,0,151:32:17,15	0/0:0,117,188:39:39,0	0/1:96,0,147:20:14,6	0/1:140,0,154:39:24,15	0/1:156,0,143:38:18,20	0/1:147,0,127:21:9,12	0/1:72,0,80:7:4,3	0/1:149,0,134:26:12,14	0/1:153,0,119:21:8,13	1/1:192,108,0:36:0,36	0/1:157,0,135:31:13,18	0/1:138,0,154:34:20,14	0/1:148,0,147:30:16,14	0/1:156,0,82:31:9,22	1/1:192,111,0:37:0,37	0/1:113,0,113:12:6,6	0/0:0,48,176:16:16,0
NC_035161.1	14617512	Nsi_87	T	A	999	.	AC1=33;AF1=0.183027;BQB=0.561322;DP=3873;DP4=0,3319,0,549;FQ=999;MQ=42;MQ0F=0.000774593;MQB=0.674033;PV4=1,1,0.241349,0.282596;RPB=0.999744;SGB=198.164;VDB=0	GT:PL:DP:AD	0/1:159,0,153:58:27,31	0/0:0,99,192:33:33,0	1/1:193,123,0:41:0,41	0/0:0,138,196:46:46,0	0/0:0,154,199:51:51,0	0/0:0,0,146:12:11,1	0/0:0,190,206:63:63,0	0/0:0,144,197:48:48,0	0/1:129,0,156:40:26,14	0/1:104,0,153:40:29,11	0/0:0,30,165:10:10,0	0/0:0,93,190:31:31,0	0/0:0,166,200:55:55,0	0/0:0,202,207:67:67,0	0/0:0,78,190:26:26,0	0/0:0,117,193:39:39,0	0/0:0,255,223:90:90,0	0/1:154,0,158:60:32,28	0/0:0,172,201:57:57,0	0/1:144,0,160:83:49,34	0/0:0,111,192:37:37,0	0/0:0,196,205:65:65,0	0/1:144,0,159:64:38,26	0/0:0,18,139:6:6,0	0/0:0,57,186:19:19,0	0/0:0,190,205:63:63,0	0/1:145,0,157:75:44,31	0/0:0,126,192:42:42,0	0/0:0,126,196:42:42,0	0/0:0,148,198:49:49,0	0/0:0,154,196:51:51,0	0/0:0,138,196:46:46,0	0/0:0,193,206:64:64,0	0/1:149,0,110:53:15,38	0/0:0,184,206:61:61,0	0/0:0,211,211:70:70,0	0/1:140,0,94:14:5,9	0/0:0,148,182:61:60,1	1/1:181,39,0:13:0,13	0/0:0,135,196:45:45,0	0/0:0,241,218:80:80,0
NC_035161.1	14871073	Pst_172	T	A	999	.	AC1=67;AF1=0.365562;BQB=0.522089;DP=3100;DP4=0,1937,0,1163;FQ=999;MQ=41;MQ0F=0.00193548;MQB=0;PV4=1,1,7.04212e-22,1;RPB=0;SGB=270.121;VDB=0	GT:PL:DP:AD	1/1:225,255,0:90:0,90	0/1:106,0,135:17:10,7	1/1:181,39,0:13:0,13	0/1:153,0,153:30:15,15	0/1:139,0,6:10:1,9	0/1:157,0,154:48:23,25	0/1:159,0,118:27:9,18	0/1:147,0,154:28:15,13	0/0:0,193,207:64:64,0	0/0:0,33,164:23:22,1	0/0:0,27,164:9:9,0	0/1:153,0,149:32:16,16	0/1:116,0,99:11:5,6	0/0:0,51,186:17:17,0	0/0:0,72,189:24:24,0	0/1:150,0,42:24:4,20	1/1:190,75,0:25:0,25	1/1:189,66,0:22:0,22	1/1:197,135,0:45:0,45	1/1:193,117,0:39:0,39	0/1:58,0,136:12:9,3	0/1:136,0,61:11:3,8	0/0:0,48,186:16:16,0	0/0:0,117,192:39:39,0	0/0:0,178,201:59:59,0	0/0:0,96,193:32:32,0	1/1:190,84,0:28:0,28	0/1:159,0,141:34:14,20	0/1:136,0,156:28:16,12	0/1:159,0,150:40:18,22	0/1:155,0,151:33:16,17	0/1:157,0,149:45:21,24	0/1:144,0,151:30:17,13	0/1:158,0,134:30:12,18	0/1:143,0,158:37:22,15	0/1:154,0,156:57:28,28	0/0:0,78,191:26:26,0	0/1:156,0,155:43:21,22	0/0:0,102,193:34:34,0	0/1:156,0,134:66:24,42	0/1:145,0,158:46:27,19
NC_035161.1	14910931	Nsi_88	G	C	999	.	AC1=52;AF1=0.286781;BQB=0.0142266;DP=5105;DP4=4007,0,1096,0;FQ=999;G3=0.647508,0.0271731,0.325319;HWE=1.52943e-18;MQ=24;MQ0F=0.672674;MQB=0;PV4=1,5.80048e-08,1,1;RPB=0;SGB=1004.84;VDB=0	GT:PL:DP:AD	0/0:0,138,6:46:46,0	1/1:192,102,0:34:0,34	./.:0,0,0:0:0,0	0/0:0,235,9:78:78,0	0/0:0,111,6:37:37,0	1/1:166,9,0:51:24,26	0/0:0,178,7:59:59,0	1/1:166,10,0:73:35,37	./.:0,0,0:0:0,0	./.:0,0,0:0:0,0	1/1:201,178,0:65:1,64	1/1:169,11,0:65:30,35	0/0:0,211,8:70:70,0	0/0:0,229,214:77:76,0	0/1:159,0,143:70:29,41	1/1:152,15,0:51:32,19	0/0:0,123,6:41:41,0	0/0:0,141,6:47:47,0	0/0:0,117,6:39:39,0	0/0:0,151,6:51:50,0	0/1:156,0,6:83:39,43	0/0:0,255,11:90:90,0	0/0:0,250,176:83:83,0	1/1:190,181,0:72:1,71	0/0:0,181,203:60:60,0	0/0:0,241,217:80:80,0	0/0:0,129,6:43:43,0	1/1:165,11,0:83:44,39	1/1:166,10,0:81:41,40	1/1:165,10,0:68:33,35	0/0:0,241,10:80:80,0	0/0:0,175,7:58:58,0	0/0:0,232,9:77:77,0	1/1:196,151,0:50:0,50	1/1:173,13,0:87:38,49	0/0:0,255,11:95:95,0	1/1:193,120,0:40:0,40	0/0:0,138,6:46:46,0	1/1:203,178,0:59:0,59	0/0:0,166,7:55:55,0	0/0:0,178,178:59:59,0
NC_035161.1	15188957	Nsi_89	A	G	999	.	AC1=9;AF1=0.0483682;BQB=0.684923;DP=1236;DP4=1186,0,50,0;FQ=999;MQ=42;MQ0F=0.000809062;MQB=0.983573;PV4=1,0.0471387,1,1;RPB=1;SGB=62.209;VDB=5.92685e-32	GT:PL:DP:AD	0/0:0,27,165:9:9,0	0/0:0,51,185:17:17,0	0/0:0,27,165:9:9,0	0/0:0,42,183:14:14,0	0/0:0,57,189:19:19,0	0/0:0,33,175:11:11,0	0/0:0,63,190:21:21,0	0/0:0,51,187:17:17,0	0/0:0,39,181:13:13,0	0/0:0,51,187:17:17,0	0/0:0,42,183:14:14,0	0/0:0,21,149:7:7,0	0/0:0,51,186:17:17,0	0/0:0,33,175:11:11,0	0/0:0,51,186:17:17,0	0/0:0,39,181:13:13,0	0/0:0,42,183:14:14,0	0/0:0,42,183:14:14,0	0/0:0,51,187:17:17,0	0/0:0,21,148:7:7,0	0/0:0,45,185:15:15,0	0/0:0,45,184:15:15,0	0/1:95,0,75:9:4,5	0/0:0,48,187:16:16,0	0/0:0,30,170:10:10,0	0/0:0,51,186:17:17,0	0/0:0,60,189:20:20,0	0/0:0,36,178:12:12,0	0/0:0,48,184:16:16,0	0/0:0,63,190:21:21,0	0/0:0,63,190:21:21,0	0/0:0,42,181:14:14,0	0/0:0,27,162:9:9,0	0/0:0,75,190:25:25,0	0/0:0,57,188:19:19,0	0/0:0,66,190:22:22,0	0/0:0,36,178:12:12,0	0/0:0,60,188:20:20,0	0/0:0,51,188:17:17,0	0/0:0,42,183:14:14,0	0/0:0,24,158:8:8,0
NC_035161.1	15190025	Nsi_90	C	T	999	.	AC1=63;AF1=0.342391;BQB=0.660597;DP=7692;DP4=5233,0,2459,0;FQ=999;MQ=42;MQ0F=0.00208008;MQB=1.04998e-21;PV4=1,0.0984115,1.21608e-14,1;RPB=0.998535;SGB=953.412;VDB=0	GT:PL:DP:AD	0/0:0,253,220:84:84,0	1/1:197,190,0:75:1,74	1/1:213,220,0:73:0,73	0/0:0,229,214:76:76,0	0/1:130,0,155:80:52,28	0/1:157,0,159:73:37,36	0/0:0,244,220:81:81,0	0/0:0,226,215:75:75,0	0/1:151,0,163:93:52,41	0/1:160,0,159:95:47,48	1/1:220,253,0:85:0,84	0/1:161,0,161:101:50,51	0/1:146,0,160:79:46,33	0/0:0,255,223:87:87,0	0/1:156,0,162:95:50,45	0/1:160,0,149:65:28,37	1/1:241,255,0:107:0,107	0/0:0,255,229:96:96,0	0/1:158,0,134:82:30,52	0/0:0,255,239:105:105,0	0/0:0,255,232:98:98,0	0/0:0,255,246:114:114,0	0/1:162,0,147:91:38,53	0/0:0,255,225:88:88,0	0/0:0,238,218:79:79,0	0/1:161,0,156:87:41,46	0/0:0,235,218:78:78,0	0/0:0,255,235:102:102,0	0/0:0,255,222:86:86,0	0/0:0,255,225:89:89,0	0/0:0,255,231:95:95,0	0/0:0,250,212:95:94,1	0/0:0,255,225:89:89,0	0/0:0,255,246:115:115,0	0/0:0,255,243:111:111,0	0/0:0,255,228:94:94,0	0/1:162,0,155:91:43,48	0/1:161,0,154:79:37,42	0/1:166,0,162:119:58,61	0/0:0,226,214:75:75,0	0/0:0,255,225:87:87,0
NC_035161.1	15889407	Nsi_91	G	A	999	.	AC1=29;AF1=0.157593;BQB=0.647655;DP=4568;DP4=3998,0,570,0;FQ=999;MQ=40;MQ0F=0.00197023;MQB=0;PV4=1,1,0,1;RPB=0.999251;SGB=185.061;VDB=0	GT:PL:DP:AD	0/0:0,172,203:57:57,0	0/1:95,0,152:45:21,24	0/0:0,148,199:49:49,0	0/1:62,0,157:44:29,15	0/0:0,166,202:55:55,0	0/1:78,0,159:41:23,18	0/0:0,181,204:60:60,0	0/0:0,151,198:50:50,0	0/1:79,0,159:44:24,20	0/1:85,0,160:44:26,18	0/1:98,0,158:46:26,20	0/1:84,0,150:41:18,23	0/0:0,154,200:51:51,0	0/1:72,0,159:53:31,22	0/0:0,190,206:63:63,0	0/0:0,129,195:43:43,0	0/0:0,189,203:71:70,1	0/0:0,187,205:62:62,0	0/0:0,169,202:56:56,0	0/0:0,229,216:76:76,0	0/0:0,154,200:51:51,0	0/0:0,214,212:71:71,0	0/1:100,0,157:63:31,32	0/0:0,114,194:38:38,0	1/1:113,123,0:41:0,41	0/1:84,0,159:59:34,25	0/0:0,187,205:62:62,0	0/0:0,157,198:52:52,0	0/0:0,175,203:58:58,0	0/0:0,172,203:57:57,0	0/0:0,108,191:36:36,0	0/0:0,135,197:45:45,0	0/0:0,178,204:59:59,0	0/0:0,255,222:87:87,0	0/0:0,205,209:68:68,0	0/0:0,163,201:54:54,0	0/1:84,0,152:40:19,21	0/0:0,154,199:51:51,0	0/1:80,0,159:60:36,24	0/0:0,141,196:47:47,0	0/0:0,160,200:53:53,0
NC_035161.1	15891480	Pst_173	C	T	999	.	AC1=11;AF1=0.0618938;BQB=0.960896;DP=1557;DP4=0,1463,0,94;FQ=999;G3=0.932546,0.0112752,0.0561783;HWE=1.79471e-08;MQ=42;MQ0F=0.00192678;MQB=0.0027197;PV4=1,0.00910478,1.38039e-16,1;RPB=0.993121;SGB=87.4336;VDB=0	GT:PL:DP:AD	0/0:0,114,192:38:38,0	0/0:0,39,177:14:13,0	0/0:0,24,157:8:8,0	0/0:0,39,172:13:13,0	0/0:0,21,138:7:7,0	0/0:0,53,187:22:21,1	0/0:0,45,184:15:15,0	0/0:0,51,186:17:17,0	0/0:0,93,191:31:31,0	0/0:0,39,176:13:13,0	0/0:0,15,112:5:5,0	0/0:0,27,165:9:9,0	0/0:0,27,151:9:9,0	0/0:0,27,165:9:9,0	0/0:0,36,170:12:12,0	0/0:0,33,174:11:11,0	0/0:0,51,180:17:17,0	0/0:0,27,161:9:9,0	0/0:0,75,189:25:25,0	0/0:0,66,190:22:22,0	0/0:0,30,166:10:10,0	0/0:0,27,158:9:9,0	0/0:0,15,124:5:5,0	0/0:0,39,178:13:13,0	0/0:0,99,192:33:33,0	0/0:0,36,174:12:12,0	0/0:0,36,168:12:12,0	0/0:0,81,190:27:27,0	0/0:0,36,174:12:12,0	0/0:0,27,151:9:9,0	0/0:0,51,186:17:17,0	0/0:0,75,191:25:25,0	0/0:0,57,188:19:19,0	0/0:0,30,163:10:10,0	0/0:0,33,173:11:11,0	0/0:0,57,188:19:19,0	./.:0,12,110:4:4,0	0/0:0,63,185:21:21,0	0/0:0,54,186:18:18,0	0/0:0,63,188:21:21,0	0/0:0,51,185:17:17,0
NC_035161.1	15891647	Pst_174	G	A	999	.	AC1=53;AF1=0.290499;BQB=1.78085e-07;DP=2187;DP4=1513,0,669,0;FQ=999;G3=0.55075,0.318416,0.130834;HWE=0.0426592;MQ=42;MQ0F=0.000914495;MQB=0.937654;PV4=1,1,0.0224087,1;RPB=0.949949;SGB=402.114;VDB=0	GT:PL:DP:AD	0/1:137,0,156:42:26,16	0/1:55,0,133:13:10,3	0/0:0,51,183:17:17,0	1/1:188,54,0:18:0,18	0/0:0,21,130:7:7,0	0/1:154,0,155:38:19,19	0/0:0,66,185:22:22,0	0/0:0,75,188:25:25,0	0/1:145,0,156:32:18,14	0/1:140,0,65:13:4,9	0/1:110,0,127:14:8,6	1/1:188,60,0:20:0,20	0/0:0,48,177:16:16,0	0/1:27,0,142:11:9,2	0/0:0,30,165:10:10,0	0/0:0,69,188:23:23,0	0/1:93,0,90:10:5,5	0/1:126,0,132:18:10,8	0/1:138,0,150:29:17,12	0/1:157,0,127:34:12,22	0/0:0,24,157:8:8,0	0/0:0,30,159:10:10,0	1/1:157,24,0:8:0,8	0/0:0,72,186:24:24,0	1/1:199,160,0:53:0,53	0/1:121,0,151:30:20,10	0/1:114,0,143:17:10,7	0/0:0,90,186:30:30,0	0/0:0,63,190:21:21,0	0/0:0,48,174:16:16,0	0/0:0,66,187:22:22,0	0/0:0,132,192:44:44,0	0/0:0,87,188:29:29,0	0/0:0,57,186:19:19,0	0/0:0,75,189:25:25,0	0/0:0,87,191:29:29,0	0/1:113,0,105:12:6,6	0/0:0,90,188:31:30,0	0/1:141,0,137:24:12,11	0/0:0,108,191:36:36,0	0/1:158,0,138:38:15,23
NC_035161.1	16499306	Pst_175	G	A	999	.	AC1=80;AF1=0.437178;BQB=3.54847e-06;DP=1340;DP4=0,808,0,532;FQ=999;MQ=42;MQ0F=0.000746269;MQB=0.75746;PV4=1,1,0.00101265,1;RPB=1;SGB=75.9732;VDB=0	GT:PL:DP:AD	0/1:144,0,149:34:19,15	1/1:124,15,0:5:0,5	1/1:134,18,0:6:0,6	0/1:134,0,54:11:3,8	./.:97,12,0:4:0,4	0/0:0,63,188:21:21,0	0/1:121,0,131:15:8,7	0/0:0,54,178:18:18,0	0/1:112,0,127:18:10,8	0/1:74,0,55:6:3,3	0/1:49,0,82:6:4,2	0/1:90,0,120:12:7,5	0/1:71,0,74:6:3,3	./.:0,6,62:2:2,0	0/0:0,30,161:10:10,0	0/0:0,15,126:5:5,0	1/1:177,39,0:13:0,13	0/1:63,0,126:10:7,3	0/1:126,0,155:34:21,12	0/1:156,0,109:23:8,15	0/0:0,21,142:7:7,0	0/1:109,0,46:7:2,5	0/1:6,0,91:5:4,1	0/0:0,45,167:15:15,0	0/0:0,126,190:42:42,0	0/0:0,45,174:15:15,0	0/1:25,0,139:14:12,2	0/0:0,57,179:19:19,0	0/0:0,33,158:11:11,0	0/0:0,57,186:19:19,0	0/1:67,0,146:17:13,4	0/1:96,0,140:20:14,6	0/1:143,0,67:14:4,10	0/1:77,0,106:13:8,4	0/0:0,45,180:16:15,0	0/1:34,0,134:11:9,2	0/1:130,0,61:11:3,8	1/1:186,54,0:18:0,18	0/1:132,0,134:20:10,10	1/1:190,90,0:30:0,30	0/0:0,42,166:14:14,0
NC_035161.1	16543173	Pst_176	G	A	999	.	AC1=22;AF1=0.121079;BQB=0.81096;DP=1037;DP4=922,0,115,0;FQ=999;MQ=42;MQ0F=0.00096432;MQB=0.993495;PV4=1,1,1,1;RPB=1;SGB=73.0007;VDB=0	GT:PL:DP:AD	0/0:0,57,189:19:19,0	0/0:0,30,166:10:10,0	0/0:0,21,149:7:7,0	0/0:0,18,132:6:6,0	0/1:52,0,77:5:3,2	0/0:0,24,158:8:8,0	0/0:0,24,158:8:8,0	0/0:0,45,181:15:15,0	0/0:0,54,189:18:18,0	./.:0,12,110:4:4,0	0/0:0,21,140:7:7,0	0/0:0,15,126:5:5,0	0/1:121,0,43:8:2,6	0/0:0,15,126:5:5,0	0/0:0,24,158:8:8,0	./.:0,9,90:3:3,0	1/1:179,39,0:13:0,13	0/0:0,36,172:12:12,0	0/1:142,0,58:12:3,9	0/0:0,48,185:16:16,0	./.:0,9,90:3:3,0	./.:0,12,110:4:4,0	0/0:0,15,126:5:5,0	0/0:0,63,189:21:21,0	0/0:0,78,191:26:26,0	0/0:0,36,178:12:12,0	0/0:0,21,149:7:7,0	0/0:0,57,189:19:19,0	0/0:0,39,181:13:13,0	0/0:0,18,139:6:6,0	0/0:0,33,175:11:11,0	0/0:0,45,183:15:15,0	0/0:0,21,149:7:7,0	0/0:0,48,184:16:16,0	0/0:0,39,181:13:13,0	0/0:0,27,164:9:9,0	0/1:104,0,104:10:5,5	0/1:63,0,121:10:7,3	0/0:3,0,144:11:10,1	0/1:117,0,139:17:10,7	0/0:0,54,187:18:18,0
NC_035161.1	16566928	Nsi_92	G	A	999	.	AC1=61;AF1=0.331521;BQB=5.08013e-07;DP=6131;DP4=4207,0,1924,0;FQ=999;MQ=42;MQ0F=0.00163106;MQB=0.574355;PV4=1,1.27436e-20,0.485369,1;RPB=0.999466;SGB=545.313;VDB=0	GT:PL:DP:AD	0/0:0,255,220:86:86,0	1/1:183,157,0:64:1,63	0/0:0,132,196:44:44,0	0/0:0,160,200:53:53,0	0/1:157,0,155:65:31,34	0/0:0,178,203:65:64,1	0/0:0,163,202:54:54,0	0/0:0,172,204:57:57,0	0/0:0,208,208:70:69,0	0/0:0,193,204:64:64,0	1/1:203,196,0:65:0,65	0/1:153,0,157:61:31,30	0/1:149,0,159:51:28,23	0/0:0,193,194:76:75,1	0/0:0,223,214:74:74,0	0/1:148,0,156:59:30,29	1/1:203,232,0:89:1,88	0/0:0,255,228:93:93,0	0/1:145,0,103:54:14,40	0/0:0,255,219:85:85,0	0/0:0,244,217:81:81,0	0/0:0,241,219:80:80,0	0/1:159,0,151:81:36,45	0/0:0,202,209:67:67,0	0/0:0,198,210:72:71,1	0/0:0,250,218:83:83,0	0/0:0,220,213:73:73,0	0/0:0,211,210:70:70,0	0/0:0,255,230:97:97,0	0/0:0,220,213:73:73,0	0/0:0,199,209:66:66,0	0/0:0,255,226:91:91,0	0/0:0,241,218:80:80,0	0/0:0,255,218:106:105,1	0/0:0,214,212:71:71,0	0/0:0,255,221:85:85,0	0/1:147,0,159:80:46,34	0/1:153,0,158:73:38,35	0/1:157,0,156:76:37,39	0/0:0,117,194:39:39,0	0/0:0,135,197:45:45,0
NC_035161.1	16570133	Pst_177	G	C	999	.	AC1=123;AF1=0.669428;BQB=0.00297127;DP=1455;DP4=473,0,981,0;FQ=999;MQ=42;MQ0F=0;MQB=0.27172;PV4=1,1,0.0494208,0.299004;RPB=0.999427;SGB=91.0813;VDB=0	GT:PL:DP:AD	1/1:195,126,0:42:0,42	0/1:102,0,99:10:5,5	0/0:0,24,157:8:8,0	1/1:159,27,0:9:0,9	0/1:68,0,71:6:3,3	0/1:123,0,99:13:6,7	1/1:187,54,0:18:0,18	0/1:99,0,144:18:12,6	0/1:138,0,148:23:12,11	0/1:71,0,74:6:3,3	0/1:131,0,110:15:7,8	0/1:143,0,139:22:11,11	0/1:133,0,99:14:6,8	1/1:148,21,0:7:0,7	0/1:109,0,113:12:6,6	1/1:158,24,0:8:0,8	0/0:0,21,134:7:7,0	1/1:186,51,0:17:0,17	0/1:127,0,108:14:6,8	1/1:189,57,0:19:0,19	0/1:63,0,132:13:8,5	1/1:120,15,0:5:0,5	1/1:142,21,0:7:0,7	0/1:125,0,101:13:6,7	1/1:191,84,0:28:0,28	0/1:145,0,100:17:6,11	1/1:183,51,0:17:0,17	0/1:110,0,152:20:13,7	0/1:123,0,75:11:4,7	0/1:89,0,139:16:11,5	1/1:158,24,0:8:0,8	1/1:188,60,0:20:0,20	1/1:165,30,0:10:0,10	0/1:87,0,149:16:11,5	0/1:148,0,114:18:7,11	1/1:177,39,0:13:0,13	0/0:0,36,173:12:12,0	0/1:133,0,134:21:11,10	0/0:0,78,188:26:26,0	0/1:122,0,155:30:19,11	1/1:188,60,0:20:0,20
NC_035161.1	16919454	Pst_178	G	T	999	.	AC1=102;AF1=0.556193;BQB=0.0107712;DP=4588;DP4=0,2269,0,2311;FQ=999;G3=0.13478,0.61803,0.24719;HWE=0.0165878;MQ=40;MQ0F=0.00130776;MQB=0;PV4=1,1.20052e-05,0,1;RPB=0.999723;SGB=-107.341;VDB=0	GT:PL:DP:AD	1/1:228,255,0:114:0,114	1/1:170,57,0:19:0,19	0/1:59,0,157:31:21,10	0/1:61,0,142:17:10,7	0/1:128,0,156:26:16,10	0/0:0,180,205:66:65,1	0/1:148,0,159:60:33,27	0/1:157,0,151:43:20,23	0/1:131,0,155:88:56,32	0/1:149,0,126:22:10,12	0/1:145,0,126:26:10,16	1/1:189,90,0:30:0,30	0/1:116,0,158:28:18,10	0/1:77,0,135:18:9,9	0/1:62,0,156:49:31,17	0/0:0,30,164:22:21,1	0/0:0,117,193:39:39,0	1/1:187,135,0:45:0,45	0/0:0,187,205:62:62,0	1/1:187,163,0:55:0,54	0/1:115,0,148:20:12,8	0/1:148,0,129:22:9,13	1/1:113,45,0:15:0,15	0/0:0,187,205:62:62,0	0/0:0,255,249:125:125,0	0/1:157,0,151:55:25,29	1/1:185,99,0:33:0,33	0/1:155,0,156:67:33,33	0/1:156,0,151:44:21,23	0/1:159,0,152:49:22,27	0/1:155,0,147:37:17,20	0/1:133,0,157:73:46,27	0/1:154,0,154:57:28,29	1/1:185,138,0:46:0,46	0/1:146,0,158:55:32,23	0/1:147,0,158:62:35,27	0/1:147,0,158:52:29,23	0/1:157,0,157:66:33,33	0/1:150,0,159:59:33,26	0/1:141,0,161:88:53,35	0/0:0,222,214:80:79,1
NC_035161.1	16944554	Pst_179	A	C	999	.	AC1=23;AF1=0.126555;BQB=0.889496;DP=1931;DP4=1730,0,201,0;FQ=999;MQ=40;MQ0F=0.00517866;MQB=0;PV4=1,1,1.00562e-12,1;RPB=0.0698399;SGB=147.364;VDB=0	GT:PL:DP:AD	0/1:143,0,159:45:26,19	0/1:101,0,116:11:6,5	./.:54,0,51:4:2,2	0/1:83,0,128:11:7,4	0/0:0,42,183:14:14,0	0/0:0,63,190:21:21,0	0/0:0,69,190:23:23,0	0/0:0,60,187:20:20,0	0/0:0,66,190:22:22,0	0/0:0,27,165:9:9,0	0/0:0,48,182:16:16,0	0/0:0,28,171:17:16,1	0/0:0,39,180:13:13,0	0/1:6,0,110:6:5,1	0/1:117,0,112:13:6,7	0/0:0,33,174:11:11,0	0/0:0,33,169:11:11,0	0/1:127,0,37:10:2,8	0/0:0,81,191:27:27,0	0/1:147,0,146:25:12,13	0/0:0,21,149:7:7,0	0/0:0,27,165:9:9,0	1/1:161,30,0:10:0,10	0/0:0,81,191:27:27,0	0/0:0,123,194:41:41,0	0/0:0,54,186:18:18,0	0/1:97,0,152:18:12,6	0/0:0,84,191:28:28,0	0/0:0,51,186:17:17,0	0/0:0,63,188:21:21,0	0/0:0,78,190:26:26,0	0/0:0,90,192:30:30,0	0/0:0,54,187:18:18,0	0/1:118,0,149:21:13,8	0/0:0,57,189:19:19,0	0/0:0,90,192:30:30,0	0/0:0,69,191:23:23,0	0/0:0,69,189:23:23,0	0/0:0,72,189:24:24,0	0/0:0,93,191:31:31,0	0/0:0,81,192:27:27,0
NC_035161.1	16983337	Pst_180	C	G	999	.	AC1=40;AF1=0.218011;BQB=0.409932;DP=1677;DP4=0,1332,0,345;FQ=999;G3=0.571285,0.428711,3.32043e-06;HWE=0.00415818;MQ=41;MQ0F=0.00298151;MQB=5.46594e-07;PV4=1,1,1,4.84772e-19;RPB=6.2038e-08;SGB=5.57787;VDB=0	GT:PL:DP:AD	0/0:0,135,191:46:45,0	0/0:0,33,172:11:11,0	0/0:0,27,149:9:9,0	0/0:0,30,159:10:10,0	0/1:66,0,119:9:6,3	0/0:0,39,180:18:17,1	0/1:106,0,69:8:3,5	0/1:132,0,89:15:6,9	0/0:0,93,188:31:31,0	0/0:0,30,149:10:10,0	0/0:0,21,146:7:7,0	0/0:0,60,188:20:20,0	0/0:0,27,147:9:9,0	./.:0,12,107:4:4,0	0/0:0,45,183:15:15,0	0/0:0,39,180:13:13,0	0/0:0,21,149:7:7,0	0/0:0,39,169:13:13,0	0/0:0,54,165:30:29,1	0/0:0,48,179:16:16,0	./.:110,12,0:4:0,4	0/1:69,0,93:7:4,3	./.:0,9,87:3:3,0	0/0:0,30,159:10:10,0	0/0:0,126,192:42:42,0	0/0:0,42,180:14:14,0	0/0:0,51,177:17:17,0	0/1:122,0,135:17:9,8	0/1:78,0,136:13:9,4	0/1:144,0,87:16:5,11	0/1:134,0,92:13:5,8	0/1:113,0,154:27:18,9	0/1:107,0,146:18:11,7	0/1:117,0,137:17:9,8	0/1:149,0,103:19:7,12	0/1:129,0,111:16:7,9	0/0:0,24,165:13:12,1	0/1:137,0,150:24:13,11	0/0:0,81,188:28:27,0	0/1:142,0,153:29:16,13	0/0:0,84,188:28:28,0
NC_035161.1	16993765	Pst_181	C	T	999	.	AC1=72;AF1=0.394619;BQB=0.0376184;DP=1913;DP4=1172,0,741,0;FQ=999;G3=0.290013,0.631054,0.0789327;HWE=0.00206371;MQ=42;MQ0F=0.0026137;MQB=0.829083;PV4=1,1,0.0205774,1;RPB=1;SGB=29.1191;VDB=0	GT:PL:DP:AD	0/1:157,0,154:47:22,25	1/1:178,36,0:12:0,12	0/0:0,45,184:15:15,0	0/1:99,0,122:12:7,5	0/1:139,0,3:11:1,10	0/0:0,69,190:23:23,0	0/1:159,0,116:29:10,19	0/1:145,0,137:21:10,11	0/0:0,102,192:34:34,0	0/0:0,39,180:13:13,0	0/1:83,0,119:11:7,4	0/1:103,0,148:17:11,6	0/0:0,21,148:7:7,0	0/1:49,0,95:6:4,2	0/1:75,0,142:14:10,4	0/0:0,18,139:6:6,0	0/0:0,48,187:16:16,0	0/1:140,0,108:15:6,9	0/0:0,132,195:44:44,0	0/1:117,0,141:17:10,7	0/1:116,0,86:10:4,6	0/1:40,0,125:9:7,2	1/1:153,24,0:8:0,8	0/0:0,36,174:12:12,0	0/0:0,138,195:46:46,0	0/1:156,0,87:26:7,19	0/1:124,0,127:16:8,8	0/1:141,0,139:22:11,11	0/1:125,0,99:12:5,7	0/1:145,0,143:26:12,14	0/1:130,0,157:26:16,10	0/1:113,0,150:19:12,7	0/1:132,0,123:17:8,9	1/1:191,81,0:27:0,27	0/1:95,0,156:21:14,7	0/1:145,0,135:21:10,11	0/0:0,66,190:22:22,0	0/1:127,0,152:23:14,9	0/1:148,0,149:27:14,13	0/1:143,0,159:34:20,14	0/0:0,66,189:22:22,0
NC_035161.1	17051895	Pst_182	G	C	999	.	AC1=57;AF1=0.308989;BQB=0.378558;DP=6302;DP4=4418,0,1884,0;FQ=999;MQ=42;MQ0F=0.00301492;MQB=0.446278;PV4=1,0.260685,0.000877466,1;RPB=0.999956;SGB=189.889;VDB=0	GT:PL:DP:AD	0/0:0,255,255:156:155,0	0/0:0,90,189:31:30,0	0/0:0,114,192:38:38,0	0/1:141,0,156:38:23,15	0/0:0,78,191:26:26,0	0/1:159,0,153:73:35,38	0/1:153,0,159:66:36,30	0/1:157,0,151:59:26,32	0/1:156,0,161:109:58,51	0/1:153,0,158:42:22,20	0/1:140,0,147:24:13,11	0/0:0,154,197:52:51,0	0/0:0,84,188:28:28,0	0/0:0,63,190:21:21,0	0/0:0,178,204:59:59,0	1/1:192,87,0:29:0,29	0/0:0,130,180:55:54,1	0/0:0,132,194:44:44,0	0/1:151,0,162:89:49,40	0/0:0,255,227:93:93,0	0/1:106,0,134:15:9,6	0/1:101,0,152:18:12,6	0/0:0,48,184:16:16,0	1/1:201,169,0:56:0,56	1/1:254,255,0:133:0,132	0/0:0,244,208:93:92,1	0/0:0,151,199:50:50,0	0/1:154,0,157:73:38,35	0/1:144,0,157:42:23,19	0/1:155,0,157:56:29,27	0/1:158,0,156:80:39,41	0/1:158,0,154:84:39,45	0/1:158,0,153:77:36,41	0/0:0,205,211:68:68,0	0/1:157,0,152:62:28,34	0/1:154,0,158:79:42,37	0/1:154,0,157:59:30,29	0/0:0,202,209:67:67,0	0/1:146,0,158:74:42,32	0/0:0,255,228:98:98,0	1/1:240,255,0:111:0,111
NC_035161.1	17138394	Pst_184	T	C	999	.	AC1=32;AF1=0.173872;BQB=0.765768;DP=1420;DP4=1184,0,236,0;FQ=999;G3=0.73108,0.190548,0.0783726;HWE=0.00406089;MQ=42;MQ0F=0.00140845;MQB=0.885597;PV4=1,0.276005,0.437482,1;RPB=1;SGB=176.41;VDB=0	GT:PL:DP:AD	0/0:0,111,194:37:37,0	0/1:114,0,114:12:6,6	0/1:77,0,52:5:2,3	0/1:88,0,106:9:5,4	./.:0,12,110:4:4,0	0/0:0,69,189:23:23,0	0/0:0,27,165:9:9,0	0/0:0,42,183:14:14,0	0/0:0,66,187:22:22,0	0/0:0,24,158:8:8,0	./.:0,9,90:3:3,0	0/0:0,24,151:8:8,0	0/0:0,27,159:9:9,0	0/1:49,0,95:6:4,2	0/1:121,0,15:7:1,6	./.:0,12,110:4:4,0	0/0:0,36,178:12:12,0	0/0:0,39,181:13:13,0	0/0:0,21,163:19:18,1	0/0:0,54,183:18:18,0	0/0:0,18,139:6:6,0	0/0:0,18,139:6:6,0	0/1:124,0,9:9:1,8	0/0:0,39,181:13:13,0	0/0:0,93,192:31:31,0	1/1:189,57,0:19:0,19	0/0:0,36,178:12:12,0	0/0:0,54,187:18:18,0	0/0:0,36,174:13:12,0	0/0:0,60,189:20:20,0	0/0:0,63,188:21:21,0	0/0:0,69,188:23:23,0	0/0:0,21,149:7:7,0	0/0:0,45,185:15:15,0	0/0:0,63,189:21:21,0	0/0:0,51,187:17:17,0	0/0:0,39,181:13:13,0	0/0:0,30,170:10:10,0	0/0:0,36,178:12:12,0	0/0:0,63,188:21:21,0	0/0:0,75,190:26:25,0
NC_035161.1	17288724	Pst_185	C	T	999	.	AC1=44;AF1=0.24207;BQB=0.919788;DP=1706;DP4=0,1339,0,367;FQ=999;G3=0.515417,0.484583,7.3553e-08;HWE=0.000182165;MQ=42;MQ0F=0.00234467;MQB=0.95361;PV4=1,1,1,1;RPB=1;SGB=56.1704;VDB=0	GT:PL:DP:AD	0/0:0,154,199:51:51,0	0/0:0,30,160:10:10,0	0/0:0,39,181:13:13,0	0/1:72,0,93:7:4,3	0/0:0,21,149:7:7,0	0/0:0,60,187:20:20,0	0/1:90,0,90:8:4,4	0/1:139,0,114:16:7,9	0/0:0,105,193:35:35,0	0/1:21,0,88:5:4,1	0/0:0,21,139:7:7,0	0/0:0,57,188:19:19,0	0/0:0,57,189:19:19,0	0/0:0,21,142:7:7,0	0/0:0,57,188:19:19,0	0/0:0,27,161:9:9,0	0/0:0,27,165:9:9,0	0/0:0,66,190:22:22,0	0/0:0,81,192:27:27,0	0/0:0,54,187:18:18,0	0/1:80,0,24:7:3,4	0/1:46,0,107:7:5,2	./.:0,9,90:3:3,0	0/0:0,48,186:16:16,0	0/0:0,114,193:38:38,0	0/0:0,66,190:22:22,0	0/0:0,45,185:15:15,0	0/1:123,0,157:24:15,9	0/1:86,0,118:10:6,4	0/1:108,0,140:15:9,6	0/1:151,0,131:25:10,15	0/1:132,0,154:24:14,10	0/1:135,0,152:23:13,10	0/1:132,0,136:18:9,9	0/1:127,0,105:15:7,8	0/1:92,0,146:15:10,5	0/0:0,54,188:18:18,0	0/1:81,0,151:26:20,6	0/0:0,78,191:26:26,0	0/1:158,0,152:41:19,22	0/1:133,0,142:19:10,9
NC_035161.1	17479328	Nsi_95	G	C	999	.	AC1=13;AF1=0.0709925;BQB=0.662784;DP=2375;DP4=2279,0,96,0;FQ=999;G3=0.913564,0.0239626,0.0624731;HWE=1.99532e-07;MQ=42;MQ0F=0.000842105;MQB=0.663286;PV4=1,0.422331,0.00112163,1;RPB=1;SGB=13.3741;VDB=0	GT:PL:DP:AD	0/0:0,96,192:32:32,0	0/0:0,45,184:15:15,0	0/0:0,42,182:14:14,0	0/0:0,69,190:23:23,0	0/0:0,87,190:29:29,0	0/0:0,24,155:8:8,0	0/0:0,78,192:26:26,0	0/0:0,78,190:26:26,0	0/0:0,108,191:37:36,0	0/0:0,81,187:28:27,0	0/0:0,102,191:34:34,0	0/0:0,63,190:21:21,0	./.:0,6,66:2:2,0	0/0:0,60,189:20:20,0	0/0:0,66,189:22:22,0	0/0:0,39,180:13:13,0	0/0:0,121,193:46:45,1	0/0:0,138,196:46:46,0	0/0:0,102,193:34:34,0	0/0:0,117,193:39:39,0	0/0:0,111,191:37:37,0	0/0:0,102,191:34:34,0	0/1:109,0,156:26:18,8	0/1:158,0,120:31:11,20	0/0:0,81,189:28:27,0	0/0:0,21,160:19:18,1	0/0:0,105,193:35:35,0	0/0:0,111,192:37:37,0	0/0:0,87,190:29:29,0	0/0:0,108,193:36:36,0	0/0:0,57,189:19:19,0	0/0:0,78,189:26:26,0	0/0:0,87,191:29:29,0	0/0:0,163,199:54:54,0	0/0:0,84,190:28:28,0	0/0:0,126,195:42:42,0	0/0:0,81,191:27:27,0	0/0:0,87,190:29:29,0	0/0:0,135,196:45:45,0	0/0:0,81,189:27:27,0	0/0:0,108,193:36:36,0
NC_035161.1	17830968	Nsi_96	T	A	999	.	AC1=10;AF1=0.0543478;BQB=0.648019;DP=8883;DP4=0,8351,0,532;FQ=999;MQ=39;MQ0F=0.00247664;MQB=0;PV4=1,0.000726056,0,1;RPB=0.997006;SGB=881.913;VDB=0	GT:PL:DP:AD	0/1:113,0,163:103:54,49	0/0:0,255,221:86:86,0	0/0:0,241,218:80:80,0	0/0:0,226,215:75:75,0	0/0:0,255,221:94:93,1	0/0:0,214,212:71:71,0	0/0:0,232,215:77:77,0	0/0:0,255,227:92:92,0	0/0:0,255,223:88:88,0	0/0:0,255,232:100:100,0	0/0:0,229,214:76:76,0	0/0:0,255,225:91:91,0	0/1:102,0,162:83:46,37	0/1:113,0,153:98:44,54	0/1:112,0,148:107:46,61	0/0:0,232,217:77:77,0	0/0:0,255,255:136:136,0	0/1:137,0,155:105:48,57	0/0:0,255,238:106:106,0	0/1:95,0,169:119:64,55	0/0:0,255,240:106:106,0	0/0:0,255,232:98:98,0	0/0:0,244,216:81:81,0	0/0:0,253,221:84:84,0	0/0:0,255,221:85:85,0	0/0:0,255,255:132:132,0	0/1:127,0,151:84:38,46	0/0:0,255,224:91:91,0	0/0:0,255,234:102:102,0	0/0:0,255,229:93:93,0	0/0:0,255,230:96:96,0	0/0:0,255,231:102:102,0	0/0:0,255,244:113:113,0	0/0:0,255,252:123:123,0	0/0:0,255,255:135:135,0	0/0:0,255,250:121:121,0	0/1:122,0,163:108:55,53	0/0:0,255,238:107:107,0	0/0:0,255,241:113:113,0	0/0:0,255,241:111:111,0	0/0:0,255,226:90:90,0
NC_035161.1	17858836	Pst_186	A	T	999	.	AC1=23;AF1=0.124241;BQB=0.824437;DP=1003;DP4=0,838,0,164;FQ=999;MQ=41;MQ0F=0.00199402;MQB=0;PV4=1,0.362758,3.94602e-18,1;RPB=0.99964;SGB=112.757;VDB=0	GT:PL:DP:AD	0/0:0,54,180:18:18,0	0/0:0,21,146:7:7,0	./.:0,12,70:4:4,0	0/1:118,0,70:10:4,6	./.:0,9,67:3:3,0	0/0:0,21,134:7:7,0	0/1:128,0,97:13:5,8	0/1:62,0,143:14:10,4	0/0:0,18,133:6:6,0	0/0:0,18,139:6:6,0	0/0:0,18,135:6:6,0	0/0:0,27,165:9:9,0	0/0:0,18,131:6:6,0	0/0:0,24,150:8:8,0	0/0:0,21,161:12:11,1	0/0:0,27,165:9:9,0	0/0:0,39,180:13:13,0	0/0:0,36,176:12:12,0	0/0:0,24,157:8:8,0	0/0:0,39,173:13:13,0	0/1:77,0,33:5:2,3	0/1:61,0,52:5:2,3	0/0:0,21,144:7:7,0	0/0:0,36,178:12:12,0	0/0:0,65,184:27:26,1	0/0:0,54,186:18:18,0	0/0:0,24,150:8:8,0	0/1:112,0,129:16:9,7	0/1:55,0,135:12:9,3	0/1:144,0,44:16:3,13	0/1:140,0,99:15:6,9	0/1:114,0,141:18:10,8	0/1:105,0,108:12:6,6	0/0:0,48,180:16:16,0	0/1:122,0,83:11:4,7	0/1:150,0,74:21:5,16	0/0:0,36,174:12:12,0	0/0:0,39,173:13:13,0	0/0:0,42,174:14:14,0	0/0:0,60,187:20:20,0	0/0:0,24,158:8:8,0
NC_035161.1	18010774	Pst_188	C	T	999	.	AC1=38;AF1=0.206545;BQB=0.999961;DP=1502;DP4=1206,0,296,0;FQ=999;MQ=42;MQ0F=0.00133156;MQB=0.977157;PV4=1,0.0383647,1,1;RPB=1;SGB=197.358;VDB=0	GT:PL:DP:AD	0/0:0,120,192:41:40,0	0/1:49,0,95:6:4,2	1/1:167,30,0:10:0,10	0/0:0,39,178:13:13,0	0/0:0,30,170:10:10,0	0/1:151,0,111:21:8,13	0/0:0,36,174:12:12,0	0/0:0,36,178:12:12,0	0/1:138,0,148:23:12,11	0/1:9,0,132:9:8,1	0/0:0,24,158:8:8,0	0/0:0,45,185:15:15,0	0/0:0,18,139:6:6,0	0/0:0,27,165:9:9,0	0/0:0,45,185:15:15,0	./.:0,12,110:4:4,0	0/0:0,21,149:7:7,0	0/0:0,30,166:10:10,0	0/0:0,78,191:26:26,0	0/0:0,54,188:18:18,0	0/0:0,27,164:9:9,0	0/0:0,15,126:5:5,0	0/1:93,0,72:7:3,4	0/0:0,51,186:17:17,0	0/0:0,108,193:36:36,0	0/0:0,51,188:17:17,0	0/0:0,30,170:10:10,0	0/0:0,48,186:16:16,0	0/0:0,45,185:15:15,0	0/0:0,39,177:13:13,0	0/0:0,60,189:20:20,0	0/0:0,48,187:16:16,0	0/0:0,45,185:15:15,0	0/0:0,36,178:12:12,0	0/0:0,51,187:17:17,0	0/0:0,75,190:25:25,0	0/1:106,0,145:16:10,6	0/0:0,66,190:22:22,0	0/1:143,0,148:23:12,11	0/0:0,81,191:27:27,0	0/1:155,0,139:30:13,17
NC_035161.1	18035142	Nsi_97	G	C	999	.	AC1=10;AF1=0.0567244;BQB=0.827854;DP=1085;DP4=0,1028,0,57;FQ=999;G3=0.934567,0.0111758,0.0542574;HWE=4.63022e-08;MQ=42;MQ0F=0;MQB=0.758669;PV4=1,1,0.0602785,1;RPB=1;SGB=117.949;VDB=0	GT:PL:DP:AD	0/0:0,63,189:21:21,0	0/0:0,24,158:8:8,0	0/0:0,48,185:16:16,0	0/0:0,45,185:15:15,0	0/0:0,39,178:13:13,0	0/0:0,39,176:13:13,0	0/0:0,21,146:7:7,0	0/0:0,30,169:10:10,0	0/0:0,51,187:17:17,0	0/0:0,45,183:15:15,0	0/0:0,39,176:13:13,0	0/0:0,36,176:12:12,0	0/0:0,18,139:6:6,0	0/0:0,18,137:6:6,0	0/0:0,39,180:13:13,0	0/0:0,30,169:10:10,0	0/0:0,96,193:32:32,0	0/0:0,87,191:29:29,0	0/0:0,39,181:13:13,0	0/0:0,93,192:31:31,0	0/0:0,27,163:9:9,0	0/0:0,36,175:12:12,0	0/0:0,48,187:16:16,0	0/0:0,54,187:18:18,0	0/0:0,45,185:15:15,0	0/0:0,78,191:26:26,0	0/0:0,30,170:10:10,0	0/0:0,39,181:13:13,0	0/0:0,27,164:9:9,0	0/0:0,36,178:12:12,0	0/0:0,15,126:5:5,0	./.:0,12,104:4:4,0	0/0:0,18,139:6:6,0	0/0:0,69,188:23:23,0	0/0:0,78,191:26:26,0	0/0:0,27,165:9:9,0	0/0:0,45,185:15:15,0	0/0:0,33,174:11:11,0	0/0:0,54,186:18:18,0	0/0:0,18,139:6:6,0	0/0:0,45,183:15:15,0
NC_035161.1	18041783	Pst_189	C	G	999	.	AC1=71;AF1=0.383449;BQB=0;DP=3851;DP4=2090,0,876,0;FQ=999;MQ=42;MQ0F=0.00129836;MQB=0.607918;PV4=1,0,0.0212884,0.315111;RPB=0.998948;SGB=10.8991;VDB=0	GT:PL:DP:AD	0/0:0,129,192:43:43,0	0/1:31,0,143:24:14,10	0/0:0,81,184:27:27,0	0/0:0,90,189:30:30,0	0/1:50,3,0:13:1,12	0/0:0,100,186:39:38,1	0/1:1,0,147:36:26,9	0/1:10,0,150:31:22,9	0/0:0,198,199:72:71,1	0/0:0,42,178:14:14,0	0/1:32,0,94:16:8,8	1/1:56,21,0:7:0,7	0/0:0,48,180:16:16,0	1/1:65,27,0:9:0,9	1/1:75,63,0:22:0,21	0/0:0,57,182:19:19,0	1/1:66,27,0:10:0,9	0/0:0,57,185:19:19,0	0/1:31,0,155:41:24,17	0/0:0,63,183:21:21,0	0/1:48,0,70:13:5,8	0/0:0,2,121:10:8,2	0/1:7,0,98:7:5,2	0/0:0,141,192:47:47,0	0/0:0,255,211:88:88,0	0/0:0,51,184:17:17,0	0/0:0,48,177:16:16,0	0/1:25,0,151:36:23,12	0/1:28,0,148:29:16,13	0/1:44,0,150:29:15,14	0/1:31,0,144:37:22,15	0/1:29,0,153:45:25,19	0/1:32,0,148:31:17,13	0/1:16,0,146:36:26,10	0/1:33,0,150:29:16,13	0/1:28,0,145:37:21,14	0/0:0,105,187:35:35,0	1/1:68,87,0:29:0,29	0/1:10,0,153:39:26,13	1/1:65,148,0:49:0,49	0/1:32,0,150:50:30,20
NC_035161.1	18059147	Pst_190	C	T	999	.	AC1=18;AF1=0.101393;BQB=0.311249;DP=1499;DP4=0,1173,0,122;FQ=999;MQ=40;MQ0F=0.00333556;MQB=0;PV4=1,0.0254195,0,0;RPB=0;SGB=-141.85;VDB=0	GT:PL:DP:AD	0/0:0,96,186:33:32,0	0/0:0,18,135:6:6,0	0/0:0,39,161:13:13,0	0/0:0,24,142:9:8,0	0/0:0,4,124:9:7,2	0/0:0,48,176:16:16,0	0/0:0,63,180:21:21,0	0/0:0,30,159:11:10,0	0/0:0,84,185:28:28,0	0/0:0,24,136:8:8,0	0/0:0,15,113:5:5,0	./.:2,0,60:4:3,1	0/0:0,24,119:8:8,0	./.:42,6,0:2:0,2	0/1:56,4,0:7:3,4	0/0:0,24,142:8:8,0	0/1:58,0,126:15:8,7	0/0:0,60,183:20:20,0	0/1:55,0,149:22:14,8	0/0:0,27,160:18:17,1	0/0:0,18,128:6:6,0	0/0:0,18,123:6:6,0	0/1:33,0,118:10:6,4	0/0:0,45,174:16:15,0	0/0:0,123,188:41:41,0	0/0:0,18,106:7:6,0	0/0:0,42,168:14:14,0	0/0:0,48,180:16:16,0	0/0:0,45,168:16:15,0	0/0:0,45,182:15:15,0	0/0:0,45,181:15:15,0	0/0:0,87,186:29:29,0	0/0:0,33,165:11:11,0	0/0:0,60,176:20:20,0	0/0:0,63,183:21:21,0	0/0:0,27,153:9:9,0	0/0:0,30,162:10:10,0	0/1:35,0,126:12:8,4	0/0:0,27,160:9:9,0	0/1:56,0,156:27:17,10	0/0:0,57,185:19:19,0
NC_035161.1	18128470	Pst_191	A	G	999	.	AC1=38;AF1=0.206192;BQB=2.46263e-06;DP=1576;DP4=0,1252,0,324;FQ=999;G3=0.68703,0.213453,0.099517;HWE=0.00223771;MQ=42;MQ0F=0.000634518;MQB=5.55638e-30;PV4=1,5.19074e-11,7.75771e-12,1;RPB=0.985429;SGB=244.337;VDB=0	GT:PL:DP:AD	0/0:0,126,195:42:42,0	0/0:0,24,158:8:8,0	0/0:0,30,169:10:10,0	0/0:0,51,188:17:17,0	0/1:61,0,93:7:4,3	0/0:0,45,184:15:15,0	0/0:0,45,183:15:15,0	0/0:0,51,187:17:17,0	0/0:0,84,191:28:28,0	0/0:0,27,165:9:9,0	0/0:0,27,158:9:9,0	0/0:0,33,172:11:11,0	0/0:0,39,180:13:13,0	1/1:133,18,0:6:0,6	0/1:66,0,118:9:6,3	0/0:0,21,142:7:7,0	0/1:123,0,83:11:4,7	0/0:0,45,183:15:15,0	0/0:0,72,191:24:24,0	0/0:0,57,189:19:19,0	0/0:0,21,148:7:7,0	0/0:0,15,126:5:5,0	0/1:69,0,93:7:4,3	0/0:0,51,186:17:17,0	0/0:0,123,193:41:41,0	0/1:126,0,155:23:14,9	0/0:0,42,183:14:14,0	0/0:0,78,189:27:26,0	0/0:0,39,181:13:13,0	0/0:0,87,191:29:29,0	0/0:0,66,189:22:22,0	0/0:0,63,190:21:21,0	0/0:0,33,170:11:11,0	0/0:0,57,188:19:19,0	0/0:0,36,175:12:12,0	0/0:0,63,190:21:21,0	0/0:0,42,182:14:14,0	0/1:144,0,87:17:5,12	0/0:0,66,188:22:22,0	0/1:126,0,159:34:22,12	0/0:0,72,191:24:24,0
NC_035161.1	18151216	Pst_192	C	A	999	.	AC1=9;AF1=0.0505618;BQB=0.491371;DP=4194;DP4=4019,0,175,0;FQ=999;MQ=42;MQ0F=0.000238436;MQB=0.941103;PV4=1,0.371503,0.0238812,1;RPB=1;SGB=63.5782;VDB=0	GT:PL:DP:AD	0/0:0,255,245:114:114,0	0/1:96,0,155:20:14,6	0/0:0,87,192:29:29,0	0/0:0,87,191:29:29,0	0/0:0,93,192:31:31,0	0/0:0,163,202:54:54,0	0/0:0,151,198:50:50,0	0/0:0,141,196:47:47,0	0/0:0,255,228:97:97,0	0/0:0,66,190:22:22,0	0/1:149,0,131:23:10,13	0/1:157,0,154:37:18,19	0/0:0,78,190:26:26,0	0/0:0,57,188:19:19,0	0/0:0,114,194:38:38,0	0/0:0,96,192:32:32,0	0/0:0,84,190:28:28,0	0/0:0,96,192:32:32,0	0/0:0,166,202:55:55,0	0/0:0,123,194:41:41,0	0/0:0,54,188:18:18,0	0/0:0,66,190:22:22,0	0/0:0,63,187:21:21,0	0/0:0,132,196:44:44,0	0/0:0,255,255:137:137,0	0/0:0,175,203:58:58,0	0/0:0,93,191:31:31,0	0/0:0,190,206:63:63,0	0/0:0,132,197:44:44,0	0/0:0,126,195:42:42,0	0/0:0,123,194:41:41,0	0/0:0,178,204:59:59,0	0/0:0,187,206:62:62,0	0/1:159,0,142:37:15,22	0/0:0,166,202:55:55,0	0/0:0,135,197:45:45,0	0/0:0,151,199:50:50,0	0/0:0,135,196:45:45,0	0/1:151,0,158:60:33,27	0/0:0,214,210:71:71,0	0/0:0,127,195:48:47,1
NC_035161.1	18228822	Pst_193	T	C	999	.	AC1=38;AF1=0.206674;BQB=1.04133e-21;DP=3799;DP4=2983,0,816,0;FQ=999;MQ=42;MQ0F=0.00157936;MQB=0.740641;PV4=1,2.10151e-34,0.0732449,1;RPB=0.999892;SGB=486.722;VDB=0	GT:PL:DP:AD	0/0:0,255,239:111:111,0	0/1:150,0,115:23:8,15	0/0:0,51,188:17:17,0	0/0:0,87,191:29:29,0	0/0:0,75,191:25:25,0	0/0:0,141,198:47:47,0	0/0:0,144,199:48:48,0	0/0:0,114,193:38:38,0	1/1:205,223,0:75:0,74	1/1:188,66,0:23:0,22	0/1:108,0,157:26:16,10	0/1:154,0,151:45:20,25	0/0:0,81,191:27:27,0	0/0:0,51,187:17:17,0	0/0:0,90,192:30:30,0	0/1:152,0,140:29:12,16	0/0:0,99,192:33:33,0	0/0:0,72,191:24:24,0	0/0:0,144,198:48:48,0	0/0:0,114,194:38:38,0	0/0:0,60,187:20:20,0	0/0:0,33,175:11:11,0	0/0:0,42,180:14:14,0	0/1:155,0,134:28:11,17	0/1:161,0,156:106:49,56	0/0:0,178,204:59:59,0	0/0:0,111,194:37:37,0	0/0:0,154,188:63:62,1	0/0:0,114,193:38:38,0	0/0:0,117,195:39:39,0	0/0:0,114,194:38:38,0	0/0:0,141,196:47:47,0	0/0:0,135,196:45:45,0	0/1:154,0,156:49:24,25	0/0:0,120,194:40:40,0	0/0:0,157,200:53:52,0	0/1:153,0,144:34:14,19	0/0:0,120,195:40:40,0	1/1:196,151,0:51:0,50	0/0:0,241,217:81:80,0	0/1:139,0,158:55:34,21
NC_035161.1	18287633	Pst_194	T	C	999	.	AC1=24;AF1=0.13486;BQB=0.782325;DP=3240;DP4=0,2805,0,435;FQ=999;MQ=42;MQ0F=0.00277778;MQB=0.942196;PV4=1,0.00179754,0.169587,1;RPB=1;SGB=353.152;VDB=0	GT:PL:DP:AD	0/1:162,0,146:85:36,49	0/0:0,87,192:29:29,0	0/1:113,0,152:19:12,7	0/0:0,60,190:20:20,0	0/0:0,42,183:14:14,0	0/0:0,126,196:42:42,0	0/0:0,75,191:25:25,0	0/0:0,120,195:40:40,0	0/1:150,0,159:69:39,30	0/1:134,0,142:19:10,9	0/0:0,66,189:22:22,0	0/1:136,0,159:31:19,12	0/0:0,63,189:21:21,0	0/1:108,0,140:15:9,6	0/1:149,0,158:38:20,18	0/0:0,54,189:18:18,0	0/1:96,0,156:20:14,6	0/1:153,0,132:27:11,16	0/0:0,178,205:59:59,0	0/1:160,0,146:38:16,22	0/0:0,54,187:18:18,0	0/0:0,18,139:6:6,0	0/0:0,33,175:11:11,0	0/0:0,135,197:45:45,0	0/0:0,255,223:88:88,0	0/0:0,108,192:36:36,0	0/1:157,0,132:29:11,18	0/0:0,126,196:42:42,0	0/0:0,108,193:36:36,0	0/0:0,105,193:35:35,0	0/0:0,72,191:24:24,0	0/0:0,105,191:35:35,0	0/0:0,141,198:47:47,0	0/0:0,114,194:38:38,0	0/0:0,120,194:40:40,0	0/0:0,123,196:41:41,0	0/1:156,0,136:27:11,16	0/0:0,138,195:46:46,0	0/1:154,0,157:43:22,21	0/0:0,193,208:64:64,0	0/1:157,0,153:43:20,23
NC_035161.1	18333769	Nsi_98	C	T	999	.	AC1=37;AF1=0.203243;BQB=0.823206;DP=1478;DP4=1127,0,351,0;FQ=999;G3=0.60366,0.38547,0.0108694;HWE=0.0435538;MQ=42;MQ0F=0.00202977;MQB=0.00990166;PV4=1,1,1,1;RPB=1;SGB=173.982;VDB=0	GT:PL:DP:AD	0/0:0,42,183:14:14,0	0/1:149,0,137:22:10,12	0/0:0,57,187:19:19,0	0/1:140,0,106:15:6,9	0/0:0,18,139:6:6,0	0/0:0,54,188:18:18,0	0/1:112,0,132:15:8,7	0/1:142,0,106:16:6,10	0/0:0,39,181:13:13,0	0/0:0,78,189:26:26,0	0/0:0,42,180:14:14,0	0/0:0,54,189:18:18,0	0/0:0,39,181:13:13,0	0/1:149,0,132:22:10,12	0/1:127,0,134:17:9,8	0/0:0,57,188:19:19,0	0/0:0,84,190:28:28,0	0/0:0,69,189:23:23,0	0/1:140,0,99:15:6,9	0/0:0,66,190:22:22,0	0/1:149,0,89:16:5,11	0/1:157,0,129:30:11,19	0/1:142,0,142:22:11,11	0/0:0,22,166:18:17,1	0/0:0,69,188:23:23,0	0/1:144,0,117:17:7,10	0/0:0,48,184:16:16,0	0/1:127,0,63:10:3,7	0/1:130,0,130:16:8,8	0/1:144,0,117:17:7,10	0/1:148,0,115:18:7,11	0/1:106,0,88:9:4,5	0/1:118,0,86:10:4,6	0/0:0,87,191:29:29,0	0/1:158,0,128:27:10,17	0/1:141,0,121:19:8,11	0/1:112,0,125:13:7,6	0/0:0,48,186:16:16,0	0/0:0,69,189:23:23,0	0/1:86,0,116:10:6,4	0/0:0,42,183:14:14,0
NC_035161.1	18488541	Nsi_99	G	C	999	.	AC1=25;AF1=0.132896;BQB=0;DP=9800;DP4=0,5367,0,240;FQ=999;G3=0.837198,1.20477e-05,0.16279;HWE=4.25933e-15;MQ=42;MQ0F=0.000510204;MQB=0.0375716;PV4=1,0,4.4406e-21,0.241371;RPB=0.998554;SGB=-3177.02;VDB=0	GT:PL:DP:AD	./.:41,12,0:4:0,4	0/0:0,85,183:48:44,4	0/0:0,232,213:77:77,0	0/0:0,124,193:57:54,3	0/0:0,150,200:62:59,2	0/0:0,229,213:76:76,0	0/0:0,102,188:55:50,4	0/0:0,87,183:44:41,3	0/0:0,255,226:95:95,0	0/0:0,255,244:120:120,0	./.:41,12,0:4:0,4	./.:34,9,0:3:0,3	0/0:0,130,195:49:48,1	0/0:0,255,236:107:107,0	0/0:0,126,195:53:51,2	./.:41,12,0:4:0,4	1/1:55,33,0:12:0,11	1/1:54,30,0:11:0,10	0/1:34,0,9:9:1,8	1/1:53,21,0:7:0,7	0/0:0,132,195:69:64,5	0/0:0,131,196:64:60,4	0/0:0,255,244:115:115,0	0/0:0,135,195:56:54,2	0/0:0,118,190:46:44,1	0/0:0,255,241:119:118,0	./.:41,12,0:4:0,4	0/0:0,132,195:60:57,3	0/0:0,133,195:50:49,1	0/0:0,136,195:51:50,1	0/0:0,148,198:55:54,1	0/0:0,89,187:40:38,2	0/0:0,133,196:65:61,4	1/1:50,18,0:6:0,6	0/0:0,154,199:57:56,1	0/0:0,171,203:80:74,4	0/0:0,255,244:116:116,0	0/0:0,87,184:52:47,5	0/0:0,198,206:73:71,1	0/0:0,104,189:50:47,3	0/0:0,226,212:75:75,0
NC_035161.1	18572273	Pst_196	G	A	999	.	AC1=11;AF1=0.0618397;BQB=0.848186;DP=2432;DP4=0,2278,0,153;FQ=999;MQ=42;MQ0F=0.000411184;MQB=0.857602;PV4=1,0.0883333,0.00113994,1;RPB=1;SGB=169.839;VDB=0	GT:PL:DP:AD	0/1:158,0,152:62:29,33	0/0:0,36,178:12:12,0	0/0:0,54,188:18:18,0	0/0:0,63,189:21:21,0	0/0:0,33,175:11:11,0	0/0:0,63,189:21:21,0	0/0:0,75,191:25:25,0	0/0:0,84,191:28:28,0	0/0:0,135,194:45:45,0	0/0:0,45,181:15:15,0	0/0:0,51,183:17:17,0	0/0:0,87,191:29:29,0	0/1:77,0,52:5:2,3	0/0:0,42,181:14:14,0	0/0:0,54,189:18:18,0	0/0:0,15,159:17:16,1	0/0:0,63,190:21:21,0	0/1:132,0,156:25:15,10	0/0:0,102,190:34:34,0	0/1:133,0,159:38:24,14	0/0:0,51,187:17:17,0	0/0:0,18,139:6:6,0	0/0:0,21,149:7:7,0	0/0:0,66,190:22:22,0	0/0:0,154,195:52:51,0	0/1:126,0,153:26:15,10	0/1:142,0,137:23:11,12	0/0:0,102,191:35:34,0	0/0:0,72,190:24:24,0	0/0:0,69,191:23:23,0	0/0:0,93,192:31:31,0	0/0:0,90,190:30:30,0	0/0:0,72,190:24:24,0	0/0:0,96,192:32:32,0	0/0:0,78,191:26:26,0	0/0:0,78,190:26:26,0	0/0:0,75,189:25:25,0	0/0:0,57,188:19:19,0	0/0:0,87,191:29:29,0	0/0:0,151,198:50:50,0	0/0:0,114,194:38:38,0
NC_035161.1	18599953	Pst_197	C	A	999	.	AC1=25;AF1=0.139647;BQB=0.149349;DP=2821;DP4=2409,0,412,0;FQ=999;MQ=36;MQ0F=0.00212691;MQB=0;PV4=1,1,0,1;RPB=1;SGB=236.161;VDB=0	GT:PL:DP:AD	0/0:0,255,225:96:96,0	0/0:0,57,172:19:19,0	0/0:0,42,181:14:14,0	0/0:0,57,186:19:19,0	0/0:0,45,183:15:15,0	0/0:0,75,191:25:25,0	0/0:0,84,190:28:28,0	0/0:0,78,190:26:26,0	0/1:82,0,81:43:21,22	0/1:83,0,64:17:7,10	0/1:53,0,139:15:9,6	0/1:71,0,138:22:12,10	0/0:0,63,188:21:21,0	0/0:0,24,151:8:8,0	0/0:0,93,191:31:31,0	0/1:90,0,75:13:4,9	0/1:28,0,153:23:18,5	0/0:0,60,184:20:20,0	0/1:85,0,145:38:16,22	0/0:0,96,190:32:32,0	0/0:0,39,179:13:13,0	0/0:0,39,180:13:13,0	0/0:0,33,154:11:11,0	0/0:0,84,191:28:28,0	0/0:0,220,210:73:73,0	0/0:0,81,181:27:27,0	0/0:0,57,189:19:19,0	0/0:0,102,188:34:34,0	0/0:0,81,187:27:27,0	0/0:0,71,186:29:28,1	0/0:0,111,191:37:37,0	0/0:0,108,190:36:36,0	0/0:0,96,190:32:32,0	0/0:0,102,190:34:34,0	0/0:0,57,177:27:26,1	0/0:0,102,190:34:34,0	0/1:44,0,84:26:19,7	0/0:0,76,187:30:29,1	0/1:81,0,157:36:19,17	0/0:0,135,196:45:45,0	0/1:82,0,148:47:21,26
NC_035161.1	18620457	Pst_198	T	C	999	.	AC1=11;AF1=0.0616823;BQB=0.987838;DP=1102;DP4=1046,0,56,0;FQ=999;MQ=41;MQ0F=0.00362976;MQB=0.994576;PV4=1,1,1,1;RPB=1;SGB=59.0902;VDB=0	GT:PL:DP:AD	0/0:0,93,181:31:31,0	0/0:0,21,149:7:7,0	0/1:63,0,129:10:7,3	0/0:0,18,139:6:6,0	./.:0,9,90:3:3,0	0/1:136,0,61:11:3,8	0/0:0,36,178:12:12,0	0/0:0,51,187:17:17,0	0/1:116,0,101:11:5,6	0/1:21,0,96:5:4,1	0/0:0,15,124:5:5,0	0/0:0,30,170:10:10,0	./.:0,12,102:4:4,0	0/0:0,21,148:7:7,0	0/0:0,18,137:6:6,0	0/1:106,0,86:9:4,5	0/0:0,30,170:10:10,0	0/0:0,45,146:15:15,0	0/0:0,54,189:18:18,0	0/0:0,30,147:10:10,0	0/0:0,24,157:8:8,0	0/0:0,15,124:5:5,0	0/0:0,15,118:5:5,0	0/1:117,0,144:17:10,7	0/0:0,63,189:21:21,0	0/1:86,0,116:10:6,4	0/0:0,21,134:7:7,0	0/0:0,39,181:13:13,0	./.:0,6,66:2:2,0	0/0:0,36,173:12:12,0	0/0:0,33,171:11:11,0	0/0:0,42,183:14:14,0	0/0:0,33,175:11:11,0	0/1:122,0,123:14:7,7	0/0:0,48,184:16:16,0	0/0:0,33,175:11:11,0	0/0:0,21,149:7:7,0	0/0:0,42,183:14:14,0	0/0:0,60,190:20:20,0	0/0:0,60,190:20:20,0	0/0:0,54,189:18:18,0
NC_035161.1	18633093	Pst_199	G	C	999	.	AC1=163;AF1=0.882987;BQB=8.3019e-15;DP=9320;DP4=0,1042,0,8272;FQ=999;MQ=39;MQ0F=0.00246781;MQB=0;PV4=1,2.38383e-12,9.82196e-06,0.137492;RPB=0.99559;SGB=292.645;VDB=0	GT:PL:DP:AD	1/1:255,255,0:223:2,221	0/1:141,0,95:52:13,39	0/1:148,0,158:57:30,27	1/1:193,141,0:47:0,47	1/1:194,138,0:46:0,46	1/1:229,255,0:110:0,110	1/1:225,255,0:104:0,103	1/1:226,255,0:103:0,103	1/1:255,255,0:145:0,143	1/1:192,151,0:50:0,50	1/1:192,135,0:45:0,45	1/1:214,247,0:83:0,82	0/1:156,0,147:46:20,25	1/1:186,87,0:29:0,29	1/1:217,248,0:89:1,88	1/1:192,148,0:50:0,49	1/1:202,195,0:72:1,70	1/1:209,255,0:85:0,85	1/1:252,255,0:134:0,133	1/1:249,255,0:137:0,136	1/1:189,115,0:44:1,43	1/1:190,120,0:40:0,40	0/1:144,0,132:23:10,13	0/1:160,0,149:104:45,59	1/1:255,255,0:190:0,190	1/1:223,255,0:99:0,98	1/1:205,205,0:69:0,68	1/1:231,255,0:133:1,132	1/1:214,255,0:85:0,85	1/1:234,255,0:116:1,115	1/1:220,255,0:91:0,91	1/1:216,255,0:87:0,87	1/1:248,255,0:136:0,136	0/1:148,0,123:118:67,51	1/1:228,255,0:106:0,105	1/1:221,255,0:98:0,98	0/1:150,0,157:84:41,42	1/1:255,255,0:148:0,148	1/1:231,255,0:112:0,111	1/1:255,255,0:189:0,189	1/1:255,255,0:147:0,146
NC_035161.1	18633263	Pst_200	A	G	999	.	AC1=72;AF1=0.390197;BQB=0.00192863;DP=2269;DP4=1326,0,942,0;FQ=999;MQ=42;MQ0F=0.00220361;MQB=0.00287217;PV4=1,0.00139391,0.000574414,0.376059;RPB=0.999983;SGB=401.002;VDB=0	GT:PL:DP:AD	0/1:128,0,157:26:16,10	0/0:0,30,160:10:10,0	0/0:0,48,186:16:16,0	0/0:0,39,181:13:13,0	1/1:186,57,0:19:0,19	0/0:0,66,189:22:22,0	0/1:151,0,40:22:4,18	0/1:149,0,143:26:12,14	0/0:0,117,192:39:39,0	0/0:0,45,184:15:15,0	0/0:0,39,181:13:13,0	0/0:0,66,189:22:22,0	0/0:0,42,183:14:14,0	0/1:99,0,119:12:7,5	1/1:186,60,0:20:0,20	0/0:0,36,172:12:12,0	0/1:149,0,127:24:10,14	0/1:139,0,117:17:7,10	0/0:0,90,192:30:30,0	0/1:109,0,155:24:15,8	0/1:118,0,86:10:4,6	0/1:97,0,132:15:9,6	0/0:0,45,179:15:15,0	0/0:0,66,189:22:22,0	0/0:0,172,201:57:57,0	0/1:149,0,120:21:8,13	0/1:143,0,132:20:9,11	0/1:157,0,134:30:12,18	0/1:137,0,156:29:17,12	0/1:136,0,126:18:8,10	0/1:145,0,144:27:13,14	0/1:157,0,124:37:12,25	0/1:152,0,142:26:12,14	0/1:146,0,147:28:14,14	0/1:154,0,128:29:11,18	0/1:156,0,119:36:12,24	0/0:0,66,189:22:22,0	1/1:189,69,0:23:0,23	0/0:0,99,190:33:33,0	1/1:196,144,0:48:0,48	0/0:0,105,192:35:35,0
NC_035161.1	18638430	Pst_201	G	C	999	.	AC1=140;AF1=0.756943;BQB=3.0962e-06;DP=2472;DP4=679,0,1792,0;FQ=999;MQ=41;MQ0F=0.0469256;MQB=3.40266e-07;PV4=1,1,1,1;RPB=1.92977e-09;SGB=87.9037;VDB=0	GT:PL:DP:AD	0/1:155,0,136:60:23,37	1/1:163,30,0:10:0,10	0/1:123,0,99:12:5,7	1/1:188,69,0:23:0,23	1/1:156,27,0:10:0,9	1/1:191,108,0:36:0,36	1/1:184,60,0:20:0,20	1/1:188,72,0:24:0,24	0/1:137,0,154:46:26,20	0/1:140,0,73:16:5,11	0/1:144,0,90:17:6,11	0/1:139,0,128:24:12,12	0/0:0,27,155:9:9,0	1/1:148,21,0:7:0,7	1/1:189,78,0:26:0,26	0/1:123,0,78:11:4,7	0/1:129,0,121:15:7,8	0/1:144,0,42:16:4,12	0/1:151,0,153:43:22,21	0/1:153,0,114:31:10,21	1/1:171,36,0:12:0,12	1/1:163,27,0:9:0,9	1/1:139,18,0:6:0,6	0/1:117,0,153:24:15,9	1/1:195,160,0:53:0,53	1/1:194,135,0:45:0,45	0/1:129,0,116:15:7,8	1/1:189,84,0:28:0,28	1/1:182,42,0:14:0,14	1/1:188,81,0:27:0,27	1/1:192,111,0:37:0,37	1/1:189,69,0:23:0,23	1/1:186,75,0:26:0,25	0/1:146,0,140:31:16,15	1/1:188,81,0:27:0,27	1/1:188,90,0:31:0,30	0/1:151,0,123:25:9,16	1/1:191,108,0:36:0,36	0/1:149,0,146:33:17,16	1/1:196,151,0:50:0,50	0/1:131,0,145:25:14,11
NC_035161.1	18639829	Pst_202	T	G	999	.	AC1=43;AF1=0.235501;BQB=0.737211;DP=1532;DP4=932,0,600,0;FQ=999;MQ=41;MQ0F=0.00261097;MQB=0;PV4=1,0.0331031,8.0581e-40,1;RPB=1;SGB=526.504;VDB=0	GT:PL:DP:AD	0/1:118,7,0:43:4,39	0/1:124,0,64:11:4,7	0/0:0,36,178:12:12,0	0/0:0,33,174:11:11,0	./.:0,12,110:4:4,0	0/0:0,57,189:19:19,0	0/0:0,39,181:13:13,0	0/0:0,27,165:9:9,0	0/1:154,0,159:53:28,25	0/1:106,0,88:9:4,5	0/1:89,0,134:13:8,5	0/1:147,0,113:19:7,12	0/1:109,0,46:7:2,5	0/0:0,21,149:7:7,0	0/0:0,30,170:10:10,0	0/1:124,0,63:10:3,7	0/1:95,0,49:6:2,4	0/1:143,0,28:12:2,10	0/1:156,0,141:32:13,19	1/1:166,36,0:24:1,23	0/0:0,18,128:6:6,0	./.:0,12,110:4:4,0	0/1:90,0,90:8:4,4	0/0:0,54,189:18:18,0	0/0:0,135,197:45:45,0	0/0:0,81,190:27:27,0	0/1:145,0,25:14:2,12	0/0:0,66,191:22:22,0	0/0:0,21,149:7:7,0	0/0:0,30,170:10:10,0	0/0:0,54,187:18:18,0	0/0:0,48,185:16:16,0	0/0:0,30,170:10:10,0	0/1:153,0,98:19:6,13	0/0:0,30,170:10:10,0	0/0:0,48,187:16:16,0	1/1:192,87,0:29:0,29	0/0:0,24,152:8:8,0	0/1:156,0,144:36:15,21	0/0:0,33,175:11:11,0	0/1:153,0,153:30:15,15
NC_035161.1	18645708	Pst_204	C	T	999	.	AC1=35;AF1=0.191229;BQB=0.313035;DP=1917;DP4=0,1559,0,358;FQ=999;G3=0.741041,0.135486,0.123473;HWE=1.50801e-06;MQ=42;MQ0F=0.00365154;MQB=0.348757;PV4=1,1,4.96209e-05,1;RPB=0.9966;SGB=266.251;VDB=0	GT:PL:DP:AD	0/0:0,184,204:61:61,0	0/0:0,39,178:13:13,0	0/1:106,0,75:9:4,5	0/0:0,36,178:12:12,0	0/0:0,39,181:13:13,0	0/1:155,0,95:26:7,19	0/0:0,51,186:17:17,0	0/0:0,63,190:21:21,0	0/1:152,0,152:38:19,19	0/1:72,0,80:7:4,3	0/0:0,45,185:15:15,0	0/0:0,60,188:20:20,0	./.:0,9,90:3:3,0	0/1:109,0,46:7:2,5	0/1:131,0,118:15:7,8	0/1:43,0,121:8:6,2	0/0:0,54,185:18:18,0	0/0:0,51,185:17:17,0	0/0:0,108,193:36:36,0	0/0:0,93,191:31:31,0	0/0:0,21,149:7:7,0	0/0:0,30,165:10:10,0	0/0:0,27,161:9:9,0	1/1:189,54,0:18:0,18	0/0:0,128,193:48:47,1	1/1:161,21,0:19:1,18	0/0:0,45,185:15:15,0	0/0:0,84,190:28:28,0	0/0:0,36,178:12:12,0	0/0:0,84,191:28:28,0	0/0:0,69,190:23:23,0	0/0:0,72,190:24:24,0	0/0:0,57,185:20:19,0	0/0:0,84,189:28:28,0	0/0:0,75,191:25:25,0	0/0:0,45,184:15:15,0	0/0:0,57,188:19:19,0	0/0:0,69,189:23:23,0	0/0:0,75,190:25:25,0	0/0:0,105,192:36:35,0	0/0:0,54,187:18:18,0
NC_035161.1	18790029	Pst_205	T	A	999	.	AC1=15;AF1=0.0820054;BQB=0.682206;DP=1338;DP4=1245,0,93,0;FQ=999;G3=0.861668,0.107428,0.0309043;HWE=0.0369356;MQ=41;MQ0F=0.00224215;MQB=3.20525e-06;PV4=1,0.22673,1,1;RPB=1;SGB=103.919;VDB=0	GT:PL:DP:AD	0/0:0,108,193:36:36,0	0/1:93,0,72:7:3,4	./.:84,9,0:3:0,3	0/0:0,30,169:10:10,0	0/0:0,21,149:7:7,0	0/0:0,21,145:7:7,0	0/0:0,33,175:11:11,0	0/0:0,72,191:24:24,0	0/0:0,81,190:27:27,0	0/0:0,42,183:14:14,0	0/0:0,27,162:9:9,0	0/0:0,45,185:15:15,0	0/1:106,0,88:9:4,5	./.:0,9,74:3:3,0	0/0:0,24,149:8:8,0	./.:0,12,110:4:4,0	0/0:0,27,165:9:9,0	0/0:0,30,170:10:10,0	0/0:0,66,190:22:22,0	0/0:0,39,181:13:13,0	0/0:0,18,131:6:6,0	0/0:0,18,137:6:6,0	0/1:52,0,77:5:3,2	./.:0,0,0:0:0,0	0/0:0,84,190:29:28,0	1/1:165,27,0:9:0,9	0/0:0,36,178:12:12,0	0/0:0,63,190:21:21,0	0/0:0,45,182:15:15,0	0/0:0,60,190:20:20,0	0/0:0,48,184:16:16,0	0/0:0,42,183:14:14,0	0/0:0,54,189:18:18,0	0/0:0,48,181:16:16,0	0/0:0,36,173:12:12,0	0/0:0,69,191:23:23,0	0/0:0,39,181:13:13,0	0/0:0,54,189:18:18,0	0/0:0,78,190:26:26,0	0/0:0,120,194:40:40,0	0/0:0,63,186:21:21,0
NC_035161.1	18790660	Pst_206	T	C	999	.	AC1=15;AF1=0.0853665;BQB=0;DP=1657;DP4=1506,0,142,0;FQ=999;MQ=42;MQ0F=0.0018105;MQB=0.689669;PV4=1,0,0.00202828,1;RPB=1;SGB=77.6784;VDB=0	GT:PL:DP:AD	0/0:0,123,194:41:41,0	0/0:0,18,119:6:6,0	0/1:63,0,139:16:9,7	0/0:0,33,165:11:11,0	0/0:0,39,178:13:13,0	0/1:56,0,120:17:10,7	0/0:0,30,161:10:10,0	0/0:0,30,166:10:10,0	0/0:0,99,190:33:33,0	0/0:0,21,140:7:7,0	0/0:0,21,148:7:7,0	0/0:0,60,186:20:20,0	0/0:0,15,124:5:5,0	./.:40,6,0:2:0,2	0/1:71,0,66:15:6,9	0/1:63,0,66:9:3,6	0/0:0,21,134:7:7,0	0/0:0,60,187:20:20,0	0/0:0,99,188:33:33,0	0/0:0,72,190:24:24,0	0/0:0,18,128:6:6,0	./.:0,12,90:4:4,0	./.:0,12,106:4:4,0	1/1:110,54,0:18:0,18	0/0:0,99,189:33:33,0	0/1:78,0,121:20:8,12	0/0:0,30,163:11:10,0	0/0:0,42,177:14:14,0	0/0:0,51,185:17:17,0	0/0:0,51,186:17:17,0	0/0:0,45,183:15:15,0	0/0:0,102,190:35:34,0	0/0:0,48,186:16:16,0	0/0:0,45,181:15:15,0	0/0:0,42,175:15:14,0	0/0:0,51,185:17:17,0	0/0:0,54,185:18:18,0	0/0:0,60,188:20:20,0	0/0:0,75,188:25:25,0	0/0:0,84,190:28:28,0	0/0:0,75,190:25:25,0
NC_035161.1	18821940	Pst_207	G	C	999	.	AC1=38;AF1=0.209603;BQB=0.717552;DP=1111;DP4=0,894,0,217;FQ=999;MQ=42;MQ0F=0.00630063;MQB=0.929775;PV4=1,0.0355779,0.223486,1;RPB=0.998691;SGB=64.893;VDB=0	GT:PL:DP:AD	0/0:0,120,195:40:40,0	0/1:138,0,28:12:2,10	0/0:0,48,184:16:16,0	0/1:49,0,79:6:4,2	0/0:0,18,139:6:6,0	0/1:149,0,103:17:6,11	0/1:108,0,140:15:9,6	0/1:110,0,132:14:8,6	0/0:0,66,188:22:22,0	0/0:0,21,149:7:7,0	0/1:74,0,74:6:3,3	0/1:95,0,134:13:8,5	0/0:0,36,176:12:12,0	0/1:52,0,77:5:3,2	0/0:0,33,174:11:11,0	0/0:0,21,141:7:7,0	0/0:0,36,178:12:12,0	0/0:0,33,174:11:11,0	0/1:140,0,140:20:10,10	0/0:0,27,165:9:9,0	./.:110,12,0:4:0,4	0/1:3,0,142:11:10,1	./.:57,0,27:3:1,2	0/0:0,36,169:12:12,0	1/1:187,72,0:24:0,24	0/0:0,69,191:23:23,0	0/0:0,27,165:9:9,0	0/1:106,0,145:16:10,6	0/1:46,0,109:7:5,2	0/1:69,0,108:8:5,3	0/1:86,0,118:10:6,4	0/1:104,0,88:9:4,5	0/1:69,0,108:8:5,3	0/1:110,0,139:16:9,7	0/1:112,0,125:13:7,6	0/1:114,0,114:12:6,6	0/0:0,39,180:13:13,0	0/0:0,48,186:16:16,0	0/1:136,0,119:16:7,9	0/0:0,57,188:19:19,0	0/0:0,48,184:16:16,0
NC_035161.1	18825864	Pst_208	C	G	999	.	AC1=112;AF1=0.608891;BQB=0.960786;DP=3416;DP4=1342,0,2074,0;FQ=999;MQ=42;MQ0F=0.00322014;MQB=0.460953;PV4=1,0.404295,0.0416871,1;RPB=1;SGB=232.262;VDB=0	GT:PL:DP:AD	0/1:162,0,147:89:38,51	1/1:189,72,0:24:0,24	1/1:189,57,0:19:0,19	0/1:143,0,150:25:13,12	0/0:0,69,191:23:23,0	1/1:194,123,0:41:0,41	0/1:159,0,138:30:12,18	0/1:141,0,151:24:13,11	1/1:208,202,0:67:0,67	1/1:190,72,0:24:0,24	1/1:189,54,0:18:0,18	1/1:191,87,0:29:0,29	1/1:189,72,0:24:0,24	1/1:183,42,0:14:0,14	0/1:155,0,153:35:17,18	1/1:183,42,0:14:0,14	0/1:97,0,148:17:11,6	0/1:157,0,117:27:9,18	1/1:198,151,0:50:0,50	0/1:159,0,150:43:19,24	0/1:83,0,118:10:6,4	0/1:141,0,78:13:4,9	1/1:187,54,0:18:0,18	1/1:194,111,0:37:0,37	1/1:235,255,0:103:0,103	1/1:197,135,0:45:0,45	0/1:148,0,115:18:7,11	0/1:153,0,158:52:28,24	0/1:159,0,142:38:15,23	0/1:157,0,149:41:18,23	0/1:155,0,153:43:22,21	0/1:159,0,148:52:22,30	0/1:143,0,158:34:20,14	1/1:194,117,0:39:0,39	0/1:155,0,153:43:20,23	0/1:140,0,158:45:28,17	1/1:191,90,0:30:0,30	0/0:0,132,197:44:44,0	1/1:201,163,0:54:0,54	0/0:0,163,199:54:54,0	0/1:152,0,159:45:24,21
NC_035161.1	18836353	Pst_209	C	T	999	.	AC1=25;AF1=0.136834;BQB=0.990603;DP=1409;DP4=0,1202,0,207;FQ=999;MQ=42;MQ0F=0.00141945;MQB=0.14308;PV4=1,0.119267,0.000212186,0.23608;RPB=0.998353;SGB=51.431;VDB=0	GT:PL:DP:AD	0/0:0,90,186:31:30,0	0/0:0,36,171:12:12,0	0/0:0,27,150:9:9,0	0/0:0,30,165:10:10,0	0/0:0,24,129:8:8,0	0/0:0,33,170:11:11,0	0/0:0,54,180:18:18,0	0/0:0,27,154:9:9,0	0/1:153,0,112:25:10,15	0/1:103,0,18:9:2,7	0/1:115,0,43:8:2,6	0/1:114,0,72:11:4,7	0/0:0,15,113:5:5,0	0/0:0,18,111:6:6,0	0/0:0,30,167:10:10,0	0/1:71,0,88:8:4,4	0/1:52,0,138:13:10,3	0/0:0,33,162:11:11,0	0/1:102,0,144:24:16,8	0/0:0,51,180:17:17,0	0/0:0,33,163:11:11,0	0/0:0,18,120:6:6,0	0/0:0,15,118:5:5,0	0/0:0,42,175:14:14,0	0/0:0,126,189:43:42,0	0/0:3,0,128:12:10,1	0/0:0,48,176:16:16,0	0/0:0,54,184:18:18,0	0/0:0,45,162:15:15,0	0/0:0,60,183:20:20,0	0/0:0,33,168:11:11,0	0/0:0,48,163:16:16,0	0/0:0,33,147:11:11,0	0/0:0,54,179:18:18,0	0/0:0,51,181:17:17,0	0/0:0,57,183:19:19,0	0/1:116,0,78:11:4,7	0/0:0,69,184:23:23,0	0/1:129,0,105:20:7,13	0/0:0,60,180:20:20,0	0/1:144,0,128:28:13,15
NC_035161.1	18857843	Pst_210	C	A	999	.	AC1=161;AF1=0.871472;BQB=0;DP=5051;DP4=0,712,0,3994;FQ=999;MQ=42;MQ0F=0.00118788;MQB=0.699049;PV4=1,0,0.0374179,1;RPB=0.999091;SGB=109.511;VDB=0	GT:PL:DP:AD	0/1:103,0,161:125:62,62	1/1:121,81,0:39:1,38	1/1:144,66,0:22:0,22	0/1:98,0,155:31:18,13	0/1:107,0,97:18:6,12	1/1:134,148,0:49:0,49	1/1:154,172,0:57:0,57	1/1:140,138,0:46:0,46	1/1:164,255,0:89:0,89	1/1:134,75,0:26:0,25	1/1:145,105,0:35:0,35	1/1:133,123,0:41:0,41	1/1:145,81,0:27:0,27	1/1:138,57,0:19:0,19	0/1:102,0,157:41:22,19	1/1:138,63,0:21:0,21	0/1:101,0,139:27:13,14	0/1:107,0,155:45:26,19	1/1:154,235,0:78:0,78	0/1:102,0,156:62:34,28	1/1:137,72,0:24:0,24	1/1:140,66,0:22:0,22	1/1:137,78,0:26:0,26	1/1:148,193,0:64:0,64	1/1:191,255,0:137:0,137	1/1:141,175,0:58:0,58	0/1:104,0,151:49:23,25	1/1:148,193,0:64:0,64	1/1:143,108,0:36:0,36	1/1:143,172,0:57:0,57	1/1:147,166,0:55:0,55	1/1:149,214,0:74:0,71	1/1:143,160,0:53:0,53	1/1:141,81,0:27:0,27	1/1:149,202,0:67:0,67	1/1:125,127,0:59:2,57	1/1:139,117,0:40:0,39	0/1:99,0,148:58:26,32	1/1:145,181,0:60:0,60	0/1:100,0,144:98:41,56	0/1:96,0,154:76:37,38
NC_035161.1	18859504	Nsi_100	T	A	999	.	AC1=37;AF1=0.201413;BQB=0.673245;DP=2679;DP4=0,2072,0,607;FQ=999;MQ=42;MQ0F=0.000746547;MQB=0.773621;PV4=1,0.00837582,0.0397973,1;RPB=1;SGB=311.865;VDB=0	GT:PL:DP:AD	0/0:0,78,189:26:26,0	0/1:156,0,143:30:13,17	0/0:0,75,190:25:25,0	0/1:156,0,100:31:9,22	0/0:0,123,195:41:41,0	0/1:144,0,140:23:11,12	0/1:151,0,150:31:16,15	0/0:0,78,190:26:26,0	0/0:0,96,190:32:32,0	0/0:0,102,191:34:34,0	0/1:136,0,142:25:14,11	0/1:145,0,121:22:10,12	0/0:0,75,190:25:25,0	0/1:115,0,155:38:26,12	0/0:0,90,174:47:45,2	0/0:0,66,188:22:22,0	0/0:0,120,194:40:40,0	0/0:0,123,193:41:41,0	0/1:152,0,150:32:16,16	0/0:0,126,193:42:42,0	0/0:0,117,194:39:39,0	0/1:133,0,136:20:10,10	0/1:141,0,157:36:21,15	0/0:0,33,172:11:11,0	1/1:190,99,0:33:0,33	0/0:0,120,192:40:40,0	0/0:0,78,190:26:26,0	0/0:0,96,189:32:32,0	0/0:0,87,191:29:29,0	0/0:0,75,191:25:25,0	0/1:151,0,125:23:9,14	0/1:148,0,128:29:12,17	0/1:157,0,150:39:18,21	1/1:200,184,0:61:0,61	0/0:0,102,192:34:34,0	0/1:156,0,153:40:20,20	0/1:158,0,147:46:20,26	0/0:0,75,190:25:25,0	0/1:152,0,151:41:19,22	0/1:139,0,112:17:7,10	0/0:0,99,191:34:33,0
NC_035161.1	18860182	Pst_211	C	T	999	.	AC1=75;AF1=0.409282;BQB=0;DP=1384;DP4=1,876,0,497;FQ=999;G3=0.405708,0.371133,0.223159;HWE=0.0308018;MQ=39;MQ0F=0.00144509;MQB=0;MQSB=1;PV4=1,0,0,0.216382;RPB=0.99753;SGB=89.8338;VDB=0	GT:PL:DP:AD	0/0:0,114,191:39:38,0	0/1:37,0,85:8:4,4	0/1:20,0,82:6:4,2	0/1:13,0,98:7:5,2	./.:0,12,110:4:4,0	1/1:95,54,0:18:0,18	0/1:28,0,135:16:10,6	0/0:0,42,177:14:14,0	0/1:38,0,149:24:16,8	./.:16,0,30:2:1,1	1/1:89,27,0:9:0,9	1/1:79,24,0:8:0,8	0/0:0,15,126:5:5,0	1/1:73,15,0:5:0,5	0/1:59,0,70:11:4,7	1/1:82,24,0:8:0,8	0/1:25,0,128:13:9,4	0/0:0,42,170:14:14,0	1/1:93,48,0:16:0,16	0/0:0,42,181:14:14,0	0/0:0,36,178:12:12,0	./.:13,0,57:3:2,1	0/1:14,0,117:8:6,2	1/1:81,39,0:13:0,13	1/1:101,96,0:32:0,32	0/0:0,81,187:28:27,0	0/0:0,48,182:16:16,0	0/0:0,66,226:22:22,0	0/0:0,33,165:11:11,0	0/0:0,63,187:21:21,0	0/1:41,0,137:17:11,6	0/1:51,0,117:13:7,6	0/1:9,0,143:12:10,2	1/1:97,48,0:16:0,16	0/0:0,51,176:17:17,0	0/1:62,0,109:18:8,10	1/1:91,39,0:13:0,13	0/0:0,51,176:17:17,0	1/1:101,66,0:22:0,22	0/0:0,84,185:28:28,0	0/1:48,0,148:21:12,9
NC_035161.1	18861669	Pst_213	C	G	999	.	AC1=40;AF1=0.217055;BQB=5.07304e-22;DP=4924;DP4=3906,0,1009,0;FQ=999;MQ=42;MQ0F=0.000609261;MQB=0.793009;PV4=1,0,3.67602e-05,0.237326;RPB=0.999228;SGB=397.547;VDB=0	GT:PL:DP:AD	0/0:0,255,248:121:121,0	0/0:0,114,194:38:38,0	0/1:145,0,153:30:16,14	0/0:0,84,190:28:28,0	0/0:0,69,191:23:23,0	0/1:137,0,156:56:34,22	0/0:0,190,207:63:63,0	0/0:0,178,202:59:59,0	0/1:158,0,143:98:40,58	0/1:137,0,151:35:20,14	0/1:140,0,116:21:8,13	0/1:148,0,159:42:23,19	0/0:0,60,189:20:20,0	0/1:96,0,147:18:11,6	0/1:156,0,148:54:23,31	1/1:144,11,0:25:2,23	0/1:151,0,152:42:20,21	0/0:0,135,196:45:45,0	0/1:156,0,150:88:39,49	0/0:0,160,199:53:53,0	0/0:0,51,186:17:17,0	0/0:0,66,188:22:22,0	0/0:0,48,182:16:16,0	1/1:194,138,0:46:0,46	0/0:0,255,245:116:116,0	0/0:0,187,205:62:62,0	0/0:0,129,195:43:43,0	0/0:0,196,208:65:65,0	0/0:0,138,197:46:46,0	0/0:0,187,204:62:62,0	0/0:0,144,199:59:57,2	0/0:0,190,206:63:63,0	0/0:0,202,210:67:67,0	0/0:0,132,196:44:44,0	0/0:0,160,200:53:53,0	0/0:0,187,203:63:62,0	0/1:152,0,154:44:21,23	0/0:0,172,200:57:57,0	0/1:155,0,155:57:28,29	0/0:0,255,248:120:120,0	0/1:146,0,158:71:40,31
NC_035161.1	18921502	Pst_214	T	C	999	.	AC1=136;AF1=0.736374;BQB=0.612443;DP=3080;DP4=0,766,0,2314;FQ=999;MQ=42;MQ0F=0.00194805;MQB=0.993091;PV4=1,0.000914029,0.433119,1;RPB=1;SGB=133.857;VDB=0	GT:PL:DP:AD	0/1:155,0,130:77:27,50	1/1:191,81,0:27:0,27	1/1:185,45,0:15:0,15	0/1:130,0,130:16:8,8	0/1:140,0,75:14:4,10	1/1:195,135,0:45:0,45	1/1:192,102,0:34:0,34	1/1:192,102,0:34:0,34	0/1:156,0,156:54:27,27	0/1:97,0,134:13:8,5	0/1:130,0,12:8:1,7	0/1:146,0,147:24:12,12	1/1:175,33,0:11:0,11	1/1:182,45,0:15:0,15	0/1:157,0,100:23:7,16	0/1:147,0,112:20:8,12	0/0:0,60,190:20:20,0	0/1:147,0,155:28:15,13	0/1:152,0,156:38:20,18	0/1:156,0,150:39:19,20	1/1:182,48,0:16:0,16	1/1:175,33,0:11:0,11	1/1:149,21,0:7:0,7	1/1:192,102,0:34:0,34	1/1:216,235,0:78:0,78	1/1:191,99,0:33:0,33	0/1:108,0,137:15:9,6	1/1:172,75,0:37:1,36	1/1:190,84,0:28:0,28	1/1:191,102,0:34:0,34	1/1:193,105,0:35:0,35	1/1:195,129,0:43:0,43	1/1:192,99,0:33:0,33	1/1:189,93,0:31:0,31	1/1:191,84,0:28:0,28	1/1:200,157,0:52:0,52	0/1:130,0,158:26:16,10	0/1:159,0,130:34:12,22	0/1:144,0,156:30:16,14	0/1:154,0,157:41:21,20	0/0:0,138,197:46:46,0
NC_035161.1	18926975	Pst_215	G	A	999	.	AC1=27;AF1=0.148241;BQB=0.995293;DP=1280;DP4=757,0,523,0;FQ=999;G3=0.813378,2.96371e-06,0.186619;HWE=8.57453e-16;MQ=29;MQ0F=0.288281;MQB=0;PV4=1,1,0,1;RPB=0.999838;SGB=68.7985;VDB=0	GT:PL:DP:AD	0/0:0,15,171:34:22,12	0/0:0,1,50:6:2,4	1/1:27,21,0:7:0,7	0/0:0,33,171:11:11,0	0/0:0,1,53:5:2,3	0/0:0,42,183:14:14,0	0/0:0,25,173:15:13,2	0/0:9,54,0:18:0,18	0/0:0,63,167:21:21,0	./.:0,12,94:4:4,0	0/0:0,36,165:12:12,0	0/0:0,21,127:7:7,0	0/0:0,7,112:7:5,2	./.:8,3,0:1:0,1	./.:0,6,47:2:2,0	0/0:0,15,74:5:5,0	0/0:0,33,149:11:11,0	0/0:0,5,135:16:8,8	0/0:0,45,176:15:15,0	0/0:0,23,175:17:14,3	0/0:12,18,0:6:0,6	0/0:0,4,96:7:4,3	1/1:47,15,0:5:0,5	./.:0,0,0:0:0,0	0/0:0,87,192:29:29,0	0/0:12,15,0:5:0,5	0/0:0,3,93:8:4,4	0/0:9,57,0:19:0,19	0/0:10,51,0:17:0,17	0/0:11,36,0:12:0,12	0/0:0,5,121:17:7,10	0/0:0,5,140:18:9,9	0/0:0,6,124:9:6,3	0/0:0,54,171:18:18,0	0/0:11,39,0:13:0,13	0/0:0,6,151:21:11,10	0/0:0,15,65:5:5,0	0/0:0,8,144:12:8,4	0/0:0,54,182:18:18,0	0/0:0,7,148:29:13,16	0/0:0,63,173:21:21,0
NC_035161.1	18933656	Pst_216	A	C	999	.	AC1=22;AF1=0.120267;BQB=0.0751941;DP=2530;DP4=0,2255,0,275;FQ=999;MQ=41;MQ0F=0.0027668;MQB=0;PV4=1,0.000165614,0,0.0256659;RPB=0.932901;SGB=44.4259;VDB=0	GT:PL:DP:AD	0/0:0,190,205:64:63,0	0/0:0,54,188:18:18,0	0/1:6,0,136:10:9,1	0/0:0,54,184:18:18,0	0/1:42,0,107:7:5,2	0/0:0,99,193:33:33,0	0/0:0,75,191:25:25,0	0/0:0,84,190:28:28,0	0/1:151,0,155:47:23,24	0/1:111,0,125:13:7,6	0/0:0,66,189:22:22,0	0/0:0,72,189:24:24,0	0/1:91,0,134:13:8,5	0/0:0,27,155:9:9,0	0/1:101,0,151:18:12,6	0/0:0,45,183:15:15,0	0/0:0,60,188:20:20,0	0/0:0,54,188:18:18,0	0/0:0,120,195:40:40,0	0/0:0,114,193:38:38,0	0/0:0,45,180:15:15,0	0/0:0,33,170:12:11,0	0/0:0,33,174:11:11,0	0/0:0,66,187:22:22,0	0/0:0,175,200:58:58,0	0/0:0,99,191:33:33,0	0/0:0,87,190:29:29,0	0/0:0,81,191:27:27,0	0/0:0,123,195:41:41,0	0/0:0,93,192:31:31,0	0/0:0,90,192:30:30,0	0/0:0,102,192:34:34,0	0/0:0,99,189:34:33,0	0/0:0,117,192:40:39,0	0/0:0,81,190:27:27,0	0/0:0,96,192:32:32,0	0/1:125,0,157:33:21,12	0/1:109,0,156:25:17,8	0/0:0,126,193:42:42,0	0/1:158,0,149:38:17,21	0/0:0,120,194:40:40,0
NC_035161.1	18937303	Pst_217	C	T	999	.	AC1=18;AF1=0.101205;BQB=0.0171437;DP=2163;DP4=0,1919,0,244;FQ=999;MQ=42;MQ0F=0.00184928;MQB=0.822166;PV4=1,1,0.000700321,0.418485;RPB=0.999912;SGB=96.2976;VDB=0	GT:PL:DP:AD	0/0:0,120,192:41:40,0	0/1:135,0,129:18:9,9	0/0:0,39,181:13:13,0	0/0:0,36,173:12:12,0	0/0:0,36,172:12:12,0	0/1:120,0,155:26:17,9	0/1:156,0,144:34:15,18	0/0:0,66,185:22:22,0	0/0:0,84,188:29:28,0	0/0:0,54,179:18:18,0	0/1:115,0,80:12:5,7	0/1:151,0,129:22:9,13	0/0:0,21,148:7:7,0	0/0:0,18,139:6:6,0	0/0:0,48,180:16:16,0	0/0:0,54,181:18:18,0	0/0:0,42,183:14:14,0	0/0:0,60,184:20:20,0	0/0:0,151,195:51:50,0	0/0:0,84,189:28:28,0	0/0:0,39,163:15:13,0	0/0:0,18,137:6:6,0	0/0:0,24,147:8:8,0	0/0:0,69,184:23:23,0	0/0:0,151,191:51:50,0	0/0:0,120,191:40:40,0	0/0:0,60,184:20:20,0	0/0:0,90,188:30:30,0	0/0:0,84,187:28:28,0	0/0:0,81,190:27:27,0	0/0:0,67,170:33:32,1	0/1:153,0,150:33:17,16	0/0:0,39,181:13:13,0	0/1:141,0,146:27:15,12	0/0:0,87,190:29:29,0	0/0:0,90,189:31:30,0	0/0:0,78,190:26:26,0	0/0:0,111,190:37:37,0	0/1:157,0,134:32:13,19	0/0:0,102,189:34:34,0	0/0:0,93,191:31:31,0
NC_035161.1	18939475	Pst_219	G	A	999	.	AC1=107;AF1=0.58292;BQB=0.000153515;DP=1932;DP4=0,651,0,1281;FQ=999;G3=0.226664,0.380457,0.392879;HWE=0.0433878;MQ=42;MQ0F=0.000517598;MQB=0.984427;PV4=1,1,0.0716891,1;RPB=0.998424;SGB=90.6358;VDB=0	GT:PL:DP:AD	0/0:0,123,192:42:41,0	1/1:184,48,0:16:0,16	0/0:0,42,180:14:14,0	0/1:61,0,132:11:8,3	0/1:63,0,127:10:7,3	1/1:189,69,0:23:0,23	0/1:136,0,149:22:12,10	0/0:0,72,188:24:24,0	1/1:255,190,154:38:0,12	1/1:255,149,122:17:0,9	1/1:255,153,132:16:0,7	1/1:253,169,151:19:0,6	0/1:46,0,109:7:5,2	1/1:126,15,0:5:0,5	1/1:182,42,0:14:0,14	1/1:237,103,98:19:1,12	0/0:137,164,255:19:9,0	0/0:0,39,176:13:13,0	1/1:255,161,137:18:0,8	0/0:0,78,188:26:26,0	0/0:0,33,173:11:11,0	0/1:126,0,83:11:4,7	1/1:118,15,0:5:0,5	1/1:190,63,0:21:0,21	1/1:194,114,0:38:0,38	0/1:122,0,119:17:8,8	0/0:0,21,146:7:7,0	0/0:0,66,188:22:22,0	0/0:0,54,183:18:18,0	0/0:0,48,184:16:16,0	0/1:145,0,138:21:10,11	0/1:153,0,146:30:14,16	0/1:141,0,83:14:5,9	1/1:185,45,0:15:0,15	0/0:0,63,187:21:21,0	0/1:110,0,132:14:8,6	1/1:255,188,155:28:0,11	0/1:123,0,116:15:7,8	1/1:255,208,138:38:0,23	0/1:151,0,153:35:17,16	0/0:145,190,255:28:15,0
NC_035161.1	18939607	Pst_220	A	G	999	.	AC1=18;AF1=0.100564;BQB=3.43536e-10;DP=3579;DP4=3161,0,417,0;FQ=999;MQ=42;MQ0F=0.00223526;MQB=0.582258;PV4=1,1,1.09078e-09,0.358252;RPB=0.999945;SGB=12.2381;VDB=0	GT:PL:DP:AD	0/0:0,255,218:92:92,0	0/0:0,39,170:13:13,0	0/0:0,84,184:28:28,0	0/0:0,48,179:21:20,1	0/1:140,0,129:20:10,10	0/0:0,144,193:48:48,0	0/0:0,87,183:30:29,0	0/0:0,84,188:28:28,0	0/1:155,0,148:67:32,35	0/1:130,0,112:18:8,10	0/0:0,27,148:9:9,0	0/0:0,93,185:32:31,0	0/1:146,0,111:20:8,12	0/0:0,39,168:13:13,0	0/1:155,0,146:36:18,18	0/0:0,63,172:22:21,0	0/0:0,78,188:26:26,0	0/0:0,52,166:32:30,2	0/0:0,178,198:59:59,0	0/0:0,135,193:45:45,0	0/0:0,60,179:20:20,0	0/0:0,39,181:13:13,0	0/0:0,30,165:10:10,0	0/0:0,96,185:37:36,1	0/0:0,226,203:75:75,0	0/0:0,126,188:42:42,0	0/0:0,123,190:41:41,0	0/0:0,135,188:46:45,0	0/0:0,154,191:51:51,0	0/0:0,129,189:43:43,0	0/0:0,144,194:48:48,0	0/0:0,181,194:60:60,0	0/0:0,114,191:38:38,0	0/0:0,151,194:50:50,0	0/0:0,99,189:33:33,0	0/0:0,123,185:41:41,0	0/0:0,81,178:27:27,0	0/1:155,0,148:54:26,28	0/0:0,132,189:44:44,0	0/1:158,0,151:62:29,33	0/0:0,154,194:51:51,0
NC_035161.1	18964473	Nsi_101	T	C	999	.	AC1=31;AF1=0.168098;BQB=0.681381;DP=1986;DP4=1212,0,774,0;FQ=999;G3=0.747248,0.183618,0.0691342;HWE=0.0168091;MQ=18;MQ0F=0.314703;MQB=0;PV4=1,1,0,1;RPB=0.999518;SGB=251.567;VDB=0	GT:PL:DP:AD	0/0:0,4,98:31:9,22	0/0:0,87,88:29:29,0	0/0:0,2,47:17:9,8	0/0:0,69,145:23:23,0	0/1:6,0,32:15:7,8	0/0:0,30,54:10:10,0	0/1:4,0,62:30:15,15	1/1:55,72,0:24:0,24	0/0:0,51,153:17:17,0	0/0:0,66,150:22:22,0	0/0:0,51,151:17:17,0	0/0:0,30,107:10:10,0	0/0:0,4,40:19:7,12	0/0:0,51,100:17:17,0	0/0:0,93,108:31:31,0	0/0:0,30,87:10:10,0	0/0:0,44,157:19:18,1	0/1:5,0,117:23:10,13	0/0:0,54,112:18:18,0	0/0:0,20,63:28:5,23	1/1:56,108,0:36:0,36	0/0:3,0,37:31:14,17	0/0:0,66,144:22:22,0	0/0:0,54,82:18:18,0	0/0:0,75,71:25:25,0	0/0:0,5,30:33:13,20	0/1:4,0,92:24:8,16	1/1:17,63,0:21:0,21	0/0:8,69,0:23:0,23	1/1:23,87,0:29:0,29	0/0:0,0,46:28:17,11	0/0:0,1,3:20:14,6	0/0:0,3,61:34:22,12	0/0:0,126,69:42:42,0	1/1:41,63,0:21:0,21	0/0:0,4,56:28:19,9	0/1:54,0,110:28:12,16	0/0:0,13,18:25:7,18	0/0:0,87,159:29:29,0	0/1:15,0,73:22:13,9	0/0:0,33,170:11:11,0
NC_035161.1	19026829	Pst_221	C	T	999	.	AC1=175;AF1=0.949437;BQB=0.98416;DP=3459;DP4=0,184,0,3275;FQ=999;MQ=42;MQ0F=0.00375831;MQB=0.445619;PV4=1,1,0.0613972,1;RPB=1;SGB=173.066;VDB=0	GT:PL:DP:AD	0/1:156,0,158:92:47,45	1/1:190,93,0:31:0,31	0/1:129,0,136:19:10,9	0/1:103,0,142:17:11,6	1/1:188,60,0:20:0,20	1/1:194,117,0:39:0,39	1/1:192,87,0:29:0,29	1/1:192,129,0:43:0,43	1/1:216,238,0:79:0,79	1/1:190,72,0:24:0,24	1/1:179,42,0:14:0,14	1/1:195,141,0:47:0,47	1/1:188,51,0:17:0,17	1/1:181,39,0:13:0,13	1/1:191,90,0:30:0,30	1/1:182,45,0:15:0,15	0/1:134,0,154:30:18,12	0/1:153,0,151:31:15,16	1/1:209,211,0:70:0,70	0/1:153,0,158:47:25,22	1/1:184,51,0:17:0,17	1/1:185,45,0:15:0,15	1/1:169,30,0:10:0,10	1/1:188,87,0:29:0,29	1/1:219,255,0:91:0,91	1/1:194,141,0:47:0,47	0/1:125,0,159:29:18,11	1/1:198,160,0:53:0,53	1/1:193,102,0:34:0,34	1/1:188,78,0:26:0,26	1/1:194,120,0:40:0,40	1/1:192,111,0:37:0,37	1/1:194,114,0:38:0,38	1/1:194,105,0:35:0,35	1/1:192,114,0:38:0,38	1/1:193,120,0:40:0,40	1/1:191,84,0:28:0,28	1/1:194,126,0:42:0,42	1/1:202,172,0:57:0,57	1/1:205,202,0:67:0,67	0/1:141,0,158:36:21,15
NC_035161.1	19077375	Pst_222	T	C	999	.	AC1=61;AF1=0.32979;BQB=0.551783;DP=2322;DP4=1484,0,838,0;FQ=999;MQ=42;MQ0F=0.00215332;MQB=0.985747;PV4=1,0.121032,0.414473,1;RPB=1;SGB=286.884;VDB=0	GT:PL:DP:AD	0/1:159,0,155:65:31,34	0/0:0,57,188:19:19,0	0/1:154,0,110:20:7,13	0/0:0,45,182:15:15,0	0/1:128,0,81:11:4,7	0/0:0,75,191:25:25,0	0/1:156,0,88:23:6,17	1/1:191,84,0:28:0,28	0/0:0,123,196:41:41,0	0/0:0,63,190:21:21,0	0/0:0,21,149:7:7,0	0/0:0,60,189:20:20,0	0/1:108,0,140:15:9,6	0/0:0,33,175:11:11,0	0/0:0,66,190:22:22,0	0/0:0,51,188:17:17,0	0/0:0,42,183:14:14,0	0/1:143,0,131:21:9,12	0/0:0,126,196:42:42,0	0/1:147,0,155:28:15,13	1/1:187,54,0:18:0,18	0/1:139,0,119:16:7,9	0/0:0,15,126:5:5,0	0/0:0,87,192:29:29,0	0/0:0,169,202:56:56,0	0/1:130,0,159:30:19,11	0/1:136,0,122:17:8,9	1/1:194,108,0:36:0,36	1/1:190,66,0:22:0,22	1/1:191,72,0:24:0,24	0/1:123,0,158:25:16,9	0/1:149,0,154:29:15,14	0/1:143,0,144:22:11,11	0/0:0,81,192:27:27,0	1/1:193,102,0:34:0,34	0/1:156,0,154:35:17,18	0/0:0,54,189:18:18,0	0/1:147,0,152:27:14,13	0/0:0,69,191:23:23,0	0/1:157,0,157:62:31,31	0/0:0,72,189:24:24,0
NC_035161.1	19109887	Nsi_103	C	T	999	.	AC1=48;AF1=0.260746;BQB=0.00398623;DP=3894;DP4=0,2967,0,919;FQ=999;MQ=41;MQ0F=0.00154083;MQB=0;PV4=1,1,0,0.303502;RPB=0.999624;SGB=271.999;VDB=0	GT:PL:DP:AD	0/0:0,126,193:42:42,0	0/1:143,0,158:42:25,17	0/0:0,96,190:32:32,0	0/0:0,108,192:36:36,0	0/0:0,141,196:47:47,0	0/1:151,0,156:39:21,18	0/0:0,123,194:41:41,0	0/0:0,105,192:35:35,0	1/1:192,81,0:27:0,27	1/1:196,132,0:44:0,44	0/1:133,0,158:33:20,13	0/1:158,0,146:42:18,24	0/0:0,93,192:31:31,0	0/1:158,0,143:42:18,24	0/1:149,0,158:54:30,23	0/1:134,0,158:28:17,11	0/1:134,0,155:48:31,17	0/0:0,208,208:69:69,0	0/1:155,0,157:39:20,19	0/0:0,172,201:57:57,0	0/0:0,160,199:53:53,0	0/0:0,178,201:59:59,0	0/1:154,0,157:45:23,22	1/1:197,135,0:45:0,45	0/0:0,135,195:45:45,0	0/1:152,0,158:62:34,28	0/0:0,166,202:55:55,0	0/0:0,108,192:36:36,0	0/0:0,141,196:47:47,0	0/0:0,166,198:55:55,0	0/0:0,114,192:38:38,0	0/0:0,141,195:47:47,0	0/0:0,141,195:47:47,0	0/0:0,196,206:65:65,0	0/0:0,184,204:61:61,0	0/0:0,151,196:56:55,1	0/1:157,0,152:42:20,22	0/0:0,148,197:49:49,0	0/1:152,0,158:64:35,29	0/0:0,120,193:40:40,0	0/1:157,0,149:36:16,20
NC_035161.1	19152854	Nsi_104	C	T	999	.	AC1=26;AF1=0.144213;BQB=0.982057;DP=1013;DP4=846,0,167,0;FQ=999;MQ=40;MQ0F=0.00394867;MQB=0;PV4=1,0.244886,0,1;RPB=1;SGB=106.994;VDB=0	GT:PL:DP:AD	0/0:0,39,178:13:13,0	0/0:0,51,188:17:17,0	./.:0,12,110:4:4,0	0/0:0,30,169:10:10,0	0/0:0,48,185:16:16,0	0/0:0,21,144:7:7,0	./.:0,9,90:3:3,0	0/0:0,39,181:13:13,0	0/1:65,0,134:13:8,5	0/1:77,0,119:16:7,9	0/1:62,0,88:9:4,5	0/0:0,30,168:10:10,0	0/0:0,33,170:11:11,0	0/0:0,33,175:11:11,0	0/0:0,36,178:12:12,0	0/1:82,0,135:18:10,8	0/0:0,63,190:21:21,0	0/0:0,42,183:14:14,0	0/1:57,0,49:6:2,4	0/0:0,42,183:14:14,0	0/0:0,66,191:22:22,0	0/0:0,54,189:18:18,0	0/1:70,0,86:10:4,6	0/0:0,33,175:11:11,0	0/0:0,27,165:9:9,0	0/0:0,48,187:16:16,0	0/0:0,39,181:13:13,0	0/0:0,24,158:8:8,0	0/0:0,36,173:12:12,0	0/0:0,36,178:12:12,0	0/0:0,39,181:13:13,0	0/0:0,24,151:8:8,0	0/0:0,21,148:7:7,0	0/1:149,0,85:19:6,13	0/0:0,57,189:19:19,0	0/0:0,36,177:12:12,0	0/1:82,0,147:24:12,12	0/0:0,33,172:11:11,0	0/1:83,0,129:16:8,8	0/0:0,24,149:8:8,0	0/1:15,0,136:10:8,2
NC_035161.1	19208597	Nsi_105	A	G	999	.	AC1=18;AF1=0.0958061;BQB=0.641904;DP=2042;DP4=1819,0,223,0;FQ=999;MQ=42;MQ0F=0.000489716;MQB=0;PV4=1,1,0,1;RPB=0.99991;SGB=316.194;VDB=0	GT:PL:DP:AD	0/0:0,78,189:26:26,0	0/0:0,69,188:23:23,0	0/0:0,87,192:29:29,0	0/1:131,0,146:20:11,9	0/0:0,84,190:28:28,0	0/1:150,0,116:20:8,12	0/0:0,54,186:18:18,0	0/0:0,60,189:20:20,0	0/0:0,66,190:22:22,0	0/0:0,63,189:21:21,0	0/0:0,63,190:21:21,0	0/0:0,48,186:16:16,0	0/0:0,102,192:34:34,0	0/0:0,48,186:16:16,0	0/0:0,81,191:27:27,0	0/0:0,54,188:18:18,0	0/0:0,84,191:28:28,0	0/0:0,105,190:35:35,0	0/1:151,0,146:28:13,15	0/0:0,81,190:27:27,0	0/0:0,99,193:33:33,0	0/1:113,0,149:19:12,7	0/0:0,66,191:22:22,0	1/1:190,90,0:30:0,30	0/0:0,75,189:25:25,0	0/1:159,0,128:31:11,20	0/0:0,66,190:22:22,0	0/0:0,81,192:27:27,0	0/0:0,60,186:20:20,0	0/0:0,63,187:21:21,0	0/1:152,0,138:26:12,14	0/0:0,63,189:21:21,0	0/1:150,0,129:22:9,13	0/0:0,81,190:27:27,0	0/0:0,93,192:31:31,0	0/1:148,0,58:31:6,25	0/0:0,78,191:26:26,0	0/0:0,81,191:27:27,0	0/0:0,93,191:31:31,0	0/0:0,48,185:16:16,0	0/0:0,66,189:22:22,0
NC_035161.1	19243045	Nsi_106	C	T	999	.	AC1=74;AF1=0.398602;BQB=7.26716e-05;DP=1457;DP4=3,879,0,575;FQ=999;G3=0.46089,0.280363,0.258746;HWE=7.6127e-05;MQ=39;MQ0F=0.00411805;MQB=4.71016e-27;MQSB=0.011457;PV4=0.282806,1.50942e-08,1,1;RPB=0.989326;SGB=252.732;VDB=0	GT:PL:DP:AD	0/0:0,54,116:18:18,0	0/0:0,48,185:16:16,0	0/0:0,21,109:7:7,0	0/1:104,0,84:16:10,6	1/1:178,36,0:12:0,12	0/0:0,24,139:8:8,0	0/1:136,0,115:16:7,9	1/1:173,33,0:11:0,11	0/0:0,54,175:18:18,0	0/0:0,69,172:23:23,0	0/0:0,75,191:25:25,0	0/0:0,42,171:14:14,0	0/0:0,42,176:14:14,0	0/0:0,75,180:25:25,0	0/1:119,0,137:18:10,8	0/0:0,27,155:9:9,0	0/0:0,81,113:27:27,0	0/0:0,96,113:32:32,0	0/1:113,0,105:12:6,6	0/0:0,81,114:27:27,0	1/1:177,45,0:15:0,15	1/1:183,45,0:15:0,15	0/0:0,39,111:13:13,0	1/1:157,12,0:16:1,15	0/0:0,33,175:11:11,0	0/1:124,0,140:18:10,8	0/0:0,87,114:29:29,0	1/1:172,36,0:12:0,12	1/1:158,12,0:16:1,15	1/1:184,54,0:18:0,18	1/1:188,66,0:22:0,22	0/1:109,0,83:11:4,7	1/1:185,51,0:17:0,17	0/0:0,72,191:24:24,0	1/1:172,42,0:14:0,14	1/1:180,42,0:14:0,14	0/0:0,27,165:9:9,0	1/1:179,48,0:16:0,16	0/0:0,63,188:21:21,0	0/1:141,0,111:19:7,12	0/0:0,42,176:14:14,0
NC_035161.1	19250677	Nsi_107	T	C	999	.	AC1=46;AF1=0.250731;BQB=3.49654e-24;DP=2937;DP4=2228,0,707,0;FQ=999;G3=0.629891,0.239247,0.130861;HWE=0.00147511;MQ=40;MQ0F=0.00238338;MQB=9.11278e-32;PV4=1,3.30834e-37,1.71532e-13,1;RPB=0.998391;SGB=578.892;VDB=0	GT:PL:DP:AD	./.:0,0,0:0:0,0	0/1:154,0,157:43:22,21	1/1:172,39,0:13:0,13	0/0:0,48,184:16:16,0	0/0:0,138,196:46:46,0	0/0:0,42,183:14:14,0	0/1:154,0,152:41:20,21	0/0:0,102,191:34:34,0	0/0:0,42,183:14:14,0	0/0:0,51,188:17:17,0	0/1:145,0,147:36:16,20	1/1:183,48,0:16:0,16	1/1:186,81,0:27:0,27	1/1:187,66,0:22:0,22	0/1:156,0,150:50:22,28	0/1:148,0,148:32:15,17	./.:0,6,56:2:2,0	./.:0,0,0:0:0,0	0/0:0,99,189:33:33,0	./.:0,0,0:0:0,0	0/0:0,157,199:52:52,0	0/0:0,172,200:57:57,0	0/0:0,51,182:17:17,0	0/0:0,51,188:17:17,0	1/1:187,96,0:32:0,32	0/1:152,0,156:46:23,23	./.:0,0,0:0:0,0	0/0:0,111,194:37:37,0	0/0:0,96,190:32:32,0	0/0:0,111,193:37:37,0	0/0:0,135,196:45:45,0	0/1:125,0,159:38:24,14	0/0:0,129,196:43:43,0	1/1:198,163,0:54:0,54	0/0:0,138,195:47:46,0	0/0:0,132,194:44:44,0	0/0:0,169,202:56:56,0	0/0:0,126,193:42:42,0	0/1:150,0,159:64:34,30	0/1:151,0,147:27:13,14	0/0:0,39,181:13:13,0
NC_035161.1	19253601	Pst_224	G	A	999	.	AC1=22;AF1=0.124356;BQB=4.27549e-05;DP=1528;DP4=1342,0,186,0;FQ=999;MQ=42;MQ0F=0.00196335;MQB=0.363791;PV4=1,1.42056e-05,0.0299324,1;RPB=0.996309;SGB=150.655;VDB=0	GT:PL:DP:AD	0/0:0,90,190:30:30,0	0/1:111,0,98:12:6,6	0/1:116,0,118:16:7,9	0/0:0,24,158:8:8,0	0/0:0,18,119:6:6,0	0/1:118,0,127:16:8,8	0/0:0,63,187:21:21,0	0/0:0,48,186:16:16,0	0/1:124,0,117:17:7,10	0/1:130,0,12:8:1,7	0/0:0,18,113:6:6,0	0/0:0,54,187:18:18,0	0/0:0,24,157:8:8,0	./.:0,12,110:4:4,0	0/0:0,54,187:18:18,0	0/0:0,39,181:13:13,0	0/0:0,15,124:5:5,0	0/0:0,45,182:15:15,0	0/0:0,78,188:26:26,0	0/0:0,72,188:24:24,0	0/0:0,18,111:6:6,0	0/0:0,15,118:5:5,0	0/1:93,0,46:7:2,5	0/0:0,36,178:12:12,0	0/0:0,66,180:22:22,0	0/0:0,69,188:23:23,0	0/0:0,45,180:15:15,0	0/0:0,72,189:24:24,0	0/0:0,45,173:15:15,0	0/0:0,48,179:16:16,0	0/0:0,57,187:19:19,0	0/0:0,63,189:21:21,0	0/0:0,36,168:12:12,0	0/0:0,45,185:15:15,0	0/0:0,66,188:22:22,0	0/0:0,72,189:24:24,0	0/1:67,0,144:14:10,4	0/0:0,57,185:19:19,0	0/1:136,0,144:26:14,12	0/0:0,87,192:29:29,0	0/1:134,0,94:14:5,9
NC_035161.1	19334721	Nsi_108	G	A	999	.	AC1=73;AF1=0.39638;BQB=0.0205273;DP=2466;DP4=0,1466,0,1000;FQ=999;MQ=41;MQ0F=0.00081103;MQB=2.42925e-05;PV4=1,1,6.50756e-31,1.16413e-27;RPB=0.0013311;SGB=119.83;VDB=0	GT:PL:DP:AD	0/0:0,69,189:23:23,0	0/0:0,75,190:25:25,0	0/1:92,0,72:12:4,8	0/1:153,0,151:33:16,17	0/1:150,0,146:28:13,15	0/0:0,69,188:23:23,0	0/1:144,0,150:26:14,12	1/1:189,66,0:22:0,22	0/0:0,114,191:38:38,0	0/0:0,111,193:37:37,0	0/1:117,0,135:17:10,7	0/0:0,81,191:27:27,0	0/1:81,0,153:34:17,16	0/0:0,93,191:31:31,0	0/0:0,96,190:33:32,0	0/1:141,0,139:21:10,11	0/0:0,151,196:50:50,0	0/0:0,105,189:36:35,0	1/1:183,60,0:21:0,20	0/0:0,90,190:30:30,0	1/1:196,138,0:46:0,46	1/1:193,120,0:40:0,40	0/0:0,81,190:27:27,0	1/1:177,54,0:18:0,18	0/0:0,57,187:19:19,0	0/1:82,0,155:38:19,19	0/0:0,99,190:33:33,0	1/1:192,111,0:37:0,37	1/1:192,111,0:37:0,37	1/1:188,63,0:21:0,21	1/1:190,75,0:25:0,25	0/1:146,0,138:25:12,13	1/1:191,87,0:29:0,29	0/1:80,0,151:51:23,26	1/1:191,108,0:37:0,36	1/1:189,69,0:23:0,23	0/1:123,0,158:28:18,10	0/1:155,0,142:32:15,17	0/0:0,138,195:46:46,0	0/1:105,0,152:21:14,7	0/0:0,78,188:26:26,0
NC_035161.1	19358000	Pst_225	C	G	999	.	AC1=24;AF1=0.134836;BQB=0.00249661;DP=3096;DP4=0,2662,0,434;FQ=999;MQ=42;MQ0F=0.00258398;MQB=0.13989;PV4=1,1,9.5295e-05,0.316669;RPB=0.99813;SGB=-140.941;VDB=0	GT:PL:DP:AD	0/0:0,255,225:95:93,0	0/1:126,0,141:18:10,8	0/0:0,45,183:15:15,0	0/0:0,75,188:26:25,0	0/0:0,42,180:14:14,0	0/1:151,0,154:31:16,15	0/0:0,105,191:36:35,0	0/0:0,117,191:39:39,0	0/0:0,139,196:52:51,1	0/0:0,39,170:13:13,0	0/0:0,33,168:11:11,0	0/0:0,59,186:25:24,1	0/0:0,42,176:14:14,0	0/0:0,33,172:11:11,0	0/0:0,84,192:28:28,0	0/0:0,63,189:21:21,0	0/0:0,87,189:30:29,0	0/0:0,99,191:33:33,0	0/0:0,193,206:64:64,0	0/0:0,132,195:44:44,0	0/0:0,48,180:16:16,0	0/0:0,63,190:21:21,0	0/1:93,0,65:7:3,4	0/1:149,0,155:32:17,15	0/0:0,253,218:84:84,0	0/1:152,0,155:36:19,17	0/0:0,63,186:22:21,0	0/0:0,102,192:34:34,0	0/0:0,102,191:34:34,0	0/0:0,86,187:34:33,1	0/0:0,126,192:42:42,0	0/0:0,96,191:32:32,0	0/0:0,148,197:49:49,0	0/0:0,81,190:27:27,0	0/0:0,120,193:40:40,0	0/0:0,141,196:47:47,0	0/1:112,0,156:25:17,8	0/0:0,129,195:43:43,0	0/1:134,0,158:32:20,12	0/0:0,181,203:61:60,0	0/1:131,0,157:40:26,14
NC_035161.1	19358351	Pst_226	T	A	999	.	AC1=21;AF1=0.118015;BQB=0.220131;DP=2290;DP4=0,2055,0,235;FQ=999;MQ=42;MQ0F=0.00174672;MQB=0.865766;PV4=1,0.000275622,0.00988349,1;RPB=0.99813;SGB=156.09;VDB=0	GT:PL:DP:AD	0/0:0,148,199:49:49,0	0/0:0,51,188:17:17,0	0/0:0,24,158:8:8,0	0/1:129,0,110:14:6,8	0/0:0,42,181:14:14,0	0/0:0,102,192:34:34,0	0/0:0,60,190:20:20,0	0/0:0,72,191:24:24,0	0/0:0,108,193:36:36,0	0/0:0,39,178:13:13,0	0/1:125,0,99:12:5,7	0/0:0,69,190:23:23,0	0/0:0,30,157:10:10,0	0/0:0,42,180:14:14,0	0/0:0,51,186:17:17,0	0/1:109,0,102:13:6,6	0/0:0,57,189:19:19,0	0/0:0,51,186:17:17,0	1/1:192,108,0:36:0,36	0/0:0,96,192:32:32,0	0/0:0,39,181:13:13,0	0/1:107,0,27:7:2,5	0/0:0,21,149:7:7,0	0/1:145,0,156:29:16,13	0/0:0,169,202:56:56,0	0/0:0,87,192:29:29,0	0/0:0,66,190:22:22,0	0/0:0,81,191:27:27,0	0/0:0,36,178:12:12,0	0/0:0,117,193:39:39,0	0/1:131,0,157:34:21,13	0/0:0,21,162:19:18,1	0/1:103,0,146:17:11,6	0/0:0,93,192:31:31,0	0/0:0,72,178:33:32,1	0/1:151,0,142:27:12,15	0/1:132,0,158:28:17,11	0/0:0,105,193:35:35,0	0/0:0,96,192:32:32,0	0/0:0,108,194:36:36,0	0/0:0,84,191:28:28,0
NC_035161.1	19379428	Pst_227	G	A	999	.	AC1=162;AF1=0.877393;BQB=3.77646e-10;DP=3196;DP4=278,0,2912,0;FQ=999;MQ=42;MQ0F=0.000625782;MQB=0.996506;PV4=1,1,0.207701,0.161185;RPB=0.995986;SGB=160.416;VDB=0	GT:PL:DP:AD	0/1:156,0,148:62:29,33	1/1:188,60,0:20:0,20	0/1:142,0,52:12:3,9	1/1:177,39,0:13:0,13	1/1:188,57,0:19:0,19	0/1:157,0,139:34:15,19	1/1:191,96,0:32:0,32	1/1:201,163,0:54:0,54	0/0:0,129,192:43:43,0	0/0:0,24,158:8:8,0	1/1:187,75,0:25:0,25	1/1:178,39,0:13:0,13	0/1:88,0,96:9:5,4	0/1:65,0,79:9:5,3	0/1:159,0,131:29:11,18	0/1:156,0,105:23:8,15	1/1:189,57,0:19:0,19	0/1:83,0,105:14:9,5	1/1:210,205,0:68:0,68	0/1:154,0,144:37:18,19	1/1:190,93,0:31:0,31	1/1:175,33,0:11:0,11	0/1:43,0,106:8:6,2	1/1:191,72,0:24:0,24	0/0:0,169,194:57:56,0	0/1:158,0,140:31:13,18	0/1:141,0,109:17:7,10	1/1:196,132,0:44:0,44	1/1:195,141,0:47:0,47	1/1:199,160,0:54:0,53	1/1:193,120,0:40:0,40	1/1:194,126,0:42:0,42	1/1:192,105,0:35:0,35	1/1:192,84,0:28:0,28	1/1:207,193,0:64:0,64	1/1:193,117,0:39:0,39	1/1:190,78,0:26:0,26	1/1:192,108,0:36:0,36	1/1:194,108,0:36:0,36	1/1:210,208,0:69:0,69	1/1:194,126,0:42:0,42
NC_035161.1	19382341	Pst_228	A	C	999	.	AC1=53;AF1=0.286641;BQB=0.163713;DP=2136;DP4=1549,0,587,0;FQ=999;MQ=42;MQ0F=0.00140449;MQB=0.934942;PV4=1,0.109545,0.355403,1;RPB=0.995753;SGB=187.783;VDB=0	GT:PL:DP:AD	0/0:0,190,205:64:63,0	0/0:0,48,186:16:16,0	0/1:52,0,148:14:11,3	0/0:0,33,171:11:11,0	0/1:122,0,123:14:7,7	0/0:0,96,192:32:32,0	0/1:139,0,140:21:11,10	1/1:184,56,0:24:1,23	0/0:0,96,190:32:32,0	0/0:0,57,185:19:19,0	0/0:0,39,177:13:13,0	0/0:0,51,186:17:17,0	0/0:0,39,178:13:13,0	0/0:0,21,149:7:7,0	0/0:0,57,189:19:19,0	0/0:0,21,163:19:18,1	0/0:0,51,184:17:17,0	0/0:0,54,188:18:18,0	0/0:0,90,192:30:30,0	0/0:0,108,192:36:36,0	1/1:170,30,0:10:0,10	./.:20,0,76:4:3,1	0/0:0,15,126:5:5,0	0/0:0,96,191:32:32,0	0/0:0,187,203:62:62,0	0/0:0,87,191:29:29,0	0/0:0,33,174:11:11,0	1/1:190,87,0:29:0,29	1/1:188,75,0:25:0,25	1/1:189,63,0:21:0,21	0/1:89,0,154:19:13,6	0/1:131,0,143:20:11,9	0/1:142,0,133:19:9,10	0/0:0,78,191:26:26,0	1/1:189,78,0:26:0,26	0/1:121,0,123:18:9,8	0/0:0,57,188:19:19,0	0/1:151,0,153:31:16,15	0/0:0,51,186:17:17,0	0/1:158,0,146:60:25,35	0/0:0,96,190:32:32,0
NC_035161.1	19392636	Nsi_109	A	G	999	.	AC1=13;AF1=0.0712901;BQB=0.00445305;DP=2111;DP4=0,1985,0,125;FQ=999;G3=0.923076,0.0109918,0.0659322;HWE=1.10811e-09;MQ=42;MQ0F=0.000947418;MQB=0;PV4=1,1.28685e-08,0,0.307806;RPB=0.999284;SGB=177.793;VDB=0	GT:PL:DP:AD	0/0:0,72,190:24:24,0	0/0:0,75,191:25:25,0	0/0:0,60,190:20:20,0	0/0:0,54,188:18:18,0	0/0:0,81,191:27:27,0	0/0:0,60,189:20:20,0	0/0:0,93,192:31:31,0	0/0:0,66,191:22:22,0	0/0:0,102,192:34:34,0	0/0:0,69,190:23:23,0	0/0:0,69,190:23:23,0	0/0:0,84,191:28:28,0	0/0:0,69,191:23:23,0	0/0:0,57,189:19:19,0	0/0:0,69,191:23:23,0	0/0:0,51,188:17:17,0	0/0:0,108,193:36:36,0	0/0:0,99,192:33:33,0	0/0:0,75,191:25:25,0	0/0:0,75,191:25:25,0	0/0:0,69,188:24:23,0	0/0:0,93,191:31:31,0	0/0:0,93,191:31:31,0	0/0:0,75,191:25:25,0	0/0:0,84,192:28:28,0	0/0:0,75,190:25:25,0	0/0:0,75,191:25:25,0	0/0:0,48,187:16:16,0	0/0:0,78,192:26:26,0	0/0:0,30,170:10:10,0	0/0:0,78,191:26:26,0	0/0:0,78,191:26:26,0	0/0:0,75,190:25:25,0	0/0:0,99,190:35:33,0	0/0:0,105,193:35:35,0	0/0:0,93,193:31:31,0	0/0:0,72,191:24:24,0	0/0:0,69,187:24:23,0	0/0:0,114,194:38:38,0	0/0:0,36,175:12:12,0	0/0:0,54,189:18:18,0
NC_035161.1	19394865	Pst_229	G	A	999	.	AC1=39;AF1=0.213483;BQB=0.000137969;DP=4728;DP4=0,4043,0,685;FQ=999;G3=0.674157,0.224719,0.101124;HWE=0.00336894;MQ=42;MQ0F=0.00274958;MQB=0.00103015;PV4=1,1.02531e-13,8.36715e-12,0.266871;RPB=0.999141;SGB=-7.35224;VDB=0	GT:PL:DP:AD	0/0:0,255,245:122:122,0	0/1:64,0,152:24:19,5	0/1:85,0,149:16:11,5	0/0:0,66,191:22:22,0	0/0:0,63,190:21:21,0	0/0:0,202,208:67:67,0	0/1:126,0,155:54:35,18	0/0:0,199,208:66:66,0	0/0:0,255,229:98:98,0	0/0:0,87,191:29:29,0	0/1:92,0,140:15:10,5	0/1:143,0,157:41:23,17	0/1:145,0,49:14:3,11	0/1:115,0,156:25:16,9	0/1:106,0,151:37:27,10	0/0:0,99,191:33:33,0	0/0:0,93,189:32:31,0	0/0:0,196,206:66:65,0	0/0:0,196,204:65:65,0	0/0:0,217,211:72:72,0	0/0:0,69,189:23:23,0	0/0:0,57,187:19:19,0	0/0:0,57,189:19:19,0	0/0:0,229,215:76:76,0	0/0:0,255,255:144:144,0	0/0:0,187,205:62:62,0	0/0:0,117,194:39:39,0	0/0:0,187,203:62:62,0	0/0:0,138,196:46:46,0	0/0:0,163,201:54:54,0	0/0:0,181,204:60:60,0	0/1:148,0,157:65:36,29	0/0:0,123,194:41:41,0	1/1:190,87,0:29:0,29	0/0:0,187,204:62:62,0	0/0:0,193,205:65:64,0	0/0:0,117,195:39:39,0	0/0:0,169,200:56:56,0	0/1:143,0,158:57:34,23	0/0:0,255,230:101:100,0	0/0:0,226,212:75:75,0
NC_035161.1	19399293	Pst_230	A	G	999	.	AC1=123;AF1=0.666588;BQB=0.600531;DP=5716;DP4=0,1970,0,3746;FQ=999;MQ=42;MQ0F=0.00227432;MQB=0.584971;PV4=1,1,0.0212071,0.297873;RPB=0.999599;SGB=-50.0096;VDB=0	GT:PL:DP:AD	0/1:169,0,173:153:79,74	0/1:136,0,158:32:19,13	0/1:151,0,146:31:16,15	1/1:191,84,0:28:0,28	1/1:185,48,0:16:0,16	0/1:158,0,141:79:32,47	0/1:155,0,156:69:35,34	1/1:204,196,0:66:0,65	0/0:0,255,226:102:101,0	0/0:0,108,190:36:36,0	0/1:132,0,128:19:9,9	0/1:157,0,151:61:28,32	0/1:155,0,122:30:11,19	0/0:0,66,188:22:22,0	0/0:0,157,196:53:52,0	0/1:159,0,140:40:16,24	1/1:202,172,0:57:0,57	0/1:150,0,158:50:28,22	1/1:223,255,0:89:0,89	0/1:153,0,161:86:46,40	1/1:190,78,0:26:0,26	1/1:187,66,0:22:0,22	0/1:145,0,127:21:10,11	0/1:156,0,157:60:31,29	0/0:0,255,255:155:154,0	0/0:0,253,217:85:84,0	0/1:135,0,157:41:26,15	1/1:202,178,0:59:0,59	1/1:196,154,0:52:0,51	1/1:208,205,0:69:0,68	1/1:179,121,0:52:1,51	0/1:158,0,150:54:25,29	1/1:213,232,0:77:0,77	0/1:153,0,159:62:33,29	1/1:205,187,0:62:0,62	1/1:215,229,0:76:0,76	1/1:198,157,0:52:0,52	1/1:212,232,0:77:0,77	0/1:156,0,155:67:33,34	1/1:248,255,0:124:0,123	1/1:224,255,0:95:0,93
NC_035161.1	19402563	Nsi_111	C	T	999	.	AC1=101;AF1=0.548348;BQB=0.00420948;DP=2048;DP4=0,875,0,1172;FQ=999;G3=0.316582,0.271751,0.411667;HWE=2.50067e-05;MQ=33;MQ0F=0.00292969;MQB=0;PV4=1,1,0,1;RPB=0.998493;SGB=452.32;VDB=0	GT:PL:DP:AD	0/1:73,0,157:45:25,20	0/1:67,0,159:42:25,17	0/1:63,0,141:19:11,8	1/1:110,63,0:21:0,21	1/1:111,45,0:15:0,15	0/1:82,0,142:27:12,15	0/0:0,36,176:12:12,0	./.:0,0,0:0:0,0	0/0:0,120,194:40:40,0	0/0:0,90,190:30:30,0	0/1:77,0,148:38:18,19	0/1:76,0,156:34:18,16	0/1:89,0,144:32:14,18	0/0:0,81,190:27:27,0	0/0:0,114,192:38:38,0	0/1:78,0,124:32:11,21	1/1:107,120,0:40:0,40	0/1:77,0,151:42:20,22	1/1:109,111,0:37:0,37	0/1:78,0,154:35:18,17	./.:0,0,0:0:0,0	1/1:112,57,0:19:0,19	0/1:69,0,158:34:20,14	0/1:80,0,139:31:13,18	0/0:0,90,189:31:30,0	0/0:0,108,190:36:36,0	0/1:77,0,101:28:8,20	./.:0,0,0:0:0,0	./.:0,0,0:0:0,0	./.:0,0,0:0:0,0	1/1:109,51,0:17:0,17	0/0:0,42,180:14:14,0	1/1:111,45,0:15:0,15	0/1:93,0,154:34:18,16	./.:0,0,0:0:0,0	1/1:108,53,0:22:1,21	1/1:109,151,0:50:0,50	1/1:109,57,0:19:0,19	0/1:76,0,156:40:21,19	0/0:0,45,182:15:15,0	1/1:109,90,0:30:0,30
NC_035161.1	19403706	Nsi_112	A	G	999	.	AC1=12;AF1=0.0652449;BQB=0.892732;DP=3963;DP4=3700,0,263,0;FQ=999;MQ=42;MQ0F=0.00126167;MQB=0.941906;PV4=1,1,0.276489,1;RPB=1;SGB=323.475;VDB=0	GT:PL:DP:AD	0/0:0,163,201:54:54,0	0/0:0,129,196:43:43,0	0/0:0,108,194:36:36,0	0/0:0,148,199:49:49,0	0/0:0,138,197:46:46,0	0/0:0,141,198:47:47,0	0/0:0,154,200:51:51,0	0/0:0,126,195:42:42,0	0/0:0,169,203:56:56,0	0/0:0,178,205:59:59,0	0/1:151,0,157:40:22,18	0/0:0,117,194:39:39,0	0/0:0,132,196:44:44,0	0/0:0,96,192:32:32,0	0/0:0,120,195:40:40,0	0/1:156,0,152:44:20,24	0/0:0,217,213:72:72,0	0/0:0,141,198:47:47,0	0/1:154,0,154:32:16,16	0/0:0,154,199:51:51,0	0/0:0,157,199:52:52,0	0/0:0,163,200:54:54,0	0/0:0,157,200:52:52,0	0/0:0,141,198:47:47,0	0/0:0,196,208:65:65,0	0/0:0,196,207:65:65,0	0/0:0,148,198:49:49,0	0/0:0,148,199:49:49,0	0/0:0,135,196:45:45,0	0/0:0,163,202:54:54,0	0/0:0,72,191:24:24,0	0/0:0,96,192:32:32,0	0/0:0,117,195:39:39,0	0/0:0,247,219:82:82,0	0/0:0,229,215:76:76,0	0/0:0,214,212:71:71,0	0/1:157,0,156:53:26,27	0/0:0,160,201:53:53,0	0/0:0,166,202:55:55,0	0/0:0,87,192:29:29,0	0/0:0,114,193:38:38,0
NC_035161.1	19464099	Pst_232	G	A	999	.	AC1=10;AF1=0.0565512;BQB=0.0805443;DP=2972;DP4=2795,0,177,0;FQ=999;MQ=37;MQ0F=0.00471063;MQB=0.999314;PV4=1,1,1,-nan;RPB=0.999968;SGB=-54.2161;VDB=0	GT:PL:DP:AD	0/0:0,255,217:93:91,0	0/0:0,51,163:17:17,0	0/0:0,69,189:23:23,0	0/0:0,72,188:24:24,0	0/0:0,66,182:23:22,0	0/0:0,123,193:41:41,0	0/0:0,72,179:24:24,0	0/0:0,60,178:28:27,1	0/0:0,178,200:59:59,0	0/0:0,84,191:28:28,0	0/1:136,2,0:14:5,9	0/0:0,63,153:21:21,0	0/0:0,66,149:22:22,0	0/0:0,33,165:11:11,0	0/0:0,87,187:29:29,0	0/1:110,0,129:14:8,6	0/0:0,69,186:24:23,0	0/0:0,78,187:26:26,0	0/1:148,0,152:36:19,17	0/0:0,102,192:34:34,0	0/0:0,18,134:6:6,0	0/0:0,36,177:12:12,0	0/0:0,39,173:13:13,0	0/0:0,72,189:24:24,0	0/0:0,250,217:83:83,0	0/0:0,111,174:37:37,0	0/0:0,69,188:23:23,0	0/0:0,160,197:53:53,0	0/0:0,90,189:30:30,0	0/0:0,108,191:36:36,0	0/0:0,93,189:31:31,0	0/0:0,117,171:39:39,0	0/0:0,157,193:52:52,0	0/0:0,135,124:45:45,0	0/0:0,129,194:43:43,0	0/0:0,96,188:33:32,0	0/1:153,0,124:25:11,14	0/0:0,141,196:47:47,0	0/0:0,105,179:35:35,0	0/0:0,178,203:65:64,1	0/0:0,90,188:30:30,0
NC_035161.1	19481129	Pst_233	G	A	999	.	AC1=41;AF1=0.223646;BQB=9.91001e-05;DP=1523;DP4=1188,0,335,0;FQ=999;G3=0.569086,0.418177,0.0127369;HWE=0.0376545;MQ=42;MQ0F=0.000656599;MQB=0.752332;PV4=1,1,0.0518796,1;RPB=0.997505;SGB=80.6494;VDB=0	GT:PL:DP:AD	0/1:157,0,100:30:9,21	0/1:141,0,44:12:3,9	0/0:0,18,130:6:6,0	0/1:121,0,132:15:8,7	0/0:0,15,124:5:5,0	0/1:143,0,126:18:8,10	0/0:0,48,182:16:16,0	0/0:0,24,155:8:8,0	0/0:0,102,190:34:34,0	0/0:0,21,140:7:7,0	./.:0,3,36:1:1,0	0/1:137,0,145:22:12,10	0/0:0,18,122:6:6,0	0/0:0,30,165:10:10,0	0/0:0,57,186:20:19,0	0/0:0,36,173:12:12,0	1/1:156,27,0:10:0,9	0/1:114,0,119:16:9,7	0/1:117,0,156:25:16,9	0/1:143,0,141:23:12,11	0/0:0,15,126:5:5,0	./.:90,9,0:3:0,3	./.:57,0,27:3:1,2	0/1:141,0,70:13:4,9	0/0:0,126,194:42:42,0	0/0:0,54,186:18:18,0	0/1:70,0,131:16:12,4	0/0:0,42,176:14:14,0	0/0:0,60,187:20:20,0	0/0:0,45,184:15:15,0	0/1:138,0,141:21:11,10	0/0:0,39,181:13:13,0	0/1:109,0,86:10:4,6	0/0:0,54,184:18:18,0	0/0:0,39,179:13:13,0	0/1:149,0,130:22:10,12	0/1:133,0,104:14:6,8	0/0:0,63,187:21:21,0	0/1:122,0,157:25:16,9	0/0:0,75,186:25:25,0	0/1:132,0,143:22:12,10
NC_035161.1	19504941	Pst_235	C	T	999	.	AC1=99;AF1=0.53997;BQB=7.72665e-19;DP=1388;DP4=0,711,0,676;FQ=999;MQ=35;MQ0F=0.000720461;MQB=0;PV4=1,1,0,1;RPB=2.63469e-39;SGB=-1.42673;VDB=0	GT:PL:DP:AD	0/1:87,0,157:35:20,15	0/1:43,0,131:12:8,4	0/1:68,0,126:17:9,8	./.:44,6,0:2:0,2	0/1:48,0,99:10:6,4	0/1:59,0,136:15:9,6	0/1:35,0,135:13:9,4	1/1:127,60,0:20:0,20	0/0:0,81,187:27:27,0	0/0:0,42,167:14:14,0	0/0:0,30,167:10:10,0	0/1:8,0,77:5:4,1	0/1:57,0,21:5:1,4	0/1:41,0,81:7:4,3	0/1:51,0,96:9:5,4	0/0:0,30,154:10:10,0	1/1:109,33,0:11:0,11	0/1:3,0,99:7:6,1	0/1:67,0,144:20:12,8	0/1:64,0,122:13:7,6	./.:59,9,0:3:0,3	1/1:102,24,0:8:0,8	0/1:55,0,58:7:3,4	0/1:62,0,120:14:8,6	0/0:0,108,188:36:36,0	0/0:0,57,183:19:19,0	0/1:85,0,97:18:6,12	1/1:115,57,0:19:0,19	1/1:106,36,0:12:0,12	1/1:120,30,0:10:0,10	1/1:113,36,0:12:0,12	0/1:80,0,120:19:9,10	1/1:116,45,0:15:0,15	0/0:0,66,177:22:22,0	1/1:115,42,0:14:0,14	1/1:116,54,0:18:0,18	0/1:70,0,51:9:3,6	0/1:73,0,135:17:9,8	0/1:80,0,138:22:11,11	0/1:76,0,147:25:15,10	1/1:115,57,0:19:0,19
NC_035161.1	19508857	Pst_236	T	C	999	.	AC1=134;AF1=0.724589;BQB=0.893268;DP=2295;DP4=618,0,1671,6;FQ=999;MQ=33;MQ0F=0.00217865;MQB=0;MQSB=0.486121;PV4=0.20034,1,0,1;RPB=0.99137;SGB=41.5831;VDB=0	GT:PL:DP:AD	0/1:128,0,157:67:34,33	0/1:48,0,109:10:6,4	0/1:142,0,118:18:8,10	1/1:127,42,0:14:0,14	0/1:97,0,140:15:9,6	0/1:124,0,134:28:11,17	0/1:102,0,111:16:7,9	1/1:157,33,0:11:0,11	0/0:0,105,193:35:35,0	0/0:0,21,149:7:7,0	0/1:58,0,141:14:9,5	0/1:87,0,132:25:10,15	1/1:152,30,0:10:0,10	1/1:163,12,0:9:1,8	0/1:9,0,136:9:8,1	0/1:60,0,104:10:5,5	1/1:114,45,0:15:0,15	0/1:87,0,120:23:9,14	1/1:156,117,0:39:0,39	0/1:108,0,125:28:10,18	1/1:110,24,0:8:0,8	1/1:111,33,0:11:0,11	0/1:59,0,21:5:1,4	1/1:115,72,0:24:0,24	0/0:0,151,198:50:50,0	0/0:0,43,171:25:24,1	0/1:78,0,145:21:11,10	1/1:163,111,0:37:0,37	1/1:170,75,0:25:0,25	1/1:152,75,0:25:0,25	1/1:159,54,0:18:0,18	0/1:116,0,156:30:16,14	1/1:127,57,0:19:0,19	0/1:79,0,157:31:17,14	1/1:170,75,0:25:0,25	1/1:178,120,0:40:0,40	1/1:127,69,0:23:0,23	0/1:110,0,132:20:9,11	0/1:105,0,154:41:20,21	0/1:117,0,156:42:21,21	1/1:155,102,0:34:0,34
NC_035161.1	19516417	Pst_237	C	G	999	.	AC1=166;AF1=0.902122;BQB=0.953911;DP=2857;DP4=380,0,2477,0;FQ=999;G3=0.0344825,0.126686,0.838831;HWE=0.0288402;MQ=42;MQ0F=0.00140007;MQB=0.832619;PV4=1,0.127994,1,1;RPB=1;SGB=215.928;VDB=0	GT:PL:DP:AD	0/1:156,0,159:80:41,39	1/1:182,42,0:14:0,14	0/1:103,0,149:17:11,6	1/1:181,39,0:13:0,13	1/1:178,36,0:12:0,12	0/1:146,0,153:29:15,14	1/1:196,126,0:42:0,42	1/1:191,75,0:25:0,25	0/0:0,205,209:68:68,0	0/0:0,63,190:21:21,0	1/1:187,54,0:18:0,18	1/1:192,84,0:28:0,28	1/1:149,21,0:7:0,7	1/1:149,21,0:7:0,7	0/1:150,0,139:27:12,15	0/1:72,0,148:15:11,4	1/1:187,51,0:17:0,17	0/1:132,0,128:17:8,9	1/1:202,172,0:57:0,57	0/1:149,0,159:41:23,18	1/1:153,9,0:15:1,14	1/1:165,30,0:10:0,10	1/1:159,27,0:9:0,9	1/1:192,81,0:27:0,27	0/0:0,255,232:98:98,0	0/1:160,0,144:39:16,23	0/1:140,0,99:15:6,9	1/1:193,111,0:37:0,37	1/1:190,72,0:24:0,24	1/1:191,84,0:28:0,28	1/1:192,96,0:32:0,32	1/1:193,120,0:40:0,40	1/1:193,105,0:35:0,35	1/1:180,42,0:14:0,14	1/1:192,117,0:39:0,39	1/1:193,99,0:33:0,33	1/1:192,96,0:32:0,32	1/1:194,117,0:39:0,39	1/1:195,120,0:40:0,40	1/1:202,169,0:56:0,56	1/1:198,151,0:50:0,50
NC_035161.1	19520715	Pst_238	G	A	999	.	AC1=74;AF1=0.405304;BQB=0.234439;DP=2765;DP4=0,1386,0,1379;FQ=999;G3=0.301149,0.58655,0.112301;HWE=0.0394175;MQ=41;MQ0F=0.00180832;MQB=0;PV4=1,1,0,1;RPB=0.997822;SGB=404.569;VDB=0	GT:PL:DP:AD	0/0:0,223,207:74:74,0	0/0:0,39,176:13:13,0	./.:0,9,87:3:3,0	0/1:133,0,106:14:6,8	0/1:136,0,134:19:9,10	0/0:0,90,192:30:30,0	0/1:159,0,138:30:12,18	1/1:193,114,0:39:0,38	0/0:0,144,194:48:48,0	0/0:0,57,187:19:19,0	0/1:144,0,87:16:5,11	0/0:0,60,188:20:20,0	1/1:165,30,0:10:0,10	0/1:83,0,118:10:6,4	0/1:153,0,53:22:4,18	0/1:152,0,88:23:7,15	0/0:0,63,187:21:21,0	0/0:0,36,178:12:12,0	0/1:158,0,141:39:16,23	0/0:0,129,192:43:43,0	1/1:187,54,0:18:0,18	0/1:129,0,104:15:7,8	0/0:0,48,184:16:16,0	0/0:0,99,190:33:33,0	0/0:0,178,201:59:59,0	0/0:0,78,191:26:26,0	0/0:0,60,184:20:20,0	1/1:197,160,0:53:0,53	1/1:194,120,0:40:0,40	1/1:192,120,0:40:0,40	0/1:155,0,121:34:11,23	0/1:156,0,124:39:13,26	0/1:155,0,127:35:13,22	0/1:155,0,142:35:15,20	1/1:196,141,0:47:0,47	0/1:154,0,136:30:12,18	0/1:131,0,148:25:14,11	0/1:155,0,128:27:10,17	0/0:0,69,190:23:23,0	0/1:155,0,124:49:16,33	0/1:155,0,119:42:13,29
NC_035161.1	19523497	Pst_239	T	C	999	.	AC1=34;AF1=0.188883;BQB=0.729435;DP=8599;DP4=0,6881,0,1718;FQ=999;G3=0.623832,0.376167,5.33458e-08;HWE=0.00592081;MQ=42;MQ0F=0.00197697;MQB=0.867394;PV4=1,0.217416,0.0485083,1;RPB=0.999607;SGB=1010.81;VDB=0	GT:PL:DP:AD	0/0:0,255,255:213:213,0	0/1:157,0,128:42:14,28	0/0:0,105,192:35:35,0	0/0:0,148,197:49:49,0	0/1:157,0,153:48:22,26	0/0:0,255,226:92:92,0	0/1:167,0,157:114:53,61	0/0:0,190,204:63:63,0	0/0:0,255,255:155:155,0	0/0:0,129,193:43:43,0	0/1:114,0,157:33:23,10	0/1:140,0,160:93:55,37	0/0:0,151,195:50:50,0	0/1:155,0,120:39:12,27	0/0:0,178,203:59:59,0	0/0:0,154,198:51:51,0	0/0:0,199,208:66:66,0	0/0:0,193,206:64:64,0	0/0:0,255,251:125:125,0	0/0:0,255,237:110:110,0	0/0:0,123,192:41:41,0	0/0:0,117,192:39:39,0	0/1:144,0,155:34:19,15	0/0:0,255,221:85:85,0	0/0:0,255,255:177:177,0	0/1:161,0,155:95:44,51	0/0:0,217,211:72:72,0	0/0:0,255,235:105:105,0	0/0:0,235,215:78:78,0	0/0:0,255,231:99:99,0	0/0:0,255,224:90:90,0	0/1:164,0,146:110:46,63	0/0:0,247,218:82:82,0	0/1:142,0,164:111:66,45	0/0:0,255,232:102:102,0	0/0:0,255,245:115:115,0	0/0:0,255,229:94:94,0	0/1:161,0,161:111:55,56	0/1:158,0,165:110:57,53	0/1:169,0,189:190:103,87	0/0:0,255,251:124:124,0
NC_035161.1	19546621	Nsi_114	C	T	999	.	AC1=49;AF1=0.266347;BQB=0.0403815;DP=3497;DP4=0,2662,0,835;FQ=999;MQ=42;MQ0F=0.0014298;MQB=0.81079;PV4=1,0.00437297,1,1;RPB=0.999865;SGB=82.6029;VDB=0	GT:PL:DP:AD	0/0:0,141,197:47:47,0	0/1:156,0,126:32:11,21	0/1:131,0,152:23:13,10	0/0:0,102,192:34:34,0	0/1:158,0,151:40:19,21	0/0:0,87,191:29:29,0	0/1:141,0,158:47:29,18	0/0:0,138,196:46:46,0	0/1:147,0,145:26:13,13	0/1:126,0,157:36:23,12	0/1:124,0,154:25:14,11	0/1:141,0,159:36:21,15	1/1:183,42,0:19:1,18	0/1:157,0,152:44:20,24	0/0:0,117,194:39:39,0	0/0:0,108,194:36:36,0	0/1:153,0,158:54:28,26	0/0:0,111,193:37:37,0	0/0:0,120,194:40:40,0	0/0:0,126,195:42:42,0	0/0:0,181,203:60:60,0	0/0:0,166,200:55:55,0	0/1:160,0,147:42:18,24	0/1:158,0,152:46:21,25	0/0:0,102,193:34:34,0	0/1:144,0,159:53:32,21	0/0:0,102,192:34:34,0	0/0:0,141,198:47:47,0	0/0:0,126,194:42:42,0	0/0:0,60,170:32:31,1	0/0:0,141,197:47:47,0	0/1:140,0,157:35:21,14	0/0:0,102,192:34:34,0	1/1:192,93,0:31:0,31	0/0:0,135,196:45:45,0	0/0:0,105,193:35:35,0	0/0:0,141,197:47:47,0	0/1:155,0,152:41:21,20	0/1:151,0,158:45:24,21	0/1:159,0,126:30:11,19	0/0:0,135,197:45:45,0
NC_035161.1	19587646	Pst_240	T	A	999	.	AC1=23;AF1=0.129224;BQB=0.999813;DP=3577;DP4=0,3179,0,398;FQ=999;MQ=42;MQ0F=0.00223651;MQB=0.966544;PV4=1,1,1,1;RPB=0.999947;SGB=137.951;VDB=0	GT:PL:DP:AD	0/0:0,255,232:99:99,0	0/0:0,36,178:12:12,0	0/0:0,42,166:26:25,1	0/1:87,0,146:17:12,5	0/0:0,57,187:19:19,0	0/0:0,157,201:52:52,0	0/0:0,96,190:33:32,0	0/0:0,108,193:36:36,0	0/0:0,199,207:66:66,0	0/0:0,81,189:28:27,0	0/1:138,0,104:16:6,10	0/0:0,78,191:26:26,0	0/1:148,0,87:16:5,11	0/0:0,54,187:18:18,0	0/1:104,0,156:31:22,9	0/1:92,0,135:14:9,5	0/0:0,69,190:23:23,0	0/0:0,117,191:40:39,0	0/1:145,0,159:51:30,21	0/0:0,132,196:44:44,0	0/0:0,48,184:16:16,0	0/0:0,24,153:8:8,0	0/0:0,27,159:9:9,0	0/0:0,90,192:30:30,0	0/0:0,255,232:99:99,0	0/0:0,151,197:50:50,0	0/0:0,111,193:37:37,0	0/0:0,129,194:43:43,0	0/0:0,123,194:41:41,0	0/0:0,138,197:46:46,0	0/0:0,130,181:55:54,1	0/0:0,132,195:44:44,0	0/0:0,126,195:42:42,0	0/0:0,96,191:32:32,0	0/0:0,126,195:42:42,0	0/0:0,120,192:41:40,0	0/1:151,0,155:34:18,16	0/0:0,160,200:53:53,0	0/0:0,135,196:45:45,0	0/0:0,235,216:78:78,0	0/1:155,0,159:59:31,28
NC_035161.1	19652340	Pst_241	A	G	999	.	AC1=31;AF1=0.171968;BQB=3.80733e-42;DP=6309;DP4=5230,0,1072,0;FQ=999;MQ=37;MQ0F=0.00348708;MQB=0;PV4=1,0,0,0.216457;RPB=0.999561;SGB=527.365;VDB=0	GT:PL:DP:AD	0/1:68,0,171:148:82,66	0/0:0,90,189:30:30,0	0/0:0,117,180:39:39,0	0/1:80,0,137:25:11,14	0/0:0,81,189:27:27,0	0/0:0,220,212:73:73,0	0/0:0,181,202:60:60,0	0/0:0,223,209:74:74,0	0/1:75,0,146:119:50,69	0/1:78,0,153:42:22,19	0/1:79,0,146:35:18,17	0/1:76,0,158:64:34,30	0/1:73,0,156:27:16,11	0/0:0,69,189:23:23,0	0/1:80,0,151:58:26,32	0/1:83,0,117:32:11,21	0/0:0,126,190:42:42,0	0/1:90,0,157:38:21,17	0/1:92,0,147:105:45,60	0/1:77,0,155:104:48,56	0/0:0,69,186:23:23,0	0/0:0,57,185:19:19,0	0/0:0,84,191:28:28,0	0/0:0,144,196:48:48,0	0/0:0,255,255:155:155,0	0/0:0,202,208:67:67,0	0/1:91,0,154:49:23,25	0/0:0,206,204:84:82,2	0/0:0,160,199:53:53,0	0/0:0,214,208:71:71,0	0/0:0,243,215:89:88,1	0/0:0,255,220:89:89,0	0/0:0,228,212:84:83,1	0/0:0,214,209:71:71,0	0/0:0,175,200:58:58,0	0/0:0,255,223:91:91,0	0/1:69,0,158:56:33,23	0/0:0,210,206:78:77,1	0/0:0,211,209:70:70,0	0/0:0,255,241:116:116,0	0/1:75,0,155:97:45,52
NC_035161.1	19652501	Pst_242	A	C	999	.	AC1=47;AF1=0.254573;BQB=0.825315;DP=1365;DP4=0,980,0,385;FQ=999;MQ=42;MQ0F=0.0014652;MQB=0.185328;PV4=1,0.189948,0.129633,1;RPB=1;SGB=177.807;VDB=0	GT:PL:DP:AD	0/0:0,123,196:41:41,0	0/0:0,30,170:10:10,0	0/0:0,15,126:5:5,0	0/0:0,39,176:13:13,0	0/1:88,0,90:8:4,4	0/0:0,33,175:11:11,0	0/1:132,0,139:19:10,9	1/1:190,63,0:21:0,21	0/0:0,69,186:23:23,0	./.:0,12,110:4:4,0	0/0:0,18,139:6:6,0	0/0:0,36,178:12:12,0	./.:0,12,110:4:4,0	0/0:0,18,139:6:6,0	0/0:0,36,178:12:12,0	0/0:0,27,165:9:9,0	0/0:0,24,158:8:8,0	0/0:0,51,188:17:17,0	0/0:0,72,188:24:24,0	0/0:0,51,188:17:17,0	1/1:144,21,0:7:0,7	0/0:0,15,126:5:5,0	./.:0,9,90:3:3,0	0/1:139,0,106:15:6,9	0/0:0,57,187:19:19,0	0/0:0,48,187:16:16,0	0/0:0,51,188:17:17,0	1/1:189,54,0:18:0,18	1/1:142,21,0:7:0,7	1/1:184,57,0:19:0,19	0/1:110,0,153:20:13,7	0/1:141,0,94:14:5,9	0/1:73,0,135:12:8,4	0/0:0,78,187:26:26,0	1/1:190,63,0:21:0,21	0/1:145,0,139:21:10,11	0/0:0,36,178:12:12,0	0/1:146,0,92:15:5,10	0/0:0,48,185:16:16,0	0/1:141,0,154:28:15,12	0/0:0,63,187:21:21,0
NC_035161.1	19680314	Nsi_115	C	A	999	.	AC1=34;AF1=0.184331;BQB=0.0679564;DP=4612;DP4=3924,0,688,0;FQ=999;MQ=42;MQ0F=0.00130095;MQB=0;PV4=1,0.000351794,0,1;RPB=0.999487;SGB=32.7927;VDB=0	GT:PL:DP:AD	0/1:154,0,158:51:27,24	0/0:0,138,196:46:46,0	0/1:157,0,153:41:19,22	0/1:153,0,158:44:23,21	0/0:0,144,198:48:48,0	0/1:158,0,127:33:12,21	0/0:0,157,201:58:57,1	0/0:0,148,199:49:49,0	0/1:158,0,153:50:23,27	0/1:147,0,159:48:28,20	0/0:0,151,198:50:50,0	0/1:159,0,149:53:23,30	0/1:157,0,150:41:18,23	0/0:0,175,204:58:58,0	0/0:0,160,199:53:53,0	0/0:0,123,195:41:41,0	0/0:0,250,220:83:83,0	0/1:145,0,160:63:37,26	0/1:157,0,155:60:29,31	0/1:143,0,160:74:44,30	0/0:0,196,207:65:65,0	0/0:0,175,204:58:58,0	0/0:0,169,203:56:56,0	0/0:0,178,204:59:59,0	0/0:0,184,206:61:61,0	0/0:0,178,203:59:59,0	0/1:143,0,159:50:30,20	0/0:0,144,199:48:48,0	0/0:0,169,202:56:56,0	0/0:0,148,199:49:49,0	0/0:0,193,206:64:64,0	0/0:0,154,199:51:51,0	0/0:0,154,199:51:51,0	0/0:0,229,213:76:76,0	0/0:0,220,214:73:73,0	0/0:0,178,204:59:59,0	0/1:133,0,157:64:41,23	0/0:0,181,204:60:60,0	0/0:0,193,207:64:64,0	0/0:0,184,205:61:61,0	0/1:157,0,149:47:20,27
NC_035161.1	19812201	Nsi_116	G	A	999	.	AC1=10;AF1=0.053675;BQB=0.533355;DP=2035;DP4=0,1956,0,79;FQ=999;G3=0.934782,0.021762,0.0434564;HWE=1.9313e-06;MQ=42;MQ0F=0.0014742;MQB=0.892251;PV4=1,4.65262e-06,1,1;RPB=0.99997;SGB=162.615;VDB=0	GT:PL:DP:AD	0/0:0,33,174:11:11,0	0/0:0,69,190:23:23,0	0/0:0,60,188:20:20,0	0/0:0,75,188:25:25,0	0/0:0,72,189:25:24,0	0/0:0,69,190:23:23,0	0/0:0,72,189:24:24,0	0/0:0,30,166:10:10,0	0/0:0,72,189:24:24,0	0/0:0,60,188:20:20,0	0/0:0,36,174:12:12,0	0/0:0,60,187:20:20,0	0/0:0,54,187:18:18,0	0/0:0,84,190:28:28,0	0/0:0,66,190:22:22,0	0/0:0,45,183:15:15,0	0/0:0,87,191:29:29,0	0/0:0,84,191:28:28,0	0/0:0,63,190:21:21,0	0/0:0,78,191:26:26,0	0/0:0,66,188:22:22,0	0/0:0,105,192:35:35,0	0/0:0,102,192:34:34,0	0/0:0,48,186:16:16,0	0/0:0,57,188:19:19,0	0/0:0,96,192:32:32,0	0/0:0,63,190:21:21,0	0/0:0,72,191:24:24,0	0/0:0,57,189:19:19,0	0/0:0,84,191:28:28,0	0/0:0,84,191:28:28,0	0/0:0,60,187:20:20,0	0/0:0,66,190:22:22,0	0/0:0,96,192:32:32,0	0/0:0,78,191:26:26,0	0/0:0,90,191:30:30,0	0/0:0,96,192:32:32,0	0/0:0,72,191:24:24,0	0/0:0,105,192:35:35,0	0/0:0,66,190:22:22,0	0/0:0,72,190:24:24,0
NC_035161.1	19825631	Pst_243	G	T	999	.	AC1=43;AF1=0.234957;BQB=0.00938192;DP=3635;DP4=0,2764,0,871;FQ=999;MQ=42;MQ0F=0.000825309;MQB=0.950068;PV4=1,4.53297e-14,0.0459969,1;RPB=1;SGB=417.084;VDB=0	GT:PL:DP:AD	0/0:0,255,226:91:91,0	0/0:0,48,184:16:16,0	0/0:0,57,186:19:19,0	0/0:0,69,190:23:23,0	0/1:133,0,151:24:13,11	0/0:0,114,194:38:38,0	0/1:132,0,159:30:18,12	1/1:192,108,0:36:0,36	0/0:0,232,215:77:77,0	0/0:0,15,158:17:16,1	0/0:0,48,182:16:16,0	0/0:0,87,192:29:29,0	0/0:0,69,191:23:23,0	0/0:0,60,189:20:20,0	0/0:0,90,190:30:30,0	0/0:0,57,188:19:19,0	0/0:0,96,192:32:32,0	0/0:0,84,191:28:28,0	0/0:0,160,201:53:53,0	0/0:0,141,197:47:47,0	1/1:187,51,0:17:0,17	0/1:137,0,132:20:9,11	0/0:0,39,181:13:13,0	0/0:0,123,196:41:41,0	0/0:0,255,226:89:89,0	0/0:0,99,175:45:44,1	0/0:0,81,190:27:27,0	1/1:198,157,0:52:0,52	1/1:190,84,0:28:0,28	1/1:192,109,0:42:1,41	0/1:157,0,155:53:26,27	0/1:149,0,159:61:34,27	0/1:155,0,152:45:21,24	0/0:0,117,193:39:39,0	1/1:171,78,0:38:1,37	0/1:158,0,128:39:13,26	0/0:0,126,196:42:42,0	0/1:134,0,159:48:30,18	0/0:0,148,198:49:49,0	0/1:158,0,155:72:34,38	0/0:0,184,204:61:61,0
NC_035161.1	19842072	Pst_244	T	C	999	.	AC1=127;AF1=0.688856;BQB=0.999056;DP=1736;DP4=0,505,0,1230;FQ=999;MQ=31;MQ0F=0.00288018;MQB=0;PV4=1,1,0,1;RPB=1;SGB=146.815;VDB=0	GT:PL:DP:AD	0/1:98,0,157:46:25,20	1/1:109,30,0:10:0,10	0/0:0,39,181:13:13,0	0/0:0,33,165:11:11,0	1/1:125,33,0:11:0,11	0/1:76,0,112:15:7,8	1/1:149,81,0:27:0,27	1/1:113,36,0:12:0,12	0/1:105,0,145:40:17,23	0/1:18,0,95:6:4,2	1/1:144,30,0:10:0,10	0/1:97,0,49:15:3,12	0/1:80,0,103:13:6,7	./.:59,9,0:3:0,3	0/1:81,0,129:20:9,11	0/1:60,0,90:10:5,5	1/1:125,51,0:17:0,17	0/1:101,0,107:21:7,14	0/0:0,63,187:21:21,0	0/1:99,0,144:19:11,8	1/1:131,30,0:10:0,10	0/1:0,2,138:11:9,2	1/1:123,36,0:12:0,12	0/1:116,0,87:17:5,12	0/0:0,93,191:31:31,0	0/1:103,0,81:19:5,14	0/1:77,0,106:13:6,7	1/1:124,117,0:39:0,39	1/1:115,63,0:21:0,21	1/1:130,63,0:21:0,21	0/1:66,0,114:12:6,6	1/1:127,84,0:28:0,28	0/1:22,0,138:14:11,3	1/1:150,84,0:28:0,28	1/1:137,54,0:18:0,18	0/1:83,0,123:20:9,11	0/1:91,0,142:23:12,11	1/1:136,78,0:26:0,26	1/1:159,60,0:20:0,20	1/1:164,138,0:46:0,46	0/1:80,0,124:18:8,10
NC_035161.1	19875242	Pst_245	A	T	999	.	AC1=38;AF1=0.207865;BQB=0.844939;DP=4887;DP4=3842,0,1045,0;FQ=999;MQ=42;MQ0F=0.00184162;MQB=0.69118;PV4=1,1.68922e-05,0.0289075,1;RPB=1;SGB=847.749;VDB=0	GT:PL:DP:AD	0/1:172,0,161:134:62,72	0/0:0,75,191:25:25,0	0/1:152,0,150:31:15,16	0/1:136,0,135:18:9,9	0/0:0,54,189:18:18,0	0/1:148,0,160:57:33,24	0/0:0,129,196:43:43,0	0/0:0,117,195:39:39,0	0/1:163,0,157:108:50,58	0/1:158,0,101:24:7,17	0/0:0,57,189:19:19,0	0/1:157,0,156:45:22,23	0/0:0,51,188:17:17,0	0/0:0,66,191:22:22,0	0/1:150,0,155:35:18,17	0/0:0,69,169:35:34,1	0/0:0,93,190:31:31,0	0/1:126,0,154:51:34,17	0/1:152,0,158:67:35,32	0/1:156,0,159:68:35,33	0/0:0,72,190:24:24,0	0/0:0,54,188:18:18,0	0/0:0,54,189:18:18,0	0/0:0,169,202:56:56,0	0/0:0,255,255:138:138,0	0/0:0,184,205:61:61,0	0/1:145,0,160:48:28,20	0/0:0,172,203:57:57,0	0/0:0,126,196:42:42,0	0/0:0,196,206:65:65,0	0/0:0,175,203:58:58,0	0/0:0,196,207:65:65,0	0/0:0,181,205:60:60,0	0/0:0,132,197:44:44,0	0/0:0,148,199:49:49,0	0/0:0,241,217:80:80,0	0/1:150,0,159:43:24,19	0/0:0,199,209:66:66,0	0/0:0,172,202:57:57,0	0/0:0,255,247:115:115,0	0/1:152,0,159:63:34,29
NC_035161.1	19875476	Pst_246	T	A	999	.	AC1=11;AF1=0.0619589;BQB=0.979461;DP=1628;DP4=0,1539,0,89;FQ=999;MQ=42;MQ0F=0.00184275;MQB=0.941518;PV4=1,0.02202,0.468116,1;RPB=1;SGB=115.597;VDB=0	GT:PL:DP:AD	0/0:0,117,194:39:39,0	0/1:66,0,118:9:6,3	./.:0,12,110:4:4,0	0/0:0,42,182:14:14,0	0/0:0,18,139:6:6,0	0/0:0,99,190:33:33,0	0/0:0,51,187:17:17,0	0/0:0,66,190:22:22,0	0/0:0,93,192:31:31,0	./.:0,12,104:4:4,0	0/1:95,0,49:6:2,4	0/1:148,0,87:17:5,12	0/0:0,24,151:8:8,0	0/0:0,30,165:10:10,0	0/0:0,39,178:13:13,0	0/0:0,33,173:11:11,0	0/0:0,27,164:9:9,0	0/0:0,30,165:10:10,0	0/0:0,51,187:17:17,0	0/0:0,57,188:19:19,0	0/0:0,18,130:6:6,0	0/0:0,21,142:7:7,0	0/0:0,27,159:9:9,0	0/1:106,0,145:16:10,6	0/0:0,129,195:43:43,0	0/0:0,69,190:23:23,0	0/0:0,57,189:19:19,0	0/0:0,72,190:24:24,0	0/0:0,39,180:13:13,0	0/0:0,30,170:10:10,0	0/0:0,57,189:19:19,0	0/0:0,51,188:17:17,0	0/0:0,36,177:12:12,0	0/1:143,0,126:18:8,10	0/0:0,45,185:15:15,0	0/0:0,54,188:18:18,0	0/0:0,33,174:11:11,0	0/0:0,60,188:20:20,0	0/1:150,0,145:25:12,13	0/0:0,90,191:30:30,0	0/0:0,108,194:36:36,0
NC_035161.1	19878732	Nsi_117	A	G	999	.	AC1=14;AF1=0.0760866;BQB=0;DP=6412;DP4=0,6077,0,335;FQ=999;MQ=41;MQ0F=0.00124766;MQB=0;PV4=1,1,0,1;RPB=0;SGB=257.296;VDB=0	GT:PL:DP:AD	0/0:0,255,197:96:96,0	0/1:77,0,133:53:29,24	0/0:0,220,183:73:73,0	0/0:0,193,178:64:64,0	0/0:0,181,175:60:60,0	0/0:0,160,172:53:53,0	0/0:0,181,176:60:60,0	0/0:0,244,187:81:81,0	0/0:0,199,201:66:66,0	0/0:0,255,226:103:103,0	0/1:59,0,149:60:39,21	0/1:62,0,150:49:32,17	0/0:0,172,194:57:57,0	0/0:0,226,206:75:75,0	0/0:0,250,211:83:83,0	0/0:0,144,191:48:48,0	0/0:0,255,218:91:91,0	0/0:0,241,210:80:80,0	0/0:0,220,205:73:73,0	0/0:0,255,221:93:93,0	0/0:0,247,212:82:82,0	0/0:0,255,221:94:94,0	0/0:0,250,214:83:83,0	0/1:54,0,148:48:33,15	0/0:0,193,200:64:64,0	0/0:0,250,212:83:83,0	0/0:0,255,219:91:91,0	0/0:0,220,206:73:73,0	0/0:0,226,207:75:75,0	0/0:0,214,204:71:71,0	0/0:0,205,203:68:68,0	0/0:0,255,215:86:86,0	0/0:0,205,203:68:68,0	0/1:67,0,155:83:48,35	0/0:0,255,220:95:95,0	0/0:0,235,207:78:78,0	0/0:0,255,221:95:95,0	0/0:0,226,208:75:75,0	0/1:61,0,149:80:49,31	0/0:0,135,190:45:45,0	0/0:0,166,194:55:55,0
NC_035161.1	19896037	Pst_248	C	T	999	.	AC1=84;AF1=0.457418;BQB=0;DP=4517;DP4=0,2325,0,2192;FQ=999;G3=0.234072,0.61797,0.147958;HWE=0.0202989;MQ=42;MQ0F=0.00221386;MQB=4.23072e-05;PV4=1,1,2.10523e-05,0.192604;RPB=0.998749;SGB=33.5159;VDB=0	GT:PL:DP:AD	0/1:165,0,156:119:58,61	1/1:191,75,0:25:0,25	0/1:88,0,95:9:5,4	0/1:6,0,132:10:9,1	0/1:119,0,53:9:3,6	0/1:149,0,149:33:18,15	0/1:159,0,137:40:17,23	0/0:0,90,183:30:30,0	0/1:157,0,143:56:27,29	0/1:132,0,91:14:6,8	0/1:69,0,81:7:4,3	0/1:145,0,150:34:18,15	0/1:152,0,103:19:7,12	1/1:181,39,0:13:0,13	0/1:156,0,146:42:21,21	0/0:0,21,142:7:7,0	1/1:191,78,0:26:0,26	0/1:136,0,151:31:19,12	0/0:0,247,211:82:82,0	0/1:154,0,150:44:23,21	0/0:0,54,178:18:18,0	0/0:0,54,177:18:18,0	1/1:170,30,0:10:0,10	0/1:156,0,99:39:12,27	0/0:0,144,190:49:48,0	0/1:155,0,138:30:14,16	0/1:157,0,100:30:10,20	0/0:0,87,187:29:29,0	0/0:0,39,159:26:24,1	0/0:0,163,193:54:54,0	0/0:0,114,171:50:49,1	0/1:157,0,147:61:29,32	0/0:0,205,202:68:68,0	0/1:158,0,149:62:29,33	0/0:0,99,186:33:33,0	0/0:0,105,186:35:35,0	0/1:152,0,147:39:21,18	0/1:157,0,126:50:18,32	1/1:198,151,0:50:0,50	0/1:154,0,154:101:53,47	0/1:163,0,146:96:42,54
NC_035161.1	20012369	Nsi_118	A	G	999	.	AC1=15;AF1=0.0802733;BQB=0.310621;DP=1612;DP4=0,1448,0,164;FQ=999;MQ=42;MQ0F=0.00248139;MQB=0.994479;PV4=1,0.156561,1,1;RPB=0.999895;SGB=239.22;VDB=0	GT:PL:DP:AD	0/1:158,0,124:29:10,19	0/0:0,42,183:14:14,0	0/1:148,0,115:18:7,11	0/0:0,12,158:16:15,1	0/0:0,69,190:23:23,0	0/1:148,0,114:18:7,11	0/0:0,39,176:13:13,0	0/0:0,60,189:20:20,0	0/1:125,0,155:23:14,9	0/1:148,0,131:21:9,12	0/0:0,51,185:17:17,0	0/1:139,0,119:16:7,9	0/0:0,51,187:17:17,0	0/0:0,51,188:17:17,0	0/1:132,0,147:20:11,9	0/0:0,30,170:10:10,0	0/0:0,90,191:30:30,0	0/1:156,0,144:33:14,18	0/0:0,57,189:19:19,0	0/1:154,0,86:24:6,18	0/0:0,51,185:17:17,0	0/0:0,60,187:20:20,0	0/0:0,75,190:25:25,0	0/0:0,60,188:20:20,0	0/0:0,42,183:14:14,0	0/0:0,105,192:35:35,0	0/1:137,0,140:20:10,10	0/0:0,51,188:17:17,0	0/0:0,51,186:17:17,0	0/0:0,75,191:25:25,0	0/0:0,78,191:26:26,0	0/0:0,51,187:17:17,0	0/0:0,48,187:16:16,0	0/0:0,66,189:22:22,0	0/0:0,51,187:17:17,0	0/0:0,84,192:28:28,0	0/0:0,75,191:25:25,0	0/0:0,57,187:19:19,0	0/0:0,51,187:17:17,0	0/0:0,42,178:14:14,0	0/0:0,51,184:17:17,0
NC_035161.1	20030925	Nsi_119	G	C	999	.	AC1=123;AF1=0.668457;BQB=0.999031;DP=3373;DP4=1147,0,2226,0;FQ=999;G3=0.0543478,0.554409,0.391243;HWE=0.0126341;MQ=42;MQ0F=0.00118589;MQB=4.29278e-06;PV4=1,0.173235,3.37406e-05,0.081812;RPB=0.996558;SGB=-79.4222;VDB=0	GT:PL:DP:AD	0/1:159,0,145:46:19,27	0/1:148,0,158:46:26,20	1/1:193,108,0:36:0,36	0/1:155,0,147:31:14,17	0/1:139,0,158:29:17,12	0/1:157,0,134:27:11,16	0/1:125,0,156:46:31,15	1/1:193,114,0:38:0,38	0/1:148,0,159:55:31,24	0/1:141,0,160:38:23,15	0/1:155,0,145:31:14,17	1/1:191,75,0:25:0,25	1/1:190,84,0:28:0,28	0/1:132,0,158:28:17,11	1/1:193,117,0:39:0,39	0/1:156,0,135:31:12,19	0/0:0,151,199:50:50,0	0/1:159,0,145:44:19,25	1/1:192,84,0:28:0,28	0/1:154,0,159:53:28,25	1/1:197,148,0:49:0,49	1/1:198,148,0:49:0,49	0/0:0,129,194:43:43,0	0/1:152,0,151:32:16,16	0/0:0,132,196:44:44,0	1/1:197,138,0:46:0,46	0/1:158,0,143:32:14,18	1/1:193,126,0:42:0,42	1/1:196,138,0:46:0,46	1/1:193,105,0:35:0,35	1/1:192,93,0:31:0,31	0/1:159,0,119:29:10,19	1/1:192,105,0:35:0,35	1/1:208,196,0:65:0,65	1/1:203,178,0:59:0,59	1/1:196,135,0:45:0,45	0/1:154,0,152:35:17,18	0/1:155,0,156:47:24,23	0/1:159,0,146:43:19,24	0/1:146,0,153:30:15,15	0/0:0,114,194:38:38,0
NC_035161.1	20039952	Pst_249	A	G	999	.	AC1=68;AF1=0.372363;BQB=0.0284344;DP=1866;DP4=0,1089,0,777;FQ=999;G3=0.452331,0.349018,0.19865;HWE=0.0217315;MQ=42;MQ0F=0.000535906;MQB=0.961032;PV4=1,0.000128022,1,1;RPB=0.998875;SGB=309.781;VDB=0	GT:PL:DP:AD	0/1:155,0,157:58:29,29	0/1:33,0,77:5:3,2	1/1:225,104,80:12:0,8	0/1:106,0,147:19:11,7	0/0:0,39,178:13:13,0	0/1:116,0,86:10:4,6	0/0:0,66,189:22:22,0	0/0:0,75,190:25:25,0	0/1:143,0,157:39:22,17	0/1:113,0,114:12:6,6	0/1:46,0,107:7:5,2	1/1:185,45,0:15:0,15	0/1:158,158,158:8:0,0	0/1:126,0,83:11:4,7	1/1:187,51,0:17:0,17	0/1:104,86,170:10:4,1	0/0:0,45,179:15:15,0	0/1:152,0,61:19:4,15	1/1:185,45,0:15:0,15	0/1:89,0,157:22:16,6	0/0:0,18,139:6:6,0	./.:24,0,79:4:3,1	0/0:0,21,149:7:7,0	0/1:144,0,147:27:14,13	0/0:0,160,200:53:53,0	1/1:185,54,0:18:0,18	0/1:143,0,108:19:7,12	0/0:0,87,190:29:29,0	0/0:0,51,187:17:17,0	0/0:0,39,181:13:13,0	0/1:131,0,150:21:12,9	0/0:0,69,191:23:23,0	0/1:139,0,99:15:6,9	1/1:173,127,121:8:0,2	0/0:0,57,189:19:19,0	0/1:141,0,155:30:17,13	0/1:99,0,116:11:6,5	0/0:0,72,190:24:24,0	0/1:73,0,118:10:6,4	0/0:0,105,192:35:35,0	0/0:0,84,191:28:28,0
NC_035161.1	20042894	Nsi_121	A	T	999	.	AC1=29;AF1=0.157609;BQB=2.66832e-06;DP=4994;DP4=4100,0,893,0;FQ=999;MQ=39;MQ0F=0.00120144;MQB=0;PV4=1,1,1,1;RPB=2.98193e-06;SGB=979.583;VDB=0	GT:PL:DP:AD	0/0:0,178,190:59:59,0	0/1:149,0,160:59:33,26	0/0:0,184,192:61:61,0	0/0:0,178,204:59:59,0	0/0:0,163,200:54:54,0	0/0:0,154,199:51:51,0	0/0:0,129,196:43:43,0	0/0:0,175,204:58:58,0	0/0:0,193,188:64:64,0	0/0:0,187,191:62:62,0	0/1:158,0,154:65:31,34	0/1:152,0,70:55:30,25	0/0:0,255,218:85:85,0	0/0:0,235,217:78:78,0	0/0:0,211,182:70:70,0	0/0:0,169,183:56:56,0	0/0:0,255,225:89:89,0	0/0:0,190,194:63:63,0	0/1:126,0,152:67:45,22	0/0:0,226,198:75:75,0	0/0:0,193,207:64:64,0	0/0:0,111,192:37:37,0	0/0:0,148,198:49:49,0	0/1:161,0,148:72:31,41	0/0:0,178,204:59:59,0	0/1:160,0,152:80:36,44	0/0:0,193,195:64:64,0	0/0:0,190,206:63:63,0	0/0:0,181,205:60:60,0	0/0:0,178,204:59:59,0	0/0:0,126,195:42:42,0	0/0:0,111,194:37:37,0	0/0:0,99,193:33:33,0	0/1:160,0,68:82:39,43	0/0:0,175,204:58:58,0	0/0:0,148,196:49:49,0	0/1:157,0,156:68:33,35	0/0:0,123,196:41:41,0	0/1:159,0,141:44:17,27	0/0:0,87,191:29:29,0	0/0:0,93,193:31:31,0
NC_035161.1	20044112	Pst_250	A	T	999	.	AC1=73;AF1=0.393863;BQB=0;DP=2554;DP4=0,1594,0,844;FQ=999;G3=0.446494,0.32075,0.232756;HWE=0.00214222;MQ=38;MQ0F=0.0117463;MQB=0;PV4=1,0,0,1;RPB=0.999674;SGB=174.735;VDB=0	GT:PL:DP:AD	0/1:62,0,158:66:35,31	0/1:38,0,148:17:11,6	1/1:96,48,0:16:0,16	0/1:64,0,143:24:12,12	0/0:0,45,180:15:15,0	0/1:0,1,159:35:19,16	0/0:0,39,173:13:13,0	0/0:0,78,163:26:26,0	0/1:68,0,111:29:9,20	0/0:0,6,153:15:13,2	0/1:65,0,118:14:7,7	1/1:105,60,0:20:0,20	1/1:101,42,0:14:0,14	0/1:31,0,104:9:5,4	1/1:95,56,0:24:1,23	0/1:63,0,81:15:5,10	0/0:0,69,188:23:23,0	0/1:58,0,147:21:12,9	1/1:103,105,0:35:0,35	0/1:72,0,125:25:11,14	0/0:0,24,132:8:8,0	0/1:59,0,98:14:7,7	0/0:0,18,125:6:6,0	0/1:84,0,145:32:15,17	0/0:0,229,213:77:76,0	1/1:114,96,0:32:0,32	0/1:63,0,153:32:18,14	0/0:0,84,164:28:28,0	0/0:0,48,157:16:16,0	0/0:0,45,153:15:15,0	0/1:52,0,116:23:13,10	0/0:0,126,191:42:42,0	0/1:64,0,125:24:13,11	1/1:108,77,0:31:1,30	0/0:0,78,160:26:26,0	0/1:51,0,122:22:14,8	0/1:51,0,146:20:12,8	0/0:0,99,188:33:33,0	0/1:76,0,154:33:17,16	0/0:0,114,189:38:38,0	0/0:0,77,187:31:30,1
NC_035161.1	20060263	Pst_251	C	G	999	.	AC1=113;AF1=0.614431;BQB=0.734775;DP=4873;DP4=1727,0,3146,0;FQ=999;G3=4.92608e-08,0.766843,0.233157;HWE=1.75704e-11;MQ=42;MQ0F=0.0016417;MQB=0.00465317;PV4=1,0.048054,0.000230972,1;RPB=1;SGB=-175.39;VDB=0	GT:PL:DP:AD	1/1:255,255,138:123:0,75	0/1:158,0,130:26:10,16	0/1:150,0,145:25:12,13	0/1:147,0,152:30:15,15	0/1:123,0,122:14:7,7	1/1:255,243,146:55:0,32	0/1:153,0,132:55:19,36	0/1:131,0,155:55:36,19	1/1:255,255,142:82:0,49	1/1:250,134,110:14:0,8	0/1:112,0,125:13:7,6	0/1:150,0,136:69:21,32	0/1:136,0,138:22:11,11	0/1:142,0,122:19:9,10	0/1:175,33,148:63:13,26	0/1:77,0,142:39:31,8	1/1:189,60,0:20:0,20	1/1:255,222,146:44:0,25	0/1:150,0,136:73:22,33	1/1:255,236,149:51:0,29	0/1:113,0,157:24:16,8	0/1:81,0,134:13:8,5	1/1:170,30,0:10:0,10	0/1:157,0,144:62:25,37	1/1:219,250,0:84:0,83	0/1:143,0,159:81:48,33	1/1:255,162,114:24:0,16	0/1:147,0,162:91:53,38	0/1:157,0,155:52:26,26	0/1:141,0,158:52:32,20	0/1:132,0,159:92:58,34	0/1:159,0,148:55:23,32	0/1:151,0,159:60:32,27	0/1:14,0,100:68:59,9	0/1:155,0,161:81:43,38	0/1:162,0,159:103:51,52	1/1:255,211,136:40:0,25	0/1:149,0,118:68:21,47	0/1:155,0,129:57:19,38	0/1:155,0,120:96:32,64	1/1:196,138,0:46:0,46
NC_035161.1	20078627	Pst_252	G	C	999	.	AC1=63;AF1=0.34281;BQB=8.36192e-20;DP=2622;DP4=1751,0,871,0;FQ=999;MQ=42;MQ0F=0.00266972;MQB=0.822182;PV4=1,1,0.0427513,1;RPB=0.989707;SGB=202.198;VDB=0	GT:PL:DP:AD	0/0:0,172,196:57:57,0	0/1:131,0,113:17:8,9	0/1:106,0,137:16:10,6	0/1:117,0,102:13:6,7	0/0:0,24,141:8:8,0	0/0:0,96,186:32:32,0	0/0:0,81,186:27:27,0	0/0:0,69,186:23:23,0	0/0:0,120,189:40:40,0	0/0:0,51,183:17:17,0	0/1:61,0,129:11:8,3	0/1:134,0,131:23:13,10	1/1:186,51,0:17:0,17	0/1:115,0,92:12:5,7	0/1:142,0,134:24:11,13	0/1:146,0,60:15:4,11	0/0:0,54,180:18:18,0	0/0:0,84,189:28:28,0	0/1:155,0,145:37:17,20	0/0:0,102,188:34:34,0	0/0:0,18,128:6:6,0	0/1:113,0,102:12:6,6	0/1:104,0,86:9:4,5	0/1:129,0,144:25:15,10	0/0:0,211,205:70:70,0	1/1:187,65,0:27:1,26	0/0:0,57,183:19:19,0	0/0:0,90,183:30:30,0	0/0:0,78,186:26:26,0	0/0:0,117,188:39:39,0	0/1:149,0,149:37:18,19	0/0:0,117,190:40:39,0	0/1:116,0,131:16:9,7	1/1:185,69,0:24:0,23	0/0:0,108,189:37:36,0	0/1:141,0,121:21:9,12	0/1:153,0,134:29:12,17	0/0:0,111,189:37:37,0	1/1:193,117,0:39:0,39	0/0:0,138,191:46:46,0	0/1:157,0,137:35:15,20
NC_035161.1	20175876	Pst_253	C	A	999	.	AC1=27;AF1=0.150829;BQB=0.0160015;DP=5099;DP4=4475,0,624,0;FQ=999;MQ=41;MQ0F=0.0133359;MQB=0;PV4=1,1,2.8026e-45,1;RPB=0.998975;SGB=-472.404;VDB=0	GT:PL:DP:AD	0/1:126,0,162:142:90,52	0/0:0,111,193:37:37,0	0/1:133,0,157:29:17,12	0/0:0,108,193:36:36,0	0/0:0,51,183:17:17,0	0/1:119,0,153:44:30,14	0/0:0,151,196:50:50,0	0/0:0,187,200:62:62,0	0/1:158,0,156:93:46,47	0/1:76,0,147:17:12,5	0/0:0,84,190:28:28,0	0/0:0,151,197:50:50,0	1/1:179,42,0:14:0,14	0/0:0,27,171:14:13,1	0/1:145,0,158:37:21,16	0/0:0,66,188:22:22,0	0/0:0,108,192:36:36,0	0/1:149,0,156:47:25,22	0/1:156,0,151:66:32,34	0/1:146,0,158:70:39,31	0/0:0,69,186:23:23,0	0/0:0,60,187:20:20,0	0/0:0,45,184:15:15,0	0/0:0,157,198:52:52,0	0/0:0,255,255:170:168,1	0/0:0,169,200:56:56,0	0/1:139,0,157:35:20,15	0/0:0,166,185:67:66,1	0/0:0,160,195:53:53,0	0/0:0,144,196:48:48,0	0/0:0,136,196:51:50,1	0/0:0,199,202:66:66,0	0/0:0,169,200:57:56,0	0/0:0,163,198:54:54,0	0/0:0,141,196:47:47,0	0/0:0,165,201:61:60,1	0/1:138,0,155:46:29,17	0/0:0,255,218:87:87,0	0/0:0,187,203:62:62,0	0/0:0,255,236:116:115,1	0/0:0,251,220:90:89,1
NC_035161.1	20176279	Pst_255	A	G	999	.	AC1=88;AF1=0.478155;BQB=0.39598;DP=1905;DP4=1011,0,894,0;FQ=999;MQ=42;MQ0F=0.00314961;MQB=0.922349;PV4=1,0.00127267,0.0915234,1;RPB=1;SGB=209.261;VDB=0	GT:PL:DP:AD	0/1:153,0,159:55:29,26	0/1:125,0,112:13:6,7	1/1:174,36,0:12:0,12	0/1:115,0,101:11:5,6	0/0:0,39,181:13:13,0	1/1:189,72,0:25:0,24	0/1:148,0,142:23:11,12	0/0:0,48,186:16:16,0	0/1:139,0,156:30:17,13	0/1:129,0,9:9:1,8	0/0:0,15,126:5:5,0	0/0:0,30,170:10:10,0	1/1:153,27,0:9:0,9	0/1:74,0,74:6:3,3	1/1:189,57,0:19:0,19	./.:90,9,0:3:0,3	0/0:0,30,166:10:10,0	0/1:126,0,93:12:5,7	1/1:189,66,0:22:0,22	0/1:141,0,151:24:13,11	0/0:0,27,165:9:9,0	0/1:130,0,12:8:1,7	./.:0,9,87:3:3,0	0/0:0,57,189:19:19,0	0/0:0,148,199:49:49,0	0/1:107,0,155:21:14,7	0/1:131,0,146:20:11,9	0/0:0,66,191:22:22,0	0/0:0,42,183:14:14,0	0/0:0,81,191:27:27,0	0/1:143,0,141:22:11,11	0/1:158,0,119:25:9,16	0/1:80,0,135:12:8,4	0/1:59,0,154:20:16,4	0/0:0,54,188:18:18,0	0/1:141,0,159:35:21,14	1/1:181,39,0:13:0,13	0/0:0,66,191:22:22,0	0/1:151,0,123:20:8,12	0/0:0,129,195:43:43,0	0/1:150,0,155:33:17,16
NC_035161.1	20182465	Nsi_122	T	C	999	.	AC1=76;AF1=0.413043;BQB=0.00744303;DP=6676;DP4=0,3780,0,2895;FQ=999;G3=0.402174,0.369565,0.228261;HWE=0.0224338;MQ=35;MQ0F=0.00194727;MQB=0;PV4=1,0.000755555,0,1;RPB=0.999368;SGB=956.378;VDB=0	GT:PL:DP:AD	0/1:74,0,154:68:34,33	0/0:0,199,203:66:66,0	0/0:0,163,195:54:54,0	0/1:75,0,146:63:28,34	1/1:112,175,0:64:1,63	0/0:0,160,193:53:53,0	0/1:78,0,144:55:25,30	1/1:110,175,0:58:0,58	1/1:109,96,0:32:0,32	1/1:110,108,0:36:0,36	0/1:67,0,153:69:39,30	0/0:0,229,205:76:76,0	0/0:0,157,195:52:52,0	0/1:75,0,144:82:36,45	0/0:0,220,204:73:73,0	0/1:74,0,152:66:33,33	1/1:128,255,0:101:0,101	0/1:74,0,148:107:47,60	0/0:0,205,203:68:68,0	0/1:72,0,158:110:57,53	1/1:119,250,0:83:0,83	0/1:72,0,155:99:50,49	0/1:66,0,157:90:49,41	0/1:73,0,139:84:35,49	1/1:119,247,0:82:0,82	0/0:0,255,223:100:100,0	0/1:72,0,153:93:44,49	1/1:116,202,0:67:0,67	1/1:113,208,0:69:0,69	1/1:78,142,0:70:2,68	0/1:72,0,151:77:36,41	0/1:76,0,148:68:32,36	0/1:75,0,150:89:41,48	0/0:0,255,224:105:105,0	1/1:124,255,0:95:0,95	0/1:67,0,161:113:62,51	0/0:0,255,216:87:87,0	1/1:117,238,0:79:0,79	0/0:0,255,228:110:110,0	0/1:76,0,153:61:30,31	0/1:74,0,154:64:32,32
NC_035161.1	20200995	Nsi_123	G	A	999	.	AC1=95;AF1=0.517641;BQB=0.600274;DP=2833;DP4=0,1491,0,1342;FQ=999;G3=0.329411,0.30589,0.364699;HWE=0.000296266;MQ=34;MQ0F=0.00176491;MQB=0;PV4=1,0.227813,0,1;RPB=0.999977;SGB=505.28;VDB=0	GT:PL:DP:AD	0/0:0,144,196:49:48,0	./.:0,0,0:0:0,0	1/1:128,57,0:19:0,19	0/0:0,57,188:19:19,0	0/1:84,0,135:34:13,20	0/1:88,0,138:37:15,22	1/1:146,45,0:15:0,15	1/1:166,90,0:30:0,30	0/0:0,39,180:13:13,0	0/0:0,60,189:20:20,0	0/0:0,51,187:17:17,0	./.:0,0,0:0:0,0	1/1:136,114,0:38:0,38	0/0:0,126,194:42:42,0	0/1:101,0,158:48:29,19	0/0:0,87,192:29:29,0	0/0:0,196,208:65:65,0	0/0:0,205,209:68:68,0	1/1:148,87,0:29:0,29	0/0:0,138,197:46:46,0	1/1:165,160,0:54:0,53	1/1:143,90,0:30:0,30	0/0:0,166,201:55:55,0	0/0:0,60,189:20:20,0	0/0:0,129,195:43:43,0	./.:0,0,0:0:0,0	0/0:0,135,196:45:45,0	1/1:163,132,0:44:0,44	1/1:140,105,0:35:0,35	1/1:155,132,0:44:0,44	1/1:127,42,0:14:0,14	1/1:145,75,0:25:0,25	1/1:145,69,0:23:0,23	0/0:0,87,191:29:29,0	1/1:164,151,0:51:0,50	1/1:125,63,0:22:0,21	0/1:92,0,158:48:29,19	0/1:136,0,136:36:14,22	0/0:0,81,191:27:27,0	1/1:157,54,0:18:0,18	0/0:0,93,192:31:31,0
NC_035161.1	20255358	Nsi_124	A	G	999	.	AC1=40;AF1=0.217391;BQB=0.192244;DP=6688;DP4=5333,0,1355,0;FQ=999;G3=0.652174,0.26087,0.0869565;HWE=0.0331385;MQ=37;MQ0F=0.00179426;MQB=0;PV4=1,4.1167e-10,0,0.301466;RPB=0.999943;SGB=1001.15;VDB=0	GT:PL:DP:AD	1/1:132,226,0:75:0,75	0/0:0,247,219:82:82,0	1/1:119,208,0:69:0,69	0/0:0,172,200:57:57,0	0/0:0,201,212:73:72,1	0/1:82,0,153:49:23,26	0/0:0,193,201:80:78,2	0/0:0,184,206:61:61,0	0/0:0,129,195:43:43,0	0/0:0,108,194:36:36,0	0/1:78,0,157:70:35,35	0/0:0,220,214:73:73,0	1/1:94,121,0:52:1,51	0/0:0,253,221:84:84,0	0/1:71,0,161:82:45,37	0/1:75,0,157:58:32,26	0/1:66,0,164:103:59,44	1/1:133,255,0:103:0,103	0/1:70,0,163:101:56,45	1/1:137,255,0:112:0,112	0/0:0,255,232:101:101,0	0/0:0,253,220:84:84,0	0/0:0,250,221:83:83,0	0/1:74,0,159:63:35,28	1/1:103,196,0:77:1,76	0/0:0,255,224:91:91,0	1/1:118,211,0:70:0,70	0/0:0,250,220:83:83,0	0/0:0,205,208:68:68,0	0/0:0,190,207:63:63,0	0/0:0,250,218:83:83,0	0/0:0,190,205:63:63,0	0/0:0,255,228:93:93,0	0/0:0,255,223:91:91,0	0/0:0,229,216:76:76,0	0/0:0,255,237:106:106,0	0/1:76,0,159:87:44,43	0/0:0,229,215:76:76,0	0/0:0,255,230:98:98,0	0/0:0,220,213:73:73,0	0/0:0,199,207:66:66,0
NC_035161.1	20273929	Pst_256	A	T	999	.	AC1=21;AF1=0.11732;BQB=0.101306;DP=6039;DP4=5413,0,626,0;FQ=999;MQ=42;MQ0F=0.00215267;MQB=0.798261;PV4=1,1.92665e-05,0.00745679,1;RPB=0.999885;SGB=191.566;VDB=0	GT:PL:DP:AD	0/0:0,255,255:130:130,0	0/0:0,105,192:35:35,0	0/0:0,114,194:38:38,0	0/1:146,0,155:28:15,13	0/1:127,0,154:39:26,13	0/0:0,172,202:57:57,0	0/0:0,157,200:52:52,0	0/0:0,154,199:51:51,0	0/1:162,0,156:96:45,51	0/1:150,0,145:28:13,15	0/0:0,120,193:40:40,0	0/0:0,126,195:42:42,0	0/0:0,72,190:24:24,0	0/1:123,0,108:14:6,8	0/0:0,126,195:42:42,0	0/0:0,141,196:47:47,0	0/1:156,0,149:45:20,25	0/0:0,118,194:45:44,1	0/0:0,255,223:89:88,0	0/0:0,247,218:82:82,0	0/0:0,123,193:41:41,0	0/0:0,75,191:25:25,0	0/1:125,0,112:13:6,7	0/0:0,178,200:59:59,0	0/0:0,255,255:145:145,0	0/0:0,250,219:83:83,0	0/0:0,138,197:46:46,0	0/0:0,211,210:70:70,0	0/0:0,181,203:60:60,0	0/0:0,241,218:80:80,0	0/0:0,229,214:76:76,0	0/0:0,232,215:77:77,0	0/0:0,178,202:59:59,0	0/0:0,199,208:66:66,0	0/0:0,214,212:71:71,0	0/0:0,241,216:80:80,0	0/0:0,148,199:49:49,0	0/1:157,0,158:82:40,42	0/0:0,244,218:81:81,0	0/1:150,0,164:109:61,47	0/1:144,0,162:90:53,37
NC_035161.1	20288286	Nsi_125	T	A	999	.	AC1=32;AF1=0.174617;BQB=0.0021958;DP=1281;DP4=0,1066,0,215;FQ=999;MQ=42;MQ0F=0.00156128;MQB=0.99795;PV4=1,1,0.105163,0.262699;RPB=0.999057;SGB=133.412;VDB=0	GT:PL:DP:AD	1/1:188,54,0:18:0,18	0/0:0,63,189:21:21,0	0/1:45,0,106:8:5,2	0/0:0,60,187:20:20,0	0/0:0,54,186:18:18,0	0/1:114,0,146:18:11,7	0/0:0,57,188:19:19,0	0/0:0,42,177:14:14,0	0/0:0,60,187:20:20,0	0/0:0,48,182:16:16,0	0/1:142,0,108:18:7,11	0/1:131,0,113:15:7,8	1/1:178,31,0:14:1,13	0/0:0,21,144:7:7,0	0/1:125,0,141:19:11,8	0/0:0,45,184:15:15,0	0/1:156,0,125:24:9,15	1/1:186,51,0:17:0,17	0/1:63,0,127:10:7,3	1/1:190,63,0:21:0,21	0/0:0,54,187:18:18,0	0/0:0,90,191:30:30,0	0/0:0,84,189:28:28,0	0/0:0,39,176:13:13,0	0/0:0,54,182:19:18,0	0/0:0,72,190:24:24,0	1/1:175,33,0:11:0,11	0/0:0,60,185:20:20,0	0/0:0,24,148:8:8,0	0/0:0,42,182:14:14,0	0/0:0,21,141:7:7,0	0/0:0,33,170:11:11,0	0/0:0,15,126:5:5,0	0/0:0,69,187:23:23,0	0/0:0,72,188:24:24,0	0/0:0,57,187:19:19,0	0/1:132,0,138:20:11,9	0/0:0,42,179:14:14,0	0/0:0,78,191:26:26,0	0/0:0,21,149:7:7,0	0/0:0,33,171:11:11,0
NC_035161.1	20319366	Pst_257	A	T	999	.	AC1=89;AF1=0.484349;BQB=0.00280525;DP=2451;DP4=1205,0,1246,0;FQ=999;MQ=42;MQ0F=0.00203998;MQB=0.947595;PV4=1,2.95922e-09,0.238462,1;RPB=0.898613;SGB=263.954;VDB=0	GT:PL:DP:AD	1/1:203,184,0:61:0,61	0/0:0,36,176:12:12,0	0/1:131,0,121:15:7,8	0/0:0,63,188:21:21,0	0/1:134,0,80:12:4,8	0/1:156,0,148:35:16,19	0/1:159,0,130:30:11,19	1/1:191,105,0:35:0,35	0/0:0,169,200:56:56,0	0/0:0,27,165:9:9,0	0/0:0,45,183:15:15,0	0/1:118,0,154:24:15,9	1/1:188,63,0:21:0,21	./.:0,9,90:3:3,0	0/1:148,0,67:16:4,12	0/0:0,24,158:8:8,0	0/1:125,0,158:28:17,11	1/1:191,87,0:29:0,29	0/1:154,0,155:40:20,20	1/1:189,81,0:27:0,27	1/1:161,27,0:9:0,9	0/1:75,0,140:13:9,4	0/1:117,0,43:8:2,6	0/0:0,63,189:21:21,0	0/0:0,148,199:49:49,0	0/1:104,0,157:25:17,8	1/1:190,75,0:25:0,25	1/1:190,87,0:29:0,29	1/1:192,99,0:33:0,33	1/1:190,75,0:25:0,25	0/1:154,0,138:30:12,18	0/1:155,0,154:37:18,19	0/1:150,0,149:28:14,14	0/0:0,108,193:36:36,0	1/1:191,84,0:28:0,28	0/1:134,0,157:32:20,12	1/1:191,75,0:25:0,25	0/1:157,0,147:37:16,21	0/1:145,0,158:36:20,16	0/1:127,0,158:39:26,13	0/1:144,0,159:39:22,17
NC_035161.1	20322967	Nsi_126	C	A	999	.	AC1=116;AF1=0.627919;BQB=0.361123;DP=1262;DP4=494,0,768,0;FQ=999;G3=0.0875742,0.569476,0.34295;HWE=0.0345596;MQ=42;MQ0F=0.000792393;MQB=0.00877601;PV4=1,1,0.00968868,1;RPB=1;SGB=-54.6198;VDB=0	GT:PL:DP:AD	1/1:190,63,0:21:0,21	0/0:0,45,185:15:15,0	1/1:180,39,0:13:0,13	0/0:0,60,189:20:20,0	0/1:61,0,136:11:8,3	1/1:165,30,0:10:0,10	0/1:99,0,125:12:7,5	1/1:165,27,0:9:0,9	0/1:145,0,104:16:6,10	0/1:89,0,134:13:8,5	0/1:130,0,130:16:8,8	0/1:103,0,149:17:11,6	1/1:189,57,0:19:0,19	0/0:0,36,178:12:12,0	0/1:113,0,131:15:8,7	0/1:88,0,106:9:5,4	0/1:154,0,83:25:6,19	1/1:190,60,0:20:0,20	0/1:66,0,119:9:6,3	1/1:190,66,0:22:0,22	1/1:190,66,0:22:0,22	0/1:156,0,77:20:5,15	0/1:149,0,54:15:4,11	0/0:0,51,187:17:17,0	0/0:0,54,187:18:18,0	0/1:128,0,137:17:9,8	1/1:190,66,0:22:0,22	1/1:158,24,0:8:0,8	1/1:170,30,0:10:0,10	1/1:175,33,0:11:0,11	0/1:149,0,67:15:4,11	0/1:86,0,118:10:6,4	0/1:94,0,135:14:9,5	0/1:156,0,94:21:6,15	1/1:189,57,0:19:0,19	0/1:78,0,139:13:9,4	1/1:185,48,0:16:0,16	0/1:102,0,133:15:9,6	0/1:97,0,128:13:8,5	0/1:88,0,106:9:5,4	0/1:3,0,143:11:10,1
NC_035161.1	20339265	Nsi_127	T	C	999	.	AC1=48;AF1=0.261658;BQB=0.300543;DP=792;DP4=563,0,229,0;FQ=999;G3=0.495673,0.483277,0.02105;HWE=0.0114989;MQ=42;MQ0F=0.00126263;MQB=0.909008;PV4=1,0.00511019,0.189786,1;RPB=0.77936;SGB=53.9496;VDB=0	GT:PL:DP:AD	0/0:0,24,157:8:8,0	0/1:142,0,58:12:3,9	0/0:0,30,170:10:10,0	0/1:72,0,93:7:4,3	0/1:92,0,49:6:2,4	0/0:0,18,139:6:6,0	0/1:117,0,112:13:6,7	0/0:0,24,158:8:8,0	0/1:93,0,72:7:3,4	./.:57,0,27:3:1,2	0/0:0,24,158:8:8,0	0/0:0,27,165:9:9,0	0/0:0,39,172:13:13,0	1/1:183,42,0:14:0,14	0/1:61,0,136:11:8,3	0/1:102,0,102:10:5,5	0/1:123,0,123:14:7,7	0/0:0,33,172:11:11,0	0/0:0,33,175:11:11,0	0/0:0,27,165:9:9,0	0/0:0,33,175:11:11,0	0/0:0,51,186:17:17,0	0/1:104,0,88:9:4,5	0/1:90,0,72:7:3,4	1/1:158,24,0:8:0,8	0/1:107,0,83:10:4,6	0/0:0,39,181:13:13,0	0/0:0,21,132:7:7,0	0/0:0,24,153:9:8,0	./.:0,9,87:3:3,0	0/0:0,21,149:7:7,0	0/1:110,0,43:8:2,6	0/0:0,30,170:10:10,0	0/0:0,24,157:8:8,0	0/0:0,48,184:16:16,0	0/0:0,24,157:8:8,0	0/0:0,33,175:11:11,0	0/1:41,0,77:5:3,2	0/0:0,15,126:5:5,0	0/1:106,0,69:8:3,5	0/1:49,0,95:6:4,2
NC_035161.1	20347909	Pst_258	T	G	999	.	AC1=164;AF1=0.887015;BQB=0.816791;DP=1323;DP4=0,116,0,1207;FQ=999;MQ=42;MQ0F=0.00302343;MQB=0.974576;PV4=1,1,1,1;RPB=0.990415;SGB=41.2286;VDB=0	GT:PL:DP:AD	1/1:194,126,0:42:0,42	0/1:49,0,92:6:4,2	1/1:151,24,0:8:0,8	0/1:34,0,136:10:8,2	1/1:116,15,0:5:0,5	1/1:189,66,0:22:0,22	1/1:178,39,0:13:0,13	1/1:176,39,0:13:0,13	1/1:184,51,0:22:1,21	1/1:121,15,0:5:0,5	0/1:92,0,30:6:2,4	0/1:86,0,118:10:6,4	./.:66,6,0:2:0,2	1/1:139,18,0:6:0,6	1/1:180,48,0:16:0,16	1/1:158,20,0:10:1,9	1/1:187,48,0:16:0,16	1/1:126,15,0:5:0,5	0/1:61,0,128:11:8,3	1/1:189,69,0:23:0,23	1/1:181,39,0:13:0,13	0/1:40,0,119:8:6,2	1/1:121,15,0:5:0,5	0/1:118,0,128:16:8,8	1/1:190,75,0:25:0,25	1/1:178,45,0:15:0,15	1/1:164,27,0:9:0,9	1/1:180,39,0:13:0,13	1/1:185,51,0:17:0,17	./.:90,9,0:3:0,3	0/1:154,0,98:19:6,13	1/1:189,60,0:20:0,20	0/1:97,0,118:12:7,5	0/1:119,0,137:17:9,8	1/1:188,51,0:17:0,17	0/1:124,0,150:21:12,9	1/1:183,42,0:14:0,14	1/1:190,72,0:24:0,24	0/1:123,0,103:13:6,7	1/1:190,66,0:22:0,22	1/1:187,54,0:18:0,18
NC_035161.1	20392961	Nsi_128	A	G	999	.	AC1=43;AF1=0.233347;BQB=3.19944e-35;DP=4903;DP4=0,3668,0,1235;FQ=999;MQ=35;MQ0F=0.00163165;MQB=0;PV4=1,0,0,1;RPB=0.999884;SGB=889.464;VDB=0	GT:PL:DP:AD	0/0:0,157,200:52:52,0	0/0:0,160,201:53:53,0	0/0:0,87,192:29:29,0	0/0:0,154,193:51:51,0	0/1:88,0,96:56:22,33	0/0:0,126,195:42:42,0	0/1:81,0,145:55:22,32	1/1:121,144,0:48:0,48	0/0:0,214,200:71:71,0	0/0:0,154,190:51:51,0	0/0:0,157,199:52:52,0	0/0:0,148,197:49:49,0	0/0:0,126,193:42:42,0	0/0:0,148,189:49:49,0	0/0:0,192,205:72:71,1	0/0:0,166,199:55:55,0	0/0:0,211,198:70:70,0	0/0:0,208,210:69:69,0	0/0:0,181,203:60:60,0	0/0:0,181,204:60:60,0	1/1:113,181,0:72:1,71	0/1:93,0,158:55:30,25	0/0:0,187,138:62:62,0	0/0:0,157,200:52:52,0	0/0:0,193,206:64:64,0	0/0:0,229,215:76:76,0	0/0:0,196,207:65:65,0	1/1:144,181,0:62:0,60	1/1:138,208,0:69:0,69	1/1:121,196,0:65:0,65	0/1:76,0,158:63:33,30	0/1:91,0,156:72:37,35	0/1:79,0,156:59:29,30	0/0:0,232,215:77:77,0	1/1:127,229,0:77:0,76	0/1:79,0,160:76:42,34	0/0:0,172,193:57:57,0	0/1:80,0,112:45:23,22	0/0:0,238,202:79:79,0	0/1:77,0,159:47:26,21	0/0:0,172,126:57:57,0
[truncated: 11,447 more rows]
[truncated: 51 more columns]

## Sheet: TableS3
##SnpEffVersion="4.3t (build 2017-11-24 10:18), by Pablo Cingolani"
##INFO=<ID=ANN,Number=.,Type=String,Description="Functional annotations: 'Allele | Annotation | Annotation_Impact | Gene_Name | Gene_ID | Feature_Type | Feature_ID | Transcript_BioType | Rank | HGVS.c | HGVS.p | cDNA.pos / cDNA.length | CDS.pos / CDS.length | AA.pos / AA.length | Distance | ERRORS / WARNINGS / INFO' ">
[truncated: 868 more rows]

## Sheet: TableS4
GO class	GO number	GO description	Count	Expected	p-value
[truncated: 44 more rows]

## Sheet: TableS5
Locus Code	Gene Code	Chromosome	Start	End	Strand	Protein Code	Gene Name	GO terms	Swiss-Prot Accession	UniProt Code	UniProt Name	Species	Identity (Swiss-Prot)	E-value (Swiss-Prot)	PRGdb v.3 Accession	Identity (PRGdb v.3)	E-value (PRGdb v.3)	UniProt Information	Keyword	Criteria	SNP_ID	REF	ALT	REF_freq_Cultivated	REF_freq_Wild	REF_freq_AtlanticForest	REF_freq_Pantanal	REF_freq_Cerrado	REF_freq_Amazonia
[truncated: 337 more rows]
